# Supplementary material for: Ubiquilin1 promotes antigen-receptor mediated proliferation by eliminating mislocalized mitochondrial proteins
Source: eLife. 2017 Sep 21;6:e26435. doi: 10.7554/eLife.26435 (PMC5608509; doi:10.7554/eLife.26435)
Supplement: Figure 1—source data 1. — Protein identity is described with Uniprot ID, Gene symbol (where applicable), and Description. Number of peptides quantified by MS3 shown for all identified proteins. Numbers in the orange and yellow columns are the relative enrichment of proteins in each replicate sample, which is averaged to the right. Both the raw ratio and log2-transformed ratio of averages are also shown. p-Values were generated through an unpaired Student’s T test of replicates. Color codes for log2 ratio and p value are explained to the right of each table. To generate ‘Mitocarta 2.0’ and ‘GRAVY’ results, samples were matched to datasets of Mitocarta 2.0 (Calvo et al., 2016) and GRAVY was calculated using the values from Kyte and Doolittle (1982). Proteins found in the Mitocarta 2.0 dataset return a ‘YES’ result. [file elife-26435-fig1-data1.xlsx]

## Sheet: BJAB cytosol
Uniprot ID	Gene Symbol	Description	Number of peptides	WT 1	WT 2	WT 3	UBQLN1 KD 1	UBQLN1 KD 2	UBQLN1 KD 3	WT Average	UBQLN1 KD Average	KD/WT	log2 (KD/WT)	p-value	Mitocarta 2.0	GRAVY
Q8WVK2	SNRNP27	SNR27_HUMAN U4/U6.U5 small nuclear ribonucleoprotein 27 kDa protein	2	20.1002	15.101	17.6876	12.1433	19.4038	15.5641	17.6296	15.7037	0.890759	-0.166892	0.491473	#N/A	-2.00065		log2 ratio	p-value
P82970	HMGN5	HMGN5_HUMAN High mobility group nucleosome-binding domain-containing protein 5	10	15.0897	12.5841	16.4066	19.6511	16.7647	19.5038	14.6935	18.6399	1.26858	0.343217	0.0541434	#N/A	-1.99007		<-1	0.001
P06454	PTMA	PTMA_HUMAN Prothymosin alpha	5	15.8871	14.1713	17.1597	17.3166	16.9335	18.5319	15.7394	17.594	1.11783	0.160706	0.134561	#N/A	-1.97117		-0.8	0.01
O95562	SFT2D2	SFT2B_HUMAN Vesicle transport protein SFT2B	1	17.4625	20.9639	19.6758	11.0115	15.7326	15.1536	19.3674	13.9659	0.721104	-0.471722	0.0401915	#N/A	0.78		-0.6	0.05
Q13427	PPIG	PPIG_HUMAN Peptidyl-prolyl cis-trans isomerase G	6	17.7752	13.7961	17.9125	14.7535	19.6379	16.1247	16.4946	16.8387	1.02086	0.029787	0.870753	#N/A	-1.88316		-0.4	>0.05
Q8WUM9	SLC20A1	S20A1_HUMAN Sodium-dependent phosphate transporter 1	1	15.8063	14.8357	14.3136	19.4004	16.4633	19.1806	14.9852	18.3481	1.22441	0.292092	0.0319496	#N/A	0.281296		-0.2
Q9BTL3	FAM103A1	RAM_HUMAN RNMT-activating mini protein	2	16.8458	16.0497	17.2973	15.1979	18.0248	16.5845	16.7309	16.6024	0.992318	-0.0111261	0.892618	#N/A	-1.85085		0
P08621	SNRNP70	RU17_HUMAN U1 small nuclear ribonucleoprotein 70 kDa	20	14.8617	16.4239	17.9601	15.4676	17.3476	17.939	16.4152	16.9181	1.03063	0.0435295	0.688043	#N/A	-1.83982		0.2
Q08170	SRSF4	SRSF4_HUMAN Serine/arginine-rich splicing factor 4	14	18.4143	17.26	15.779	18.0938	16.0818	14.3711	17.1511	16.1822	0.94351	-0.0838904	0.503277	#N/A	-1.83846		0.4
Q15651	HMGN3	HMGN3_HUMAN High mobility group nucleosome-binding domain-containing protein 3	5	11.8601	18.3161	11.2037	24.1191	13.7755	20.7256	13.7933	19.5401	1.41663	0.502468	0.204706	#N/A	-1.82828		0.6
Q9NWB6	ARGLU1	ARGL1_HUMAN Arginine and glutamate-rich protein 1	8	16.1419	14.6846	14.377	20.6441	16.2549	17.8975	15.0678	18.2655	1.21222	0.277649	0.0830836	#N/A	-1.82527		0.8
Q9H0G5	NSRP1	NSRP1_HUMAN Nuclear speckle splicing regulatory protein 1	9	17.5671	18.176	14.5303	19.0994	16.5207	14.1065	16.7578	16.5755	0.989123	-0.0157775	0.925461	#N/A	-1.80735		>1
Q9UI14	RABAC1	PRAF1_HUMAN Prenylated Rab acceptor protein 1	2	10.1006	16.4859	8.00132	24.1157	17.1132	24.1833	11.5293	21.8041	1.89119	0.919296	0.0413589	#N/A	0.265946
Q53H96	PYCRL	P5CR3_HUMAN Pyrroline-5-carboxylate reductase 3	4	17.6187	18.1594	18.0606	16.6864	14.1317	15.3432	17.9462	15.3871	0.8574	-0.22196	0.0276892	#N/A	0.247445
Q9Y2S0-2	POLR1D	RPAC2_HUMAN Isoform 2 of DNA-directed RNA polymerases I and III subunit RPAC2	3	19.6501	21.6235	11.8295	20.4788	13.4046	13.0135	17.701	15.6323	0.883129	-0.179304	0.6196	#N/A	-1.72705
Q9BWD1	ACAT2	THIC_HUMAN Acetyl-CoA acetyltransferase, cytosolic	6	15.3398	15.1312	15.8858	18.0605	17.1993	18.3835	15.4523	17.8811	1.15718	0.210617	0.00440184	#N/A	0.202519
P05204	HMGN2	HMGN2_HUMAN Non-histone chromosomal protein HMG-17	4	16.7045	19.7005	13.5126	21.2052	13.8593	15.0178	16.6392	16.6941	1.0033	0.00475225	0.985787	#N/A	-1.72
Q8TA86	RP9	RP9_HUMAN Retinitis pigmentosa 9 protein	2	18.2285	17.055	13.9823	19.0072	18.2911	13.4359	16.4219	16.9114	1.02981	0.0423721	0.831834	#N/A	-1.70136
Q5VTL8	PRPF38B	PR38B_HUMAN Pre-mRNA-splicing factor 38B	4	18.1813	15.8072	15.242	18.589	13.5773	18.6032	16.4102	16.9232	1.03126	0.0444097	0.800506	#N/A	-1.70073
O95232	LUC7L3	LC7L3_HUMAN Luc7-like protein 3	18	16.1443	16.0325	14.8006	19.634	17.0801	16.3085	15.6591	17.6742	1.12868	0.174641	0.139075	#N/A	-1.69861
Q96CD0	FBXL8	FBXL8_HUMAN F-box/LRR-repeat protein 8	1	12.7425	7.58199	12.0537	18.9153	23.6121	25.0943	10.7927	22.5406	2.0885	1.06246	0.00889058	#N/A	0.183155
P26583	HMGB2	HMGB2_HUMAN High mobility group protein B2	16	15.3765	17.308	24.0334	6.34435	21.4935	15.4443	18.906	14.4274	0.763113	-0.390032	0.431525	#N/A	-1.69569
Q9Y2S6	TMA7	TMA7_HUMAN Translation machinery-associated protein 7	2	19.3243	18.8977	14.8786	17.7595	12.8014	16.3385	17.7002	15.6331	0.883218	-0.179159	0.369111	#N/A	-1.69063
Q86X95	CIR1	CIR1_HUMAN Corepressor interacting with RBPJ 1	2	16.3694	17.6136	12.6812	16.5771	22.5998	14.1589	15.5547	17.7786	1.14297	0.192788	0.487896	#N/A	-1.69044
Q7L4I2	RSRC2	RSRC2_HUMAN Arginine/serine-rich coiled-coil protein 2	3	13.8038	17.0904	14.2775	20.7369	12.5265	21.5648	15.0572	18.2761	1.21377	0.279499	0.35242	#N/A	-1.68848
Q9NSP4	CENPM	CENPM_HUMAN Centromere protein M	6	23.2283	20.5811	17.7779	13.6366	13.9613	10.8149	20.5291	12.8043	0.623713	-0.681046	0.0143268	#N/A	0.172222
Q8TF01	PNISR	PNISR_HUMAN Arginine/serine-rich protein PNISR	7	15.8347	13.8195	16.8751	15.9592	20.0909	17.4206	15.5098	17.8236	1.14918	0.200609	0.199218	#N/A	-1.65627
Q96IZ7	RSRC1	RSRC1_HUMAN Serine/Arginine-related protein 53	4	16.9896	15.4108	13.6214	18.5392	17.1452	18.2938	15.3406	17.9927	1.17288	0.230059	0.0672275	#N/A	-1.64371
Q8WVC0	LEO1	LEO1_HUMAN RNA polymerase-associated protein LEO1	9	15.7291	15.9544	15.3363	18.4077	18.7799	15.7927	15.6733	17.6601	1.12677	0.172188	0.106506	#N/A	-1.63198
Q9NYF8	BCLAF1	BCLF1_HUMAN Bcl-2-associated transcription factor 1	8	17.1788	13.3886	13.8513	17.6809	21.1597	16.7406	14.8062	18.5271	1.2513	0.32343	0.107248	#N/A	-1.63109
O95336	PGLS	6PGL_HUMAN 6-phosphogluconolactonase	11	14.4381	15.261	15.3723	18.4096	17.9252	18.5938	15.0238	18.3095	1.2187	0.285345	0.000763732	#N/A	0.158915
Q15696	ZRSR2	U2AFM_HUMAN U2 small nuclear ribonucleoprotein auxiliary factor 35 kDa subunit-related protein 2	1	17.6744	18.8212	15.718	16.0477	15.1734	16.5653	17.4045	15.9288	0.91521	-0.127826	0.211366	#N/A	-1.62656
Q01130	SRSF2	SRSF2_HUMAN Serine/arginine-rich splicing factor 2	16	17.0348	16.3799	15.8853	16.4696	16.9101	17.3203	16.4333	16.9	1.0284	0.0403981	0.3224	#N/A	-1.62353
P62995	TRA2B	TRA2B_HUMAN Transformer-2 protein homolog beta	5	18.8436	15.0366	15.7648	15.552	20.3768	14.4262	16.5483	16.785	1.0143	0.0204866	0.91826	#N/A	-1.61701
Q13442	PDAP1	HAP28_HUMAN 28 kDa heat- and acid-stable phosphoprotein	13	17.4746	18.0259	18.0081	16.605	13.8567	16.0296	17.8362	15.4971	0.868857	-0.20281	0.0523329	#N/A	-1.61215
P09429	HMGB1	HMGB1_HUMAN High mobility group protein B1	53	15.5191	16.8908	20.5369	14.1929	16.8776	15.9828	17.6489	15.6844	0.88869	-0.170248	0.310328	#N/A	-1.61023
P23588	EIF4B	IF4B_HUMAN Eukaryotic translation initiation factor 4B	38	18.8767	16.6432	16.7529	15.0316	17.338	15.3576	17.4243	15.9091	0.913041	-0.131249	0.2129	#N/A	-1.60769
Q9H477	RBKS	RBSK_HUMAN Ribokinase	3	12.8572	13.0348	13.831	19.0496	19.241	21.9864	13.241	20.0923	1.51743	0.601633	0.00232945	#N/A	0.13913
Q13595	TRA2A	TRA2A_HUMAN Transformer-2 protein homolog alpha	2	16.219	21.3463	13.2628	18.2561	16.0633	14.8524	16.9427	16.3906	0.967414	-0.0477951	0.839977	#N/A	-1.58794
Q15287	RNPS1	RNPS1_HUMAN RNA-binding protein with serine-rich domain 1	2	17.6144	18.4854	12.6171	14.169	21.7923	15.3218	16.239	17.0944	1.05268	0.0740611	0.789369	#N/A	-1.56852
P05114	HMGN1	HMGN1_HUMAN Non-histone chromosomal protein HMG-14	8	16.5939	16.8913	14.4506	19.0192	15.3318	17.7132	15.9786	17.3547	1.08612	0.119188	0.357729	#N/A	-1.551
Q13247	SRSF6	SRSF6_HUMAN Serine/arginine-rich splicing factor 6	7	14.1712	21.0846	14.5019	20.5595	13.1644	16.5186	16.5859	16.7475	1.00974	0.0139885	0.960984	#N/A	-1.55
Q5STZ8	ABCF1	Q5STZ8_HUMAN ATP-binding cassette sub-family F member 1 (Fragment)	2	18.465	20.0719	16.2415	16.9996	15.2636	12.9584	18.2595	15.0739	0.825537	-0.276595	0.119562	#N/A	-1.54749
O00461	GOLIM4	GOLI4_HUMAN Golgi integral membrane protein 4	2	11.9691	17.9259	16.2582	13.4217	21.5418	18.8833	15.3844	17.9489	1.1667	0.22243	0.437527	#N/A	-1.54224
Q9Y388	RBMX2	RBMX2_HUMAN RNA-binding motif protein, X-linked 2	1	15.9771	19.2032	13.5374	14.6405	19.0545	17.5874	16.2392	17.0941	1.05264	0.0740178	0.703735	#N/A	-1.52826
Q9BRD0	BUD13	BUD13_HUMAN BUD13 homolog	2	19.724	18.0672	16.0997	13.4901	16.8259	15.793	17.9636	15.3697	0.855599	-0.224993	0.145697	#N/A	-1.52553
Q92804	TAF15	RBP56_HUMAN TATA-binding protein-associated factor 2N	13	16.9682	14.2641	17.9418	18.4049	16.522	15.899	16.3914	16.942	1.03359	0.0476652	0.700813	#N/A	-1.52213
P84103	SRSF3	SRSF3_HUMAN Serine/arginine-rich splicing factor 3	9	18.1544	17.099	17.1321	14.5984	18.2664	14.7497	17.4618	15.8715	0.908925	-0.137767	0.271331	#N/A	-1.52073
Q96MU7	YTHDC1	YTDC1_HUMAN YTH domain-containing protein 1	3	17.7073	17.3505	16.5397	16.6396	16.4585	15.3044	17.1992	16.1342	0.938078	-0.0922196	0.121067	#N/A	-1.51857
O60828	PQBP1	PQBP1_HUMAN Polyglutamine-binding protein 1	2	22.4695	12.8146	18.7583	10.2798	24.1285	11.5493	18.0141	15.3192	0.850399	-0.233788	0.634057	#N/A	-1.51094
Q96BZ8	LENG1	LENG1_HUMAN Leukocyte receptor cluster member 1	4	16.9886	17.545	16.1728	17.1998	15.748	16.3458	16.9021	16.4312	0.972138	-0.0407675	0.462278	#N/A	-1.50758
Q5T3I0-3	GPATCH4	GPTC4_HUMAN Isoform 3 of G patch domain-containing protein 4	2	20.5827	25.0864	11.6766	14.9995	16.5394	11.1153	19.1152	14.2181	0.743808	-0.426998	0.314152	#N/A	-1.50333
Q14152	EIF3A	EIF3A_HUMAN Eukaryotic translation initiation factor 3 subunit A	112	17.4675	16.9214	15.5075	17.293	16.9034	15.9073	16.6321	16.7012	1.00415	0.00598142	0.927662	#N/A	-1.48871
Q9Y383	LUC7L2	LC7L2_HUMAN Putative RNA-binding protein Luc7-like 2	19	16.121	15.7398	16.5569	16.4292	18.3077	16.8454	16.1392	17.1941	1.06536	0.0913416	0.162287	#N/A	-1.48648
P67809	YBX1	YBOX1_HUMAN Nuclease-sensitive element-binding protein 1	19	17.9765	16.7257	14.3286	15.841	19.0161	16.1122	16.3436	16.9898	1.03954	0.0559402	0.684112	#N/A	-1.48426
Q96DC7-2	TMCO6	TMCO6_HUMAN Isoform 2 of Transmembrane and coiled-coil domain-containing protein 6	3	19.4936	21.645	20.6905	10.8201	13.556	13.7948	20.6097	12.7236	0.617361	-0.695813	0.00228609	#N/A	0.116032
Q9Y3X0	CCDC9	CCDC9_HUMAN Coiled-coil domain-containing protein 9	4	16.7945	15.6344	18.4087	16.3297	16.468	16.3647	16.9459	16.3875	0.967048	-0.0483406	0.526316	#N/A	-1.4742
Q9BT92	TCHP	TCHP_HUMAN Trichoplein keratin filament-binding protein	1	17.463	20.7006	15.7089	16.5912	12.6597	16.8766	17.9575	15.3758	0.856235	-0.223922	0.265741	YES	-1.45964
O00193	SMAP	SMAP_HUMAN Small acidic protein	2	15.4823	12.5339	15.9359	14.8942	22.866	18.2876	14.6507	18.6826	1.2752	0.350726	0.188181	#N/A	-1.45847
Q96ST2	IWS1	IWS1_HUMAN Protein IWS1 homolog	5	16.2558	12.6328	20.1043	14.6542	19.063	17.29	16.331	17.0024	1.04111	0.0581282	0.802213	#N/A	-1.45336
Q9Y2Q5-2	LAMTOR2	LTOR2_HUMAN Isoform 2 of Ragulator complex protein LAMTOR2	1	15.9513	13.9687	13.8827	17.41	20.1113	18.676	14.6009	18.7324	1.28296	0.359481	0.0160935	#N/A	0.101333
Q9BW71	HIRIP3	HIRP3_HUMAN HIRA-interacting protein 3	5	18.2994	14.1536	20.9673	13.939	17.862	14.7787	17.8068	15.5266	0.871948	-0.197687	0.380109	#N/A	-1.45108
P62891	RPL39	RL39_HUMAN 60S ribosomal protein L39	4	17.1953	14.9833	16.7566	17.5354	16.1755	17.3539	16.3117	17.0216	1.04352	0.0614566	0.42468	#N/A	-1.45098
Q8N2M8	CLASRP	CLASR_HUMAN CLK4-associating serine/arginine rich protein	8	16.6858	16.0987	16.425	17.6328	16.2184	16.9392	16.4032	16.9301	1.03213	0.045619	0.299289	#N/A	-1.44896
Q15048	LRRC14	LRC14_HUMAN Leucine-rich repeat-containing protein 14	2	16.9838	17.9868	17.5142	15.8557	15.3696	16.2898	17.4949	15.8384	0.905312	-0.143514	0.0135471	#N/A	0.093712
Q9BU76	MMTAG2	MMTA2_HUMAN Multiple myeloma tumor-associated protein 2	9	16.7579	17.5631	13.8533	18.2726	18.0613	15.4919	16.0581	17.2753	1.0758	0.105407	0.44501	#N/A	-1.4289
Q13123	IK	RED_HUMAN Protein Red	5	19.8886	18.226	17.6123	13.5435	17.8564	12.8733	18.5756	14.7577	0.794467	-0.33194	0.0884391	#N/A	-1.42657
Q8N9T8	KRI1	KRI1_HUMAN Protein KRI1 homolog	8	17.7823	17.7586	11.5639	19.4858	20.0455	13.3638	15.7016	17.6317	1.12292	0.16726	0.552053	#N/A	-1.42575
Q8WXA9-2	SREK1	SREK1_HUMAN Isoform 2 of Splicing regulatory glutamine/lysine-rich protein 1	11	17.1249	14.6987	16.9004	16.4086	17.6918	17.1756	16.2413	17.092	1.05238	0.0736511	0.378148	#N/A	-1.41971
O75475	PSIP1	PSIP1_HUMAN PC4 and SFRS1-interacting protein	14	16.3158	17.5891	22.2638	13.3917	15.0786	15.361	18.7229	14.6104	0.780351	-0.357805	0.0976219	#N/A	-1.41509
Q9H307	PNN	PININ_HUMAN Pinin	6	16.0552	17.4813	13.0218	18.8316	18.206	16.404	15.5194	17.8139	1.14784	0.198925	0.201538	#N/A	-1.41381
Q99622	C12orf57	C10_HUMAN Protein C10	1	23.3503	19.1174	19.5428	14.0986	11.818	12.0728	20.6702	12.6631	0.612629	-0.706916	0.00632302	#N/A	0.0920635
O15347	HMGB3	HMGB3_HUMAN High mobility group protein B3	8	14.0821	17.2512	16.4696	19.3286	14.3245	18.5441	15.9343	17.3991	1.09193	0.126874	0.466708	#N/A	-1.4135
Q16629	SRSF7	SRSF7_HUMAN Serine/arginine-rich splicing factor 7	7	18.2856	16.2822	16.601	16.0968	15.9812	16.7531	17.0563	16.277	0.954314	-0.0674641	0.307187	#N/A	-1.39748
Q9Y421	FAM32A	FA32A_HUMAN Protein FAM32A	1	22.1381	19.2367	10.1587	18.725	16.8354	12.9061	17.1778	16.1555	0.940485	-0.0885227	0.810622	#N/A	-1.39286
Q9BV20	MRI1	MTNA_HUMAN Methylthioribose-1-phosphate isomerase	3	19.0924	19.0201	16.6897	14.9352	14.8468	15.4158	18.2674	15.0659	0.824744	-0.277981	0.0166937	#N/A	0.0902439
P55081	MFAP1	MFAP1_HUMAN Microfibrillar-associated protein 1	3	18.432	16.7593	15.93	17.8533	15.5763	15.4492	17.0404	16.2929	0.956134	-0.0647157	0.52441	#N/A	-1.38929
Q8IXQ4	GPALPP1	GPAM1_HUMAN GPALPP motifs-containing protein 1	2	14.9985	12.8376	18.1048	18.2738	15.634	20.1513	15.3136	18.0197	1.17671	0.234758	0.250091	#N/A	-1.38794
Q9H6F5	CCDC86	CCD86_HUMAN Coiled-coil domain-containing protein 86	6	23.3942	21.2614	11.451	15.9488	16.3733	11.5714	18.7022	14.6312	0.782323	-0.354163	0.364724	#N/A	-1.37889
P17480	UBTF	UBF1_HUMAN Nucleolar transcription factor 1	7	13.0861	23.5155	17.05	15.2335	18.2203	12.8946	17.8839	15.4495	0.863877	-0.211102	0.514483	#N/A	-1.37526
Q86Y56	HEATR2	HEAT2_HUMAN HEAT repeat-containing protein 2	7	19.4595	19.6179	18.6901	15.3009	12.8362	14.0955	19.2558	14.0775	0.731079	-0.451901	0.00251052	#N/A	0.074386
Q14232	EIF2B1	EI2BA_HUMAN Translation initiation factor eIF-2B subunit alpha	14	18.4143	18.418	18.0359	15.3111	14.6421	15.1786	18.2894	15.0439	0.822549	-0.281826	0.000174827	#N/A	0.0740984
Q86VV8	RTTN	RTTN_HUMAN Rotatin	3	19.5252	18.4404	17.9781	14.0111	16.499	13.5462	18.6479	14.6854	0.787511	-0.344627	0.0180538	#N/A	0.0716981
P62487	POLR2G	RPB7_HUMAN DNA-directed RNA polymerase II subunit RPB7	2	15.8785	16.1799	13.8574	17.1212	18.6866	18.2764	15.3053	18.0281	1.1779	0.236217	0.0348024	#N/A	0.0674419
Q8N6N3	C1orf52	CA052_HUMAN UPF0690 protein C1orf52	2	15.1777	13.9518	16.0136	19.9517	18.9418	15.9633	15.0477	18.2856	1.21518	0.281165	0.072846	#N/A	-1.35165
O43719	HTATSF1	HTSF1_HUMAN HIV Tat-specific factor 1	28	16.3475	16.8384	14.9668	18.9707	15.9096	16.9669	16.0509	17.2824	1.07672	0.106649	0.309177	#N/A	-1.34795
O95777	NAA38	NAA38_HUMAN N-alpha-acetyltransferase 38, NatC auxiliary subunit	4	15.606	15.6163	13.8099	18.6309	18.1774	18.1595	15.0107	18.3226	1.22063	0.28763	0.00591563	#N/A	0.065625
Q92616	GCN1L1	GCN1L_HUMAN Translational activator GCN1	82	19.1092	19.3649	19.2287	14.3045	13.7831	14.2096	19.2343	14.0991	0.733018	-0.448079	8.31489e-06	#N/A	0.0595283
Q96NC0	ZMAT2	ZMAT2_HUMAN Zinc finger matrin-type protein 2	4	13.294	17.3196	14.0848	21.4362	15.1517	18.7138	14.8995	18.4339	1.23722	0.307101	0.182967	#N/A	-1.34422
Q9BTT0-3	ANP32E	AN32E_HUMAN Isoform 3 of Acidic leucine-rich nuclear phosphoprotein 32 family member E	6	14.7422	19.6103	18.0497	17.2535	14.0081	16.3361	17.4674	15.8659	0.908315	-0.138736	0.406966	#N/A	-1.34409
Q9NQ29	LUC7L	LUC7L_HUMAN Putative RNA-binding protein Luc7-like 1	9	18.1027	17.5389	13.3386	19.2907	17.1078	14.6214	16.3267	17.0066	1.04164	0.0588614	0.753283	#N/A	-1.33827
Q9HAB8	PPCS	PPCS_HUMAN Phosphopantothenate--cysteine ligase	8	14.1658	12.9079	15.0339	19.975	19.2072	18.7102	14.0359	19.2975	1.37487	0.459293	0.00185016	#N/A	0.0469453
Q3B7J2	GFOD2	GFOD2_HUMAN Glucose-fructose oxidoreductase domain-containing protein 2	1	18.2148	17.0798	19.2451	15.531	14.0868	15.8426	18.1799	15.1535	0.833529	-0.262696	0.0215699	#N/A	0.0433766
Q8NEY8-2	PPHLN1	PPHLN_HUMAN Isoform 2 of Periphilin-1	4	17.7012	18.3963	15.0213	14.8367	17.2556	16.789	17.0396	16.2938	0.956229	-0.0645713	0.587976	#N/A	-1.32406
P61244	MAX	MAX_HUMAN Protein max	2	18.6013	15.5746	10.6568	23.1657	17.1079	14.8936	14.9442	18.3891	1.23051	0.299259	0.366629	#N/A	-1.32375
P35637	FUS	FUS_HUMAN RNA-binding protein FUS	22	18.7582	16.845	17.3361	17.5435	14.8833	14.6339	17.6464	15.6869	0.888956	-0.169816	0.147646	#N/A	-1.31939
Q01105-2	SET	SET_HUMAN Isoform 2 of Protein SET	1	18.8302	19.5875	21.0197	2.02856	29.0683	9.46576	19.8125	13.5209	0.682443	-0.55122	0.480191	#N/A	-1.31877
Q7Z3U7	MON2	MON2_HUMAN Protein MON2 homolog	13	15.0696	14.5417	15.3384	19.5295	16.886	18.6348	14.9832	18.3501	1.22471	0.292439	0.0142299	#N/A	0.0403029
Q70Z53	FRA10AC1	F10C1_HUMAN Protein FRA10AC1	7	17.2519	15.2473	15.2489	17.4374	17.4178	17.3966	15.916	17.4173	1.09432	0.130037	0.0879146	#N/A	-1.31175
P16949	STMN1	STMN1_HUMAN Stathmin	36	14.7711	13.2583	19.4939	15.4228	20.1118	16.9421	15.8411	17.4922	1.10423	0.143042	0.51786	#N/A	-1.31074
Q13243	SRSF5	SRSF5_HUMAN Serine/arginine-rich splicing factor 5	3	17.2534	15.481	16.1143	19.6949	16.8396	14.6168	16.2829	17.0504	1.04714	0.0664507	0.648186	#N/A	-1.30735
P78332	RBM6	RBM6_HUMAN RNA-binding protein 6	17	17.4711	18.6105	14.3447	15.6981	18.9587	14.9169	16.8088	16.5246	0.983092	-0.0246014	0.880694	#N/A	-1.30365
Q96BK5	PINX1	PINX1_HUMAN PIN2/TERF1-interacting telomerase inhibitor 1	3	14.4029	15.5278	13.908	17.9513	21.6234	16.5867	14.6129	18.7205	1.28109	0.357374	0.0599076	#N/A	-1.30122
P40306	PSMB10	PSB10_HUMAN Proteasome subunit beta type-10	7	14.4977	13.6609	13.3871	18.1303	19.1401	21.184	13.8486	19.4848	1.40699	0.492612	0.00417693	#N/A	0.0395604
Q96MH2	HEXIM2	HEXI2_HUMAN Protein HEXIM2	1	11.8664	12.4677	18.2397	18.6383	20.3191	18.4687	14.1913	19.142	1.34886	0.431741	0.0793809	#N/A	-1.29685
Q13523	PRPF4B	PRP4B_HUMAN Serine/threonine-protein kinase PRP4 homolog	7	15.4251	15.9195	13.7414	20.4602	16.9731	17.4808	15.0287	18.3047	1.21799	0.284497	0.0616028	#N/A	-1.29464
Q8WUD4	CCDC12	CCD12_HUMAN Coiled-coil domain-containing protein 12	7	18.1788	17.1978	15.4749	17.3285	16.9732	14.8467	16.9505	16.3828	0.966508	-0.0491459	0.635029	#N/A	-1.29337
P22102	GART	PUR2_HUMAN Trifunctional purine biosynthetic protein adenosine-3	46	17.4395	17.7299	17.421	16.2918	15.3464	15.7715	17.5301	15.8032	0.90149	-0.149617	0.00404715	#N/A	0.0359406
P11387	TOP1	TOP1_HUMAN DNA topoisomerase 1	27	16.5343	20.2756	15.0827	15.939	15.9635	16.2049	17.2975	16.0358	0.927057	-0.10927	0.461099	#N/A	-1.29046
Q8NC51	SERBP1	PAIRB_HUMAN Plasminogen activator inhibitor 1 RNA-binding protein	48	16.1935	16.4219	15.9711	14.8952	20.8645	15.6539	16.1955	17.1379	1.05819	0.0815945	0.642631	#N/A	-1.28922
P28072	PSMB6	PSB6_HUMAN Proteasome subunit beta type-6	13	15.51	14.641	16.1734	17.6493	18.2378	17.7885	15.4415	17.8919	1.15869	0.212494	0.00685099	#N/A	0.0343096
Q14151	SAFB2	SAFB2_HUMAN Scaffold attachment factor B2	9	15.4337	15.1383	13.304	16.0935	22.4291	17.6015	14.6253	18.708	1.27915	0.355188	0.113812	#N/A	-1.2873
Q8NEZ5	FBXO22	FBX22_HUMAN F-box only protein 22	3	14.4501	14.7149	14.8033	17.7456	17.819	20.467	14.6561	18.6772	1.27436	0.349777	0.0111529	#N/A	0.0330025
Q3KQU3-4	MAP7D1	MA7D1_HUMAN Isoform 4 of MAP7 domain-containing protein 1	15	17.1877	18.2757	17.2633	16.4419	14.6333	16.1982	17.5756	15.7578	0.896574	-0.157505	0.0525666	#N/A	-1.28329
P83916	CBX1	CBX1_HUMAN Chromobox protein homolog 1	4	14.8332	15.504	16.1602	15.2802	21.3353	16.887	15.4991	17.8342	1.15066	0.202456	0.275693	#N/A	-1.27838
P21127	CDK11B	CD11B_HUMAN Cyclin-dependent kinase 11B	17	16.8542	16.633	16.0227	17.3631	17.3343	15.7927	16.5033	16.83	1.0198	0.0282835	0.600407	#N/A	-1.27736
Q96AT1	KIAA1143	K1143_HUMAN Uncharacterized protein KIAA1143	2	21.8017	14.997	14.3399	14.9363	20.5049	13.4202	17.0462	16.2871	0.95547	-0.0657175	0.824888	#N/A	-1.27727
P49720	PSMB3	PSB3_HUMAN Proteasome subunit beta type-3	6	15.5687	15.7254	16.076	17.0653	17.2716	18.2929	15.79	17.5433	1.11103	0.151903	0.0126821	#N/A	0.0317073
Q8IVM0	CCDC50	CCD50_HUMAN Coiled-coil domain-containing protein 50	9	17.1699	16.5965	17.1728	16.4679	15.6616	16.9313	16.9797	16.3536	0.963125	-0.0542055	0.208092	#N/A	-1.27386
P18615	NELFE	NELFE_HUMAN Negative elongation factor E	10	18.1399	16.9617	16.7625	17.4119	16.1188	14.6053	17.288	16.0453	0.928118	-0.10762	0.247212	#N/A	-1.27342
Q9H875	PRKRIP1	PKRI1_HUMAN PRKR-interacting protein 1	3	14.855	16.9888	15.2446	20.9322	14.8121	17.1673	15.6961	17.6372	1.12367	0.168212	0.364537	#N/A	-1.2663
P29218-3	IMPA1	IMPA1_HUMAN Isoform 3 of Inositol monophosphatase 1	11	18.5133	18.4897	21.4883	12.1683	14.2526	15.0879	19.4971	13.8363	0.709658	-0.494805	0.0127928	#N/A	0.0291667
Q8N5P1	ZC3H8	ZC3H8_HUMAN Zinc finger CCCH domain-containing protein 8	2	21.8528	21.6595	14.1308	16.2147	14.513	11.6292	19.2144	14.119	0.734813	-0.444551	0.150828	#N/A	-1.2646
Q96CT7	CCDC124	CC124_HUMAN Coiled-coil domain-containing protein 124	18	15.7438	18.9728	15.5905	18.6942	14.0841	16.9147	16.769	16.5643	0.987793	-0.0177194	0.91188	#N/A	-1.26323
P46527	CDKN1B	CDN1B_HUMAN Cyclin-dependent kinase inhibitor 1B	1	9.96647	11.0841	18.5755	19.1863	17.3312	23.8565	13.2087	20.1247	1.52359	0.607477	0.106222	#N/A	-1.26111
P39687	ANP32A	AN32A_HUMAN Acidic leucine-rich nuclear phosphoprotein 32 family member A	16	14.6167	15.0213	20.7671	17.4761	15.2122	16.9066	16.8017	16.5316	0.983926	-0.0233779	0.903846	#N/A	-1.26024
Q96KC2	ARL5B	ARL5B_HUMAN ADP-ribosylation factor-like protein 5B	2	21.6887	26.9262	20.4747	6.8481	10.3851	13.6772	23.0299	10.3035	0.447396	-1.16038	0.0103784	#N/A	0.0273743
P80723	BASP1	BASP1_HUMAN Brain acid soluble protein 1	12	14.9359	11.7103	21.3834	16.8155	13.3204	21.8346	16.0099	17.3235	1.08205	0.113769	0.744888	#N/A	-1.25595
Q5F1R6-2	DNAJC21	DJC21_HUMAN Isoform 2 of DnaJ homolog subfamily C member 21	2	18.5525	17.5123	14.7076	15.9323	16.4449	16.8505	16.9241	16.4092	0.969576	-0.0445741	0.684741	#N/A	-1.25573
Q8N4S0	CCDC82	CCD82_HUMAN Coiled-coil domain-containing protein 82	1	16.1982	17.0966	16.3159	18.1457	17.6667	14.5769	16.5369	16.7964	1.01569	0.0224661	0.832985	#N/A	-1.24779
Q6UN15	FIP1L1	FIP1_HUMAN Pre-mRNA 3'-end-processing factor FIP1	8	15.9243	15.8967	13.9246	17.203	20.6834	16.3679	15.2485	18.0848	1.186	0.246104	0.127431	#N/A	-1.24613
Q9NP64	ZCCHC17	NO40_HUMAN Nucleolar protein of 40 kDa	1	19.0209	19.1229	15.6529	15.6183	17.2416	13.3435	17.9322	15.4011	0.858852	-0.219519	0.190045	#N/A	-1.24564
Q9UQ88	CDK11A	CD11A_HUMAN Cyclin-dependent kinase 11A	3	17.1396	16.8623	16.4635	17.4261	15.7707	16.3378	16.8218	16.5115	0.981556	-0.026858	0.585515	#N/A	-1.24521
O95391	SLU7	SLU7_HUMAN Pre-mRNA-splicing factor SLU7	9	17.4424	15.0665	11.2782	21.3297	18.9444	15.9389	14.5957	18.7377	1.28378	0.360398	0.156494	#N/A	-1.24283
Q6PII3	CCDC174	CC174_HUMAN Coiled-coil domain-containing protein 174	2	18.1139	19.2816	14.8137	14.9131	16.5122	16.3656	17.4031	15.9303	0.915373	-0.127568	0.361818	#N/A	-1.24197
P54619-3	PRKAG1	AAKG1_HUMAN Isoform 3 of 5'-AMP-activated protein kinase subunit gamma-1	6	18.1784	17.4769	18.997	15.2834	14.812	15.2523	18.2174	15.1159	0.829749	-0.269253	0.00262297	#N/A	0.0226471
Q9BRT6	LLPH	LLPH_HUMAN Protein LLP homolog	1	16.8823	17.7546	14.0383	17.0145	19.6024	14.7078	16.2251	17.1082	1.05443	0.0764664	0.65023	#N/A	-1.23953
P35244	RPA3	RFA3_HUMAN Replication protein A 14 kDa subunit	4	18.4421	17.985	16.753	15.1295	16.4289	15.2615	17.7267	15.6066	0.880403	-0.183765	0.0313061	#N/A	0.0190083
Q9Y303-3	AMDHD2	NAGA_HUMAN Isoform 3 of Putative N-acetylglucosamine-6-phosphate deacetylase	3	12.6615	14.6447	15.6666	20.2849	17.9305	18.8118	14.3243	19.0091	1.32705	0.408226	0.013802	#N/A	0.0159933
Q6PK04	CCDC137	CC137_HUMAN Coiled-coil domain-containing protein 137	2	16.7775	19.95	15.4754	18.8774	16.1904	12.7293	17.401	15.9324	0.915602	-0.127207	0.544585	#N/A	-1.2391
P40222	TXLNA	TXLNA_HUMAN Alpha-taxilin	19	18.1238	16.5828	13.9395	19.7045	17.3646	14.2848	16.2154	17.118	1.05566	0.0781497	0.673493	#N/A	-1.23242
Q6Y7W6	GIGYF2	PERQ2_HUMAN PERQ amino acid-rich with GYF domain-containing protein 2	22	16.317	16.9037	13.1148	19.5796	17.444	16.6409	15.4452	17.8882	1.15817	0.21185	0.171434	#N/A	-1.23179
Q5TBM3	HSPH1	Q5TBM3_HUMAN Heat shock protein 105 kDa (Fragment)	1	14.5085	20.8246	19.5531	13.6948	16.5438	14.8752	18.2954	15.0379	0.821952	-0.282875	0.195514	#N/A	-1.23043
Q9NX58	LYAR	LYAR_HUMAN Cell growth-regulating nucleolar protein	8	17.1672	17.8405	14.3057	15.0502	19.3716	16.2648	16.4378	16.8955	1.02785	0.0396247	0.799014	#N/A	-1.22955
Q9H501	ESF1	ESF1_HUMAN ESF1 homolog	3	23.0217	15.8912	9.09905	18.4933	19.4534	14.0413	16.004	17.3293	1.08281	0.114785	0.775883	#N/A	-1.22644
Q9UEE9	CFDP1	CFDP1_HUMAN Craniofacial development protein 1	3	14.9756	16.9001	15.302	19.518	15.4886	17.8157	15.7259	17.6074	1.11965	0.163042	0.224416	#N/A	-1.22609
Q9NZ63	C9orf78	CI078_HUMAN Uncharacterized protein C9orf78	16	16.9871	16.4296	14.2203	18.7154	17.0131	16.6345	15.879	17.4543	1.09921	0.136465	0.211369	#N/A	-1.21349
P51397	DAP	DAP1_HUMAN Death-associated protein 1	22	14.9134	16.4274	17.5293	16.8329	16.655	17.642	16.29	17.0433	1.04624	0.0652151	0.408621	#N/A	-1.21275
Q9NQS7	INCENP	INCE_HUMAN Inner centromere protein	3	17.7964	18.5412	14.1452	15.5611	16.8671	17.0889	16.8276	16.5057	0.980871	-0.0278651	0.834012	#N/A	-1.21057
Q68D10	SPTY2D1	SPT2_HUMAN Protein SPT2 homolog	2	19.7562	19.0666	14.088	16.2538	17.1957	13.6398	17.6369	15.6964	0.889975	-0.168163	0.403338	#N/A	-1.20701
O60927	PPP1R11	PP1RB_HUMAN Protein phosphatase 1 regulatory subunit 11	3	15.7286	16.2245	15.1773	19.6729	17.4134	15.7833	15.7101	17.6232	1.12177	0.16578	0.17666	#N/A	-1.20476
Q9HAF1-3	MEAF6	EAF6_HUMAN Isoform 3 of Chromatin modification-related protein MEAF6	1	19.1387	16.7699	15.181	15.3018	20.0557	13.553	17.0299	16.3035	0.957347	-0.0628854	0.76376	#N/A	-1.20398
Q9NRF9	POLE3	DPOE3_HUMAN DNA polymerase epsilon subunit 3	1	14.5869	18.0682	13.6033	23.8177	13.8526	16.0714	15.4195	17.9139	1.16177	0.216327	0.493061	#N/A	-1.20204
Q9UHB7	AFF4	AFF4_HUMAN AF4/FMR2 family member 4	1	19.2364	13.6164	16.3075	15.0789	17.5333	18.2275	16.3868	16.9466	1.03416	0.0484618	0.781047	#N/A	-1.20146
Q8WZA9	IRGQ	IRGQ_HUMAN Immunity-related GTPase family Q protein	9	15.1911	15.4057	14.187	20.4918	17.3594	17.3648	14.9279	18.4053	1.23295	0.302109	0.0349754	#N/A	0.0144462
Q92541	RTF1	RTF1_HUMAN RNA polymerase-associated protein RTF1 homolog	26	16.0967	17.2229	15.5054	18.9085	16.354	15.9124	16.275	17.0583	1.04813	0.0678163	0.501342	#N/A	-1.20085
Q86WP2-2	GPBP1	GPBP1_HUMAN Isoform 2 of Vasculin	2	19.5244	20.0446	15.7333	16.1801	13.8735	14.6442	18.4341	14.8993	0.808245	-0.307136	0.0804382	#N/A	-1.20063
Q53FA7	TP53I3	QORX_HUMAN Quinone oxidoreductase PIG3	8	15.8741	13.8859	15.8335	17.9433	18.5198	17.9434	15.1978	18.1355	1.1933	0.254951	0.0126741	#N/A	0.00813253
Q14244-7	MAP7	MAP7_HUMAN Isoform 7 of Ensconsin	1	15.7705	16.8804	12.3629	26.0077	12.9872	15.9913	15.0046	18.3287	1.22154	0.288702	0.469431	#N/A	-1.19274
Q1ED39	KNOP1	KNOP1_HUMAN Lysine-rich nucleolar protein 1	4	11.8957	17.7341	8.53635	24.6042	16.4191	20.8105	12.7221	20.6113	1.62012	0.696102	0.0922466	#N/A	-1.18996
Q8N954	GPATCH11	GPT11_HUMAN G patch domain-containing protein 11	4	18.1152	14.9871	13.7488	20.539	17.283	15.327	15.617	17.7163	1.13442	0.18196	0.35304	#N/A	-1.18958
O14772	FPGT	FPGT_HUMAN Fucose-1-phosphate guanylyltransferase	3	13.5538	14.2104	15.0241	17.243	19.5368	20.4319	14.2628	19.0706	1.33709	0.419094	0.00987556	#N/A	0.00538721
Q9H2D6	TRIOBP	TARA_HUMAN TRIO and F-actin-binding protein	1	18.6223	10.553	15.859	17.3568	19.8045	17.8043	15.0114	18.3219	1.22053	0.287505	0.253532	#N/A	-1.18664
Q16401	PSMD5	PSMD5_HUMAN 26S proteasome non-ATPase regulatory subunit 5	5	15.1033	15.3939	16.6503	17.1639	18.4391	17.2495	15.7158	17.6175	1.121	0.16479	0.0388997	#N/A	0.00357143
Q9H160	ING2	ING2_HUMAN Inhibitor of growth protein 2	1	13.4464	23.0235	15.6118	14.8591	17.1819	15.8773	17.3606	15.9728	0.92006	-0.1202	0.665299	#N/A	-1.18536
Q9BT43	POLR3GL	RPC7L_HUMAN DNA-directed RNA polymerase III subunit RPC7-like	1	16.9178	16.7948	20.7506	13.8396	16.4708	15.2266	18.1544	15.179	0.836106	-0.258243	0.119137	#N/A	-1.18119
P02686	MBP	MBP_HUMAN Myelin basic protein	2	20.3731	13.5385	17.8836	16.3892	14.8794	16.9362	17.2651	16.0683	0.930681	-0.103642	0.597482	#N/A	-1.17434
Q9NPF4	OSGEP	OSGEP_HUMAN Probable tRNA N6-adenosine threonylcarbamoyltransferase	3	20.6357	24.6845	26.5959	7.29983	11.3376	9.44639	23.972	9.36127	0.390508	-1.35658	0.00227871	#N/A	-0.00358209
P45973	CBX5	CBX5_HUMAN Chromobox protein homolog 5	15	18.1006	16.1448	16.688	15.5301	17.48	16.0565	16.9778	16.3555	0.963348	-0.0538707	0.492165	#N/A	-1.1733
Q4VC05-2	BCL7A	BCL7A_HUMAN Isoform 2 of B-cell CLL/lymphoma 7 protein family member A	3	17.339	13.2935	19.6017	15.1141	17.5785	17.0732	16.7447	16.5886	0.990676	-0.0135153	0.941298	#N/A	-1.17229
Q92572	AP3S1	AP3S1_HUMAN AP-3 complex subunit sigma-1	4	17.7394	18.3785	19.626	14.1035	14.5717	15.5809	18.5813	14.752	0.793918	-0.332938	0.00557169	#N/A	-0.0103627
Q02040	AKAP17A	AK17A_HUMAN A-kinase anchor protein 17A	6	16.6869	17.4266	14.2863	16.133	18.6416	16.8257	16.1333	17.2001	1.06613	0.0923784	0.426842	#N/A	-1.16892
O95926	SYF2	SYF2_HUMAN Pre-mRNA-splicing factor SYF2	1	13.9143	27.939	11.2655	19.0602	14.7777	13.0433	17.7063	15.6271	0.882573	-0.180213	0.723352	#N/A	-1.16831
Q6JBY9	RCSD1	CPZIP_HUMAN CapZ-interacting protein	7	14.4369	16.3088	18.763	16.4368	14.32	19.7347	16.5029	16.8305	1.01985	0.0283585	0.878595	#N/A	-1.16755
P49750-4	YLPM1	YLPM1_HUMAN Isoform 4 of YLP motif-containing protein 1	20	17.1737	14.8884	15.3638	16.9166	19.3894	16.2681	15.8086	17.5247	1.10855	0.148677	0.219085	#N/A	-1.16622
Q92688	ANP32B	AN32B_HUMAN Acidic leucine-rich nuclear phosphoprotein 32 family member B	14	15.1441	15.8911	18.2657	17.4541	16.753	16.4919	16.4336	16.8997	1.02836	0.0403433	0.660452	#N/A	-1.16414
Q8N7H5	PAF1	PAF1_HUMAN RNA polymerase II-associated factor 1 homolog	11	18.5534	13.1258	15.5391	15.9679	22.6024	14.2113	15.7394	17.5939	1.11782	0.160689	0.569804	#N/A	-1.16365
Q92600	RQCD1	RCD1_HUMAN Cell differentiation protein RCD1 homolog	5	19.4229	18.8252	17.1774	15.3446	15.9055	13.3245	18.4752	14.8582	0.804225	-0.314328	0.0247906	#N/A	-0.016388
Q9UKJ3	GPATCH8	GPTC8_HUMAN G patch domain-containing protein 8	7	15.4189	18.858	13.2287	20.6747	15.5704	16.2493	15.8352	17.4981	1.10501	0.144066	0.507986	#N/A	-1.16065
P41236	PPP1R2	IPP2_HUMAN Protein phosphatase inhibitor 2	5	13.3116	13.5861	16.3571	16.158	19.7925	20.7947	14.4183	18.9151	1.31188	0.391638	0.0583686	#N/A	-1.15951
P49006	MARCKSL1	MRP_HUMAN MARCKS-related protein	3	14.8319	16.2473	19.6042	18.0459	11.2401	20.0306	16.8945	16.4389	0.973033	-0.03944	0.887187	#N/A	-1.15846
Q86XN7	PROSER1	PRSR1_HUMAN Proline and serine-rich protein 1	2	17.9819	20.6304	17.8857	15.3441	15.4342	12.7237	18.8327	14.5007	0.769974	-0.377118	0.0266327	#N/A	-0.0180085
Q9Y5S9	RBM8A	RBM8A_HUMAN RNA-binding protein 8A	3	16.4931	17.2083	16.168	16.045	16.6442	17.4414	16.6231	16.7102	1.00524	0.00753666	0.872221	#N/A	-1.15345
Q14320	FAM50A	FA50A_HUMAN Protein FAM50A	12	17.7994	17.2131	17.1069	16.9121	16.4807	14.4878	17.3731	15.9602	0.918671	-0.122379	0.143169	#N/A	-1.15339
Q9GZU8	FAM192A	F192A_HUMAN Protein FAM192A	10	15.7867	15.1526	15.4394	18.1746	19.7134	15.7333	15.4596	17.8738	1.15616	0.209344	0.108719	#N/A	-1.15315
Q92934	BAD	BAD_HUMAN Bcl2 antagonist of cell death	2	14.8922	17.4689	16.6432	16.9592	16.214	17.8224	16.3348	16.9985	1.04064	0.0574644	0.497465	YES	-1.15238
Q07955	SRSF1	SRSF1_HUMAN Serine/arginine-rich splicing factor 1	15	17.6692	16.3319	16.161	17.8103	17.1596	14.8681	16.7207	16.6127	0.993539	-0.00935157	0.920101	#N/A	-1.15202
Q9BUQ8	DDX23	DDX23_HUMAN Probable ATP-dependent RNA helicase DDX23	17	14.0522	17.6953	16.3374	17.8008	16.399	17.7154	16.0283	17.3051	1.07966	0.110573	0.331263	#N/A	-1.15183
Q86VP6	CAND1	CAND1_HUMAN Cullin-associated NEDD8-dissociated protein 1	52	16.0678	14.6099	15.6004	17.4858	17.4936	18.7425	15.426	17.9073	1.16085	0.215181	0.0143705	#N/A	-0.0191057
Q13573	SNW1	SNW1_HUMAN SNW domain-containing protein 1	20	15.5042	15.8092	17.2748	16.8853	17.2669	17.2595	16.1961	17.1372	1.05811	0.0814907	0.168623	#N/A	-1.14571
Q969G3	SMARCE1	SMCE1_HUMAN SWI/SNF-related matrix-associated actin-dependent regulator of chromatin subfamily E member 1	9	17.2784	16.3932	15.9604	18.7908	12.8885	18.6887	16.544	16.7893	1.01483	0.0212369	0.907775	#N/A	-1.14355
O15042	U2SURP	SR140_HUMAN U2 snRNP-associated SURP motif-containing protein	13	15.8445	16.3395	13.8559	16.1025	20.1172	17.7404	15.3466	17.9867	1.17203	0.229008	0.130503	#N/A	-1.14286
O14647	CHD2	CHD2_HUMAN Chromodomain-helicase-DNA-binding protein 2	1	21.0636	16.0421	21.3535	11.0624	16.7536	13.7248	19.4864	13.8469	0.710595	-0.492901	0.0770583	#N/A	-1.14092
O95670	ATP6V1G2	VATG2_HUMAN V-type proton ATPase subunit G 2	1	11.9361	13.7554	17.0432	17.546	16.2378	23.4815	14.2449	19.0884	1.34002	0.422253	0.145394	#N/A	-1.14068
Q15050	RRS1	RRS1_HUMAN Ribosome biogenesis regulatory protein homolog	2	18.5514	13.6462	12.4537	18.1064	22.9435	14.2988	14.8838	18.4496	1.23958	0.309847	0.316932	#N/A	-1.1389
Q9NP66	HMG20A	HM20A_HUMAN High mobility group protein 20A	6	18.3204	15.5015	17.5347	15.5995	19.5892	13.4547	17.1189	16.2145	0.947169	-0.0783056	0.67214	#N/A	-1.13804
Q9NRA0-5	SPHK2	SPHK2_HUMAN Isoform 5 of Sphingosine kinase 2	1	14.9851	15.3999	13.0888	21.1923	18.5842	16.7497	14.4913	18.8421	1.30024	0.378774	0.0417498	#N/A	-0.0198423
Q9Y3C1	NOP16	NOP16_HUMAN Nucleolar protein 16	6	18.2382	18.1769	13.7542	14.9965	20.4231	14.4111	16.7231	16.6102	0.993251	-0.00976997	0.965068	#N/A	-1.13202
O15234	CASC3	CASC3_HUMAN Protein CASC3	6	19.8978	16.2497	13.4724	17.3958	17.9	15.0842	16.54	16.7933	1.01532	0.0219323	0.907713	#N/A	-1.13144
Q9BXP5	SRRT	SRRT_HUMAN Serrate RNA effector molecule homolog	36	16.7728	17.3824	16.9293	17.6507	15.6195	15.6454	17.0282	16.3052	0.957543	-0.062591	0.358314	#N/A	-1.12979
P19338	NCL	NUCL_HUMAN Nucleolin	56	14.1791	16.6331	16.0873	18.1254	16.7647	18.2103	15.6332	17.7001	1.13222	0.17915	0.0784027	#N/A	-1.12634
Q9H098-2	FAM107B	F107B_HUMAN Isoform 2 of Protein FAM107B	3	13.6283	14.2457	26.5096	15.8075	11.8819	17.9271	18.1279	15.2055	0.838791	-0.253616	0.555913	#N/A	-1.12549
Q9C0E2	XPO4	XPO4_HUMAN Exportin-4	5	18.6107	17.1417	17.7783	15.4053	14.9523	16.1118	17.8436	15.4898	0.868089	-0.204086	0.0122943	#N/A	-0.0220678
Q15527	SURF2	SURF2_HUMAN Surfeit locus protein 2	1	19.9133	20.8292	16.7867	18.0154	13.8874	10.568	19.1764	14.1569	0.738248	-0.437823	0.112716	#N/A	-1.125
Q32MZ4	LRRFIP1	LRRF1_HUMAN Leucine-rich repeat flightless-interacting protein 1	16	15.4626	14.7767	19.8375	15.0103	18.5451	16.3678	16.6923	16.6411	0.996933	-0.00443196	0.979686	#N/A	-1.1229
Q6PH81	C16orf87	CP087_HUMAN UPF0547 protein C16orf87	2	17.4915	24.7247	17.5965	14.7594	11.9388	13.489	19.9376	13.3957	0.671884	-0.573716	0.0608858	#N/A	-1.12273
P30154-2	PPP2R1B	2AAB_HUMAN Isoform 2 of Serine/threonine-protein phosphatase 2A 65 kDa regulatory subunit A beta isoform	10	18.4015	16.9727	17.5004	16.3741	16.0041	14.7473	17.6249	15.7085	0.891269	-0.166067	0.0411507	#N/A	-0.0233883
Q8WUQ7-2	CACTIN	CATIN_HUMAN Isoform 2 of Cactin	6	16.2006	16.1701	14.7981	19.6987	17.9399	15.1926	15.7229	17.6104	1.12005	0.163557	0.246152	#N/A	-1.11422
Q9Y3B9	RRP15	RRP15_HUMAN RRP15-like protein	1	17.5853	15.9549	10.5915	19.1229	20.4159	16.3294	14.7106	18.6227	1.26594	0.340212	0.183062	#N/A	-1.11418
Q96EU6	RRP36	RRP36_HUMAN Ribosomal RNA processing protein 36 homolog	1	21.3427	23.724	12.3173	14.9568	16.1023	11.5569	19.128	14.2053	0.742646	-0.429253	0.257656	#N/A	-1.11313
P16989	YBX3	YBOX3_HUMAN Y-box-binding protein 3	9	17.7812	17.4951	14.658	16.8325	17.3062	15.927	16.6448	16.6886	1.00263	0.0037914	0.969475	#N/A	-1.11156
P84098	RPL19	RL19_HUMAN 60S ribosomal protein L19	10	17.4325	18.2829	16.3329	17.3127	15.6137	15.0253	17.3494	15.9839	0.921292	-0.118269	0.199004	#N/A	-1.11122
Q9HCG8	CWC22	CWC22_HUMAN Pre-mRNA-splicing factor CWC22 homolog	4	17.3092	17.0387	16.0513	17.1189	16.6946	15.7873	16.7997	16.5336	0.984158	-0.0230374	0.652661	#N/A	-1.11112
O00566	MPHOSPH10	MPP10_HUMAN U3 small nucleolar ribonucleoprotein protein MPP10	3	17.812	16.8448	9.03162	22.3673	18.5298	15.4145	14.5628	18.7705	1.28894	0.366181	0.287268	#N/A	-1.11028
Q01844-5	EWSR1	EWS_HUMAN Isoform 5 of RNA-binding protein EWS	8	14.0413	16.4785	16.3955	20.1609	13.7941	19.1295	15.6384	17.6948	1.1315	0.178232	0.388708	#N/A	-1.11014
O15360	FANCA	FANCA_HUMAN Fanconi anemia group A protein	1	20.6161	25.8769	17.0415	12.2406	12.3564	11.8686	21.1782	12.1552	0.57395	-0.801004	0.0246587	#N/A	-0.0244674
Q9BXS6	NUSAP1	NUSAP_HUMAN Nucleolar and spindle-associated protein 1	12	16.5182	20.7576	18.1812	13.2216	17.0336	14.2879	18.4857	14.8477	0.803201	-0.316168	0.0957928	#N/A	-1.1068
Q99590	SCAF11	SCAFB_HUMAN Protein SCAF11	15	14.0909	16.1714	16.4507	17.1356	19.1516	16.9998	15.571	17.7623	1.14073	0.18996	0.0979142	#N/A	-1.10643
Q99614	TTC1	TTC1_HUMAN Tetratricopeptide repeat protein 1	14	16.7434	17.9797	16.0535	16.7996	16.2661	16.1576	16.9255	16.4078	0.969409	-0.0448224	0.434977	#N/A	-1.10445
P27797	CALR	CALR_HUMAN Calreticulin	28	19.0614	9.45226	19.4146	19.4471	10.6552	21.9694	15.9761	17.3572	1.08645	0.119623	0.784979	#N/A	-1.10432
Q9HCD5	NCOA5	NCOA5_HUMAN Nuclear receptor coactivator 5	1	13.8771	17.7652	12.4293	23.1134	18.175	14.64	14.6905	18.6428	1.26903	0.343732	0.248469	#N/A	-1.1038
Q9Y573	IPP	IPP_HUMAN Actin-binding protein IPP	1	8.46157	12.9565	11.7064	23.2391	18.035	25.6015	11.0415	22.2919	2.01892	1.01358	0.0124705	#N/A	-0.0261986
Q5BKZ1	ZNF326	ZN326_HUMAN DBIRD complex subunit ZNF326	2	16.7566	15.4156	17.4084	18.103	15.4119	16.9045	16.5269	16.8065	1.01692	0.0242032	0.788467	#N/A	-1.10017
P04183	TK1	KITH_HUMAN Thymidine kinase, cytosolic	6	20.5282	21.5266	21.7538	10.9633	13.3099	11.9183	21.2695	12.0638	0.567188	-0.8181	0.00029259	#N/A	-0.0269231
Q8TBZ6	TRMT10A	TM10A_HUMAN tRNA methyltransferase 10 homolog A	1	17.8688	11.2313	16.0257	17.3103	19.4519	18.1119	15.0419	18.2914	1.21602	0.282173	0.192325	#N/A	-1.09823
Q66PJ3-2	ARL6IP4	AR6P4_HUMAN Isoform 2 of ADP-ribosylation factor-like protein 6-interacting protein 4	2	17.5415	15.1295	15.26	19.3688	15.8533	16.8468	15.977	17.3563	1.08633	0.119463	0.350788	#N/A	-1.09782
P43487	RANBP1	RANG_HUMAN Ran-specific GTPase-activating protein	12	16.5116	16.5645	16.8771	17.6836	15.8289	16.5343	16.6511	16.6823	1.00187	0.00270073	0.957667	#N/A	-1.09701
Q9HAW4	CLSPN	CLSPN_HUMAN Claspin	5	24.4257	22.0194	12.2749	18.2244	15.2128	7.84278	19.5733	13.76	0.702997	-0.50841	0.294923	#N/A	-1.09701
Q6ZVK8	NUDT18	NUD18_HUMAN 8-oxo-dGDP phosphatase NUDT18	3	11.9012	12.5293	13.9762	21.5761	17.705	22.3121	12.8022	20.5311	1.60371	0.681413	0.00765653	#N/A	-0.0294118
P17096-3	HMGA1	HMGA1_HUMAN Isoform HMG-R of High mobility group protein HMG-I/HMG-Y	10	16.5386	11.4775	15.6328	17.8348	18.4311	20.0852	14.5496	18.7837	1.29101	0.368498	0.0671586	#N/A	-1.09385
P48960	CD97	CD97_HUMAN CD97 antigen	1	14.0972	12.6633	11.1158	21.7336	18.7521	21.6379	12.6254	20.7079	1.64017	0.713846	0.00343687	#N/A	-0.0323353
Q4LE39	ARID4B	ARI4B_HUMAN AT-rich interactive domain-containing protein 4B	3	17.4755	15.1646	13.6282	19.5281	16.7278	17.4758	15.4228	17.9106	1.16131	0.215749	0.149483	#N/A	-1.09329
Q14689	DIP2A	DIP2A_HUMAN Disco-interacting protein 2 homolog A	1	13.6183	12.9875	15.3302	21.3685	20.2331	16.4624	13.9787	19.3547	1.38459	0.469455	0.0305384	#N/A	-0.0338001
Q96M27-2	PRRC1	PRRC1_HUMAN Isoform 2 of Protein PRRC1	4	17.3073	20.4578	17.6252	15.553	15.1406	13.916	18.4634	14.8699	0.805368	-0.312279	0.0322387	#N/A	-0.0381466
P47914	RPL29	RL29_HUMAN 60S ribosomal protein L29	18	18.2637	18.7745	17.1436	13.2063	18.2217	14.3901	18.0606	15.2727	0.845636	-0.241891	0.154077	#N/A	-1.08931
Q9Y2T2	AP3M1	AP3M1_HUMAN AP-3 complex subunit mu-1	3	17.1829	18.3293	17.7963	14.7636	16.7065	15.2215	17.7695	15.5639	0.875875	-0.191203	0.030645	#N/A	-0.0471292
Q96A19	CCDC102A	C102A_HUMAN Coiled-coil domain-containing protein 102A	4	16.7571	16.4646	17.1933	17.4219	12.9016	19.2615	16.805	16.5283	0.983537	-0.0239493	0.891346	#N/A	-1.08855
P98179	RBM3	RBM3_HUMAN Putative RNA-binding protein 3	4	25.2712	21.2825	11.2377	12.2713	20.2207	9.71653	19.2638	14.0695	0.73036	-0.45332	0.377475	#N/A	-1.08854
Q2TBE0	CWF19L2	C19L2_HUMAN CWF19-like protein 2	7	16.512	17.6223	15.9196	17.0739	17.1761	15.696	16.6846	16.6487	0.997844	-0.00311334	0.960957	#N/A	-1.08814
Q96EY4	TMA16	TMA16_HUMAN Translation machinery-associated protein 16	3	16.5738	17.8479	15.4369	16.8894	16.8386	16.4134	16.6195	16.7138	1.00567	0.0081599	0.901137	#N/A	-1.08719
Q9UKY7	CDV3	CDV3_HUMAN Protein CDV3 homolog	14	16.5621	17.4915	15.5463	18.8738	14.8163	16.7099	16.5333	16.8	1.01613	0.0230865	0.847447	#N/A	-1.08527
O14646	CHD1	CHD1_HUMAN Chromodomain-helicase-DNA-binding protein 1	9	17.5294	21.4348	16.0064	16.8458	14.8692	13.3143	18.3235	15.0098	0.819152	-0.287796	0.158178	#N/A	-1.08456
O43290	SART1	SNUT1_HUMAN U4/U6.U5 tri-snRNP-associated protein 1	12	15.9295	17.7308	15.3016	17.3284	16.982	16.7277	16.3206	17.0127	1.0424	0.0599151	0.407521	#N/A	-1.08425
Q14247	CTTN	SRC8_HUMAN Src substrate cortactin	17	15.8697	14.5504	18.4173	13.7814	19.5919	17.7893	16.2791	17.0542	1.04761	0.0671032	0.725625	#N/A	-1.08309
P56211	ARPP19	ARP19_HUMAN cAMP-regulated phosphoprotein 19	1	18.6872	20.1947	20.2934	7.58751	20.3333	12.9038	19.7251	13.6082	0.689893	-0.535556	0.1766	#N/A	-1.08304
Q3B820-3	FAM161A	F161A_HUMAN Isoform 3 of Protein FAM161A	1	16.7006	18.6134	12.2469	20.4956	15.5642	16.3792	15.8536	17.4797	1.10257	0.140864	0.539434	#N/A	-1.08296
Q15645	TRIP13	PCH2_HUMAN Pachytene checkpoint protein 2 homolog	15	18.5798	18.3913	19.2976	14.2586	14.6725	14.8001	18.7562	14.5771	0.777185	-0.36367	0.000200497	#N/A	-0.0474537
Q9P2B7	KIAA1430	K1430_HUMAN UPF0501 protein KIAA1430	6	17.0841	18.6855	13.32	16.3564	17.551	17.003	16.3632	16.9701	1.03709	0.052543	0.728097	#N/A	-1.08252
Q9NZT2	OGFR	OGFR_HUMAN Opioid growth factor receptor	13	16.0996	16.9251	15.495	17.8135	17.2122	16.4545	16.1732	17.1601	1.06102	0.085447	0.159171	#N/A	-1.08139
O60885	BRD4	BRD4_HUMAN Bromodomain-containing protein 4	18	16.1078	15.6663	16.6684	17.5987	16.4985	17.4602	16.1475	17.1858	1.0643	0.0899062	0.0829278	#N/A	-1.08106
Q5JVF3-4	PCID2	PCID2_HUMAN Isoform 4 of PCI domain-containing protein 2	2	15.6643	12.6501	14.2699	20.7188	20.4055	16.2915	14.1948	19.1386	1.34829	0.431126	0.041633	#N/A	-0.0476821
Q63HQ0	AP1AR	AP1AR_HUMAN AP-1 complex-associated regulatory protein	1	14.9867	13.6859	14.7853	11.4613	21.2954	23.7854	14.486	18.8474	1.30108	0.379707	0.313271	#N/A	-1.08046
P51608-2	MECP2	MECP2_HUMAN Isoform B of Methyl-CpG-binding protein 2	4	16.3841	19.5896	16.7029	17.4223	13.9547	15.9463	17.5589	15.7744	0.898374	-0.154612	0.280542	#N/A	-1.07932
Q04323-2	UBXN1	UBXN1_HUMAN Isoform 2 of UBX domain-containing protein 1	14	16.1113	16.4368	15.7305	18.1922	15.9923	17.5369	16.0929	17.2405	1.07131	0.0993775	0.168362	#N/A	-1.07917
Q6P5R6	RPL22L1	RL22L_HUMAN 60S ribosomal protein L22-like 1	2	21.452	21.325	13.3678	17.1465	13.8708	12.8379	18.7149	14.6184	0.781109	-0.356404	0.240234	#N/A	-1.07869
B0QY74	MKL1	B0QY74_HUMAN Phosphatase and actin regulator (Fragment)	2	15.907	15.5889	16.6873	18.8719	15.108	17.8369	16.0611	17.2723	1.07541	0.10489	0.358712	#N/A	-1.07808
Q1KMD3	HNRNPUL2	HNRL2_HUMAN Heterogeneous nuclear ribonucleoprotein U-like protein 2	18	14.0806	16.0751	15.3908	16.3785	21.8892	16.1859	15.1822	18.1512	1.19556	0.257687	0.204251	#N/A	-1.07711
O43447	PPIH	PPIH_HUMAN Peptidyl-prolyl cis-trans isomerase H	9	16.0017	16.0087	15.8231	18.1251	17.6065	16.4349	15.9445	17.3888	1.09059	0.125102	0.0455557	#N/A	-0.0570621
Q99543	DNAJC2	DNJC2_HUMAN DnaJ homolog subfamily C member 2	13	18.181	16.6195	17.3776	15.4766	17.4437	14.9017	17.3927	15.9407	0.916515	-0.12577	0.178868	#N/A	-1.07601
Q8WW12	PCNP	PCNP_HUMAN PEST proteolytic signal-containing nuclear protein	14	16.2712	16.0749	17.2049	15.7989	17.6483	17.0018	16.517	16.8163	1.01812	0.0259115	0.666394	#N/A	-1.07584
P50748	KNTC1	KNTC1_HUMAN Kinetochore-associated protein 1	31	17.2506	17.4868	18.0595	15.0277	16.0114	16.164	17.599	15.7344	0.894051	-0.161572	0.0122387	#N/A	-0.0585333
Q96T17-2	MAP7D2	MA7D2_HUMAN Isoform 2 of MAP7 domain-containing protein 2	2	20.2723	16.1054	10.088	22.9079	16.5481	14.0782	15.4886	17.8447	1.15212	0.204295	0.583577	#N/A	-1.07555
Q9BUJ2	HNRNPUL1	HNRL1_HUMAN Heterogeneous nuclear ribonucleoprotein U-like protein 1	22	15.1821	17.4422	19.4006	11.6124	20.3277	16.035	17.3416	15.9917	0.922157	-0.116916	0.654427	#N/A	-1.07512
Q13951-2	CBFB	PEBB_HUMAN Isoform 2 of Core-binding factor subunit beta	5	17.1216	17.1986	15.9082	18.697	14.8719	16.2027	16.7428	16.5905	0.990906	-0.0131806	0.904873	#N/A	-1.07433
Q9NWZ8	GEMIN8	GEMI8_HUMAN Gem-associated protein 8	3	17.9428	18.1641	16.4209	15.978	16.1897	15.3044	17.5093	15.824	0.903752	-0.146001	0.0505859	#N/A	-1.07397
Q15034	HERC3	HERC3_HUMAN Probable E3 ubiquitin-protein ligase HERC3	1	21.0955	20.3435	20.7215	12.4709	11.7018	13.6669	20.7202	12.6132	0.60874	-0.716101	0.000187128	#N/A	-0.0639048
Q86X53	ERICH1	ERIC1_HUMAN Glutamate-rich protein 1	2	17.994	17.3819	16.0681	16.6868	16.3808	15.4883	17.148	16.1853	0.943859	-0.0833562	0.225438	#N/A	-1.07201
Q13242	SRSF9	SRSF9_HUMAN Serine/arginine-rich splicing factor 9	9	17.386	19.2406	16.7443	14.5167	17.5596	14.5528	17.7903	15.543	0.87368	-0.194823	0.148022	YES	-1.07149
Q9BYB4	GNB1L	GNB1L_HUMAN Guanine nucleotide-binding protein subunit beta-like protein 1	7	16.6258	19.7511	18.1966	15.7268	13.9959	15.7038	18.1912	15.1422	0.832391	-0.264666	0.0462771	#N/A	-0.0685015
Q9C0D3	ZYG11B	ZY11B_HUMAN Protein zyg-11 homolog B	6	16.0419	14.319	13.0926	20.2078	17.8236	18.5151	14.4845	18.8488	1.30131	0.379965	0.0171032	#N/A	-0.0711022
O95352	ATG7	ATG7_HUMAN Ubiquitin-like modifier-activating enzyme ATG7	18	14.1976	14.8924	16.0766	18.6841	17.4006	18.7488	15.0555	18.2778	1.21403	0.279801	0.010134	#N/A	-0.0711238
Q66PJ3	ARL6IP4	AR6P4_HUMAN ADP-ribosylation factor-like protein 6-interacting protein 4	1	16.7162	18.137	17.3838	14.8583	15.4881	17.4166	17.4123	15.921	0.914352	-0.129179	0.162459	#N/A	-1.06912
Q96IJ6-2	GMPPA	GMPPA_HUMAN Isoform 2 of Mannose-1-phosphate guanyltransferase alpha	10	17.4196	17.2664	17.8092	16.3177	15.7822	15.405	17.4984	15.835	0.904938	-0.144109	0.00583623	#N/A	-0.07463
Q99436	PSMB7	PSB7_HUMAN Proteasome subunit beta type-7	15	15.826	14.9185	16.2693	17.776	17.6267	17.5835	15.6713	17.6621	1.12704	0.172532	0.00773507	#N/A	-0.0776173
Q9UBB4	ATXN10	ATX10_HUMAN Ataxin-10	14	19.7976	19.9107	17.7724	13.6781	14.2657	14.5754	19.1602	14.1731	0.739713	-0.434963	0.00256264	#N/A	-0.08
Q9NVW2	RLIM	RNF12_HUMAN E3 ubiquitin-protein ligase RLIM	1	16.7583	15.5571	19.0369	12.3952	17.2719	18.9805	17.1174	16.2159	0.94733	-0.0780603	0.705604	#N/A	-1.06731
Q56P03	EAPP	EAPP_HUMAN E2F-associated phosphoprotein	4	17.9603	14.3844	13.7689	18.3221	21.6077	13.9566	15.3712	17.9621	1.16856	0.224729	0.370847	#N/A	-1.06667
E9PQ01	PCF11	E9PQ01_HUMAN Pre-mRNA cleavage complex 2 protein Pcf11 (Fragment)	1	18.4974	18.0733	13.9894	18.1503	15.4867	15.803	16.8534	16.48	0.977846	-0.0323206	0.833531	#N/A	-1.06663
Q9NY27	PPP4R2	PP4R2_HUMAN Serine/threonine-protein phosphatase 4 regulatory subunit 2	9	15.4594	15.7387	16.7217	17.8285	18.1938	16.0579	15.9733	17.3601	1.08682	0.120113	0.143126	#N/A	-1.06619
Q8IWX8	CHERP	CHERP_HUMAN Calcium homeostasis endoplasmic reticulum protein	21	16.6171	16.029	14.1155	19.3644	18.0453	15.8288	15.5872	17.7462	1.13851	0.187146	0.166533	#N/A	-1.06583
Q6UX04	CWC27	CWC27_HUMAN Peptidyl-prolyl cis-trans isomerase CWC27 homolog	6	17.8264	16.6045	16.2597	16.8834	16.9568	15.4693	16.8969	16.4365	0.972754	-0.0398526	0.534622	#N/A	-1.06568
Q9H7N4	SCAF1	SFR19_HUMAN Splicing factor, arginine/serine-rich 19	5	14.2161	16.7218	15.0272	16.4846	17.9965	19.5537	15.3217	18.0116	1.17556	0.23335	0.0800302	#N/A	-1.0654
O75348	ATP6V1G1	VATG1_HUMAN V-type proton ATPase subunit G 1	2	14.4085	17.5806	11.3677	21.8114	14.4833	20.3486	14.4523	18.8811	1.30645	0.385647	0.19753	#N/A	-1.06525
Q9H7L9	SUDS3	SDS3_HUMAN Sin3 histone deacetylase corepressor complex component SDS3	3	19.9369	17.0421	14.205	18.8664	14.0017	15.9478	17.0613	16.272	0.953734	-0.0683418	0.735177	#N/A	-1.06433
P27708	CAD	PYR1_HUMAN CAD protein	60	20.0305	19.2439	19.5052	12.6891	14.4905	14.0407	19.5932	13.7401	0.701269	-0.511961	0.000574517	#N/A	-0.0804494
Q9P0U4-2	CXXC1	CXXC1_HUMAN Isoform 2 of CpG-binding protein	3	16.2025	19.4867	14.2952	19.6351	14.1136	16.2669	16.6615	16.6719	1.00062	0.000900242	0.996469	#N/A	-1.06348
P61129	ZC3H6	ZC3H6_HUMAN Zinc finger CCCH domain-containing protein 6	1	15.3472	16.1266	16.7527	17.5345	16.607	17.6319	16.0755	17.2578	1.07355	0.102385	0.0859956	#N/A	-1.06333
Q7Z6M2	FBXO33	FBX33_HUMAN F-box only protein 33	1	22.9352	23.0151	17.4124	11.3086	14.9481	10.3806	21.1209	12.2124	0.578216	-0.790321	0.0184568	#N/A	-0.0827027
Q14011	CIRBP	CIRBP_HUMAN Cold-inducible RNA-binding protein	5	17.3394	16.5008	13.4995	19.5617	19.5711	13.5275	15.7799	17.5534	1.11239	0.153665	0.488273	#N/A	-1.05872
P63010-2	AP2B1	AP2B1_HUMAN Isoform 2 of AP-2 complex subunit beta	28	15.1815	15.3533	14.115	19.6605	16.9657	18.724	14.8833	18.4501	1.23965	0.309935	0.0154199	#N/A	-0.0884332
Q5T2D3	OTUD3	OTUD3_HUMAN OTU domain-containing protein 3	4	15.9298	17.9638	15.5124	18.5591	17.0678	14.9671	16.4687	16.8647	1.02405	0.03428	0.773838	#N/A	-1.05804
Q9HC77	CENPJ	CENPJ_HUMAN Centromere protein J	2	18.8893	19.0275	14.6996	17.6614	16.7141	13.0082	17.5388	15.7946	0.90055	-0.151122	0.434083	#N/A	-1.05643
Q9P2T1-2	GMPR2	GMPR2_HUMAN Isoform 2 of GMP reductase 2	12	14.5084	12.4611	15.9727	17.0272	21.4978	18.5328	14.3141	19.0193	1.32871	0.410028	0.0472823	#N/A	-0.0887978
O95782	AP2A1	AP2A1_HUMAN AP-2 complex subunit alpha-1	19	14.5548	12.435	14.7319	19.1045	17.7766	21.3972	13.9072	19.4261	1.39683	0.482161	0.0128482	#N/A	-0.0899693
Q9NZD2	GLTP	GLTP_HUMAN Glycolipid transfer protein	2	15.4711	16.3773	14.9549	16.5448	17.997	18.655	15.6011	17.7323	1.1366	0.184729	0.0466654	#N/A	-0.0904306
O75400	PRPF40A	PR40A_HUMAN Pre-mRNA-processing factor 40 homolog A	7	18.7713	13.0644	15.0091	15.4602	20.9944	16.7006	15.6149	17.7184	1.13471	0.182322	0.424941	#N/A	-1.05308
Q6NXE6	ARMC6	ARMC6_HUMAN Armadillo repeat-containing protein 6	10	20.0167	19.4879	17.4282	15.5446	14.5542	12.9684	18.9776	14.3557	0.756457	-0.402671	0.0132284	#N/A	-0.0908184
Q5HYJ3	FAM76B	FA76B_HUMAN Protein FAM76B	3	18.8314	18.3944	16.0657	17.1204	16.1694	13.4186	17.7638	15.5695	0.87647	-0.190223	0.192881	#N/A	-1.05192
Q13439	GOLGA4	GOGA4_HUMAN Golgin subfamily A member 4	18	16.3489	16.0877	13.9834	19.4616	16.6759	17.4424	15.4733	17.86	1.15424	0.206945	0.0997719	#N/A	-1.05126
P18085	ARF4	ARF4_HUMAN ADP-ribosylation factor 4	2	20.5802	25.5509	20.994	12.6883	9.38054	10.8062	22.375	10.9583	0.489758	-1.02986	0.00355967	#N/A	-0.0933333
Q6ZNJ1	NBEAL2	NBEL2_HUMAN Neurobeachin-like protein 2	4	19.7465	18.7023	17.9516	13.6003	14.7086	15.2907	18.8001	14.5332	0.773037	-0.37139	0.00403762	#N/A	-0.0938998
Q9Y520-4	PRRC2C	PRC2C_HUMAN Isoform 4 of Protein PRRC2C	66	18.1399	19.5411	14.1066	16.8695	16.0913	15.2516	17.2625	16.0708	0.930964	-0.103202	0.520686	#N/A	-1.04927
O60841	EIF5B	IF2P_HUMAN Eukaryotic translation initiation factor 5B	68	17.8214	17.0684	16.9197	16.3567	16.737	15.0968	17.2698	16.0635	0.930148	-0.104468	0.101263	#N/A	-1.04926
Q6NYC8	PPP1R18	PPR18_HUMAN Phostensin	13	18.2629	12.3521	16.382	19.1883	16.4841	17.3307	15.6657	17.6677	1.1278	0.173508	0.355431	#N/A	-1.04845
Q7Z3E2	C10orf118	CJ118_HUMAN Uncharacterized protein C10orf118	8	17.5815	16.137	14.5249	18.8852	16.5756	16.2958	16.0811	17.2522	1.07282	0.101411	0.386238	#N/A	-1.04811
P42766	RPL35	RL35_HUMAN 60S ribosomal protein L35	11	18.1821	18.3011	16.6533	16.7017	15.2903	14.8715	17.7122	15.6212	0.881946	-0.181238	0.0526102	#N/A	-1.04634
Q9BQ61	C19orf43	CS043_HUMAN Uncharacterized protein C19orf43	6	16.9825	16.1216	15.5781	18.9615	16.734	15.6223	16.2274	17.1059	1.05414	0.076065	0.455165	#N/A	-1.04545
Q96CW6	SLC7A6OS	S7A6O_HUMAN Probable RNA polymerase II nuclear localization protein SLC7A6OS	4	19.7191	16.6581	15.6639	16.2139	16.9599	14.7851	17.347	15.9863	0.921558	-0.117853	0.379004	#N/A	-1.04401
Q9UN86-2	G3BP2	G3BP2_HUMAN Isoform B of Ras GTPase-activating protein-binding protein 2	11	16.6548	20.4044	12.924	19.7958	15.292	14.929	16.6611	16.6723	1.00067	0.000969491	0.99685	#N/A	-1.04298
O60921	HUS1	HUS1_HUMAN Checkpoint protein HUS1	4	18.7915	17.3708	16.7356	15.9294	16.0918	15.0808	17.6326	15.7007	0.890432	-0.167422	0.0475754	#N/A	-0.0942857
P06753	TPM3	TPM3_HUMAN Tropomyosin alpha-3 chain	16	16.9306	14.7627	15.4049	17.9939	17.8576	17.0503	15.6994	17.6339	1.12322	0.167645	0.0521336	#N/A	-1.04035
Q9Y266	NUDC	NUDC_HUMAN Nuclear migration protein nudC	68	15.8525	17.1127	15.9996	18.497	15.5756	16.9626	16.3216	17.0117	1.04228	0.0597477	0.500452	#N/A	-1.03988
Q5VTR2	RNF20	BRE1A_HUMAN E3 ubiquitin-protein ligase BRE1A	22	17.5562	16.39	13.6124	19.78	17.2057	15.4557	15.8529	17.4805	1.10267	0.141	0.396647	#N/A	-1.03805
Q9BW85	CCDC94	CCD94_HUMAN Coiled-coil domain-containing protein 94	4	17.6283	15.7079	15.5098	19.9626	14.9589	16.2324	16.282	17.0513	1.04725	0.0666038	0.664622	#N/A	-1.03684
Q6PKG0	LARP1	LARP1_HUMAN La-related protein 1	36	16.6165	18.4764	16.5079	17.2592	15.6222	15.5178	17.2003	16.1331	0.937954	-0.0924102	0.278637	#N/A	-1.0354
P10599	TXN	THIO_HUMAN Thioredoxin	50	13.9827	13.8693	15.0096	19.1364	18.4866	19.5154	14.2872	19.0461	1.33309	0.414775	0.000539648	#N/A	-0.0961905
P80303-2	NUCB2	NUCB2_HUMAN Isoform 2 of Nucleobindin-2	1	15.8017	9.18464	15.9338	14.0905	19.0284	25.961	13.64	19.6933	1.44379	0.529856	0.21396	YES	-1.03381
Q562F6	SGOL2	SGOL2_HUMAN Shugoshin-like 2	3	17.0623	14.9772	14.6641	12.9962	24.3702	15.9301	15.5679	17.7655	1.14116	0.190507	0.563213	#N/A	-1.03289
O96000	NDUFB10	NDUBA_HUMAN NADH dehydrogenase [ubiquinone] 1 beta subcomplex subunit 10	1	24.0738	10.9932	13.7446	13.0222	24.1426	14.0235	16.2705	17.0628	1.04869	0.0685901	0.889147	YES	-1.03081
P14317	HCLS1	HCLS1_HUMAN Hematopoietic lineage cell-specific protein	32	17.0312	15.3741	17.2982	14.3594	18.7358	17.2014	16.5678	16.7655	1.01193	0.0171134	0.895727	#N/A	-1.03004
P20042	EIF2S2	IF2B_HUMAN Eukaryotic translation initiation factor 2 subunit 2	24	16.6268	16.8927	17.0756	16.8002	16.5455	16.0591	16.865	16.4683	0.976474	-0.0343465	0.19253	#N/A	-1.03003
Q9UNF0	PACSIN2	PACN2_HUMAN Protein kinase C and casein kinase substrate in neurons protein 2	10	17.0181	19.2972	19.4467	11.4635	16.24	16.5345	18.5873	14.746	0.793336	-0.333996	0.10264	YES	-1.02963
O75391	SPAG7	SPAG7_HUMAN Sperm-associated antigen 7	8	14.9983	15.233	15.9791	15.7465	19.2004	18.8427	15.4035	17.9299	1.16402	0.21911	0.0901612	#N/A	-1.02907
Q8TAE8	GADD45GIP1	G45IP_HUMAN Growth arrest and DNA damage-inducible proteins-interacting protein 1	2	16.9331	14.285	11.2872	20.6032	17.4565	19.4351	14.1684	19.1649	1.35265	0.435789	0.0558324	YES	-1.02838
P48634	PRRC2A	PRC2A_HUMAN Protein PRRC2A	26	17.0439	18.2526	16.4327	15.8327	16.0365	16.4017	17.2431	16.0903	0.933146	-0.0998252	0.108645	#N/A	-1.02782
Q96IR2	ZNF845	ZN845_HUMAN Zinc finger protein 845	2	18.4583	18.1522	16.2781	17.0586	15.962	14.0908	17.6295	15.7038	0.890767	-0.166881	0.155556	#N/A	-1.02763
Q8IX12	CCAR1	CCAR1_HUMAN Cell division cycle and apoptosis regulator protein 1	14	16.7912	16.6039	15.9369	15.7827	16.8576	18.0276	16.444	16.8893	1.02708	0.0385483	0.558274	#N/A	-1.0267
Q9H5H4	ZNF768	ZN768_HUMAN Zinc finger protein 768	3	15.1559	13.9875	17.8238	15.827	18.5678	18.6379	15.6557	17.6776	1.12914	0.175229	0.239605	#N/A	-1.02667
Q9NQ92	COPRS	COPRS_HUMAN Coordinator of PRMT5 and differentiation stimulator	1	15.6291	12.166	18.8162	17.4025	18.5225	17.4637	15.5371	17.7962	1.1454	0.195855	0.312057	#N/A	-1.02554
Q9UII2	ATPIF1	ATIF1_HUMAN ATPase inhibitor, mitochondrial	1	14.681	4.13965	6.41902	18.8703	19.5659	36.3242	8.41322	24.9201	2.96202	1.56658	0.0651533	YES	-1.02547
Q86V48	LUZP1	LUZP1_HUMAN Leucine zipper protein 1	9	19.0114	20.2375	15.8361	15.4919	16.5309	12.892	18.3617	14.9716	0.815373	-0.294469	0.116942	#N/A	-1.02546
Q9HC52	CBX8	CBX8_HUMAN Chromobox protein homolog 8	5	17.9564	18.7126	14.835	14.6196	18.6208	15.2557	17.168	16.1654	0.941599	-0.0868157	0.59068	#N/A	-1.02468
Q96GA3	LTV1	LTV1_HUMAN Protein LTV1 homolog	12	19.2868	19.6941	15.3503	16.3967	15.3528	13.9193	18.1104	15.2229	0.840563	-0.250572	0.137866	#N/A	-1.02442
Q9ULX6	AKAP8L	AKP8L_HUMAN A-kinase anchor protein 8-like	3	17.363	17.7148	17.9039	13.8532	17.2109	15.9541	17.6606	15.6727	0.887442	-0.172275	0.115653	#N/A	-1.02384
Q9BW61	DDA1	DDA1_HUMAN DET1- and DDB1-associated protein 1	3	18.2612	17.6819	16.1929	13.9778	19.8564	14.0299	17.3787	15.9547	0.918062	-0.123336	0.524737	#N/A	-1.02353
Q9NQZ2	UTP3	SAS10_HUMAN Something about silencing protein 10	1	17.1546	15.7457	10.602	20.0009	20.8066	15.6902	14.5008	18.8326	1.29873	0.3771	0.164237	#N/A	-1.02296
Q96RU3	FNBP1	FNBP1_HUMAN Formin-binding protein 1	11	15.3874	16.5829	18.162	14.9907	16.0478	18.8292	16.7108	16.6226	0.994722	-0.00763476	0.952741	#N/A	-1.02139
Q9NX63	CHCHD3	CHCH3_HUMAN Coiled-coil-helix-coiled-coil-helix domain-containing protein 3, mitochondrial	2	21.3842	12.3705	13.5054	9.34389	30.2746	13.1214	15.7534	17.58	1.11595	0.158272	0.807993	YES	-1.02115
P35250	RFC2	RFC2_HUMAN Replication factor C subunit 2	12	16.522	18.1311	18.4809	15.6855	15.8626	15.318	17.7113	15.622	0.882036	-0.181091	0.0286353	#N/A	-0.0966102
P67936	TPM4	TPM4_HUMAN Tropomyosin alpha-4 chain	3	16.5641	15.5826	16.4795	17.7054	16.5366	17.1318	16.2087	17.1246	1.0565	0.0792989	0.117858	#N/A	-1.02097
P62241	RPS8	RS8_HUMAN 40S ribosomal protein S8	27	17.2771	17.1265	16.1455	15.7263	17.7063	16.0182	16.8497	16.4836	0.978273	-0.0316915	0.634151	#N/A	-1.02019
P33552	CKS2	CKS2_HUMAN Cyclin-dependent kinases regulatory subunit 2	5	21.5465	19.293	13.6857	15.5686	19.0224	10.8838	18.1751	15.1583	0.834014	-0.261856	0.414943	#N/A	-1.01899
Q96NB3	ZNF830	ZN830_HUMAN Zinc finger protein 830	1	17.0612	14.7762	13.8325	19.9179	16.5338	17.8784	15.2233	18.11	1.18963	0.250508	0.103446	#N/A	-1.01882
O75319	DUSP11	DUS11_HUMAN RNA/RNP complex-1-interacting phosphatase	2	19.6528	20.8779	14.9684	16.1527	15.504	12.8442	18.4997	14.8336	0.801831	-0.31863	0.150606	#N/A	-1.01848
Q9UPN4	AZI1	AZI1_HUMAN 5-azacytidine-induced protein 1	6	16.5638	14.8274	14.7541	18.179	20.1054	15.5704	15.3818	17.9516	1.16707	0.222891	0.149101	#N/A	-1.01754
Q14847	LASP1	LASP1_HUMAN LIM and SH3 domain protein 1	22	16.2276	16.8342	17.0311	16.1395	17.393	16.3745	16.6976	16.6357	0.996289	-0.00536395	0.89811	#N/A	-1.01533
Q8TD23	ZNF675	ZN675_HUMAN Zinc finger protein 675	1	16.2519	18.2099	16.5431	20.0603	16.6423	12.2925	17.0016	16.3317	0.960596	-0.0579984	0.787906	#N/A	-1.01496
Q9UIA9	XPO7	XPO7_HUMAN Exportin-7	20	14.8062	13.1038	14.6903	18.7713	19.4064	19.222	14.2001	19.1332	1.3474	0.43018	0.00105262	#N/A	-0.0967801
Q9Y2A7-2	NCKAP1	NCKP1_HUMAN Isoform 2 of Nck-associated protein 1	20	14.0749	13.3861	13.9537	20.4898	17.2204	20.8751	13.8049	19.5284	1.4146	0.500396	0.00830305	#N/A	-0.0973545
Q86TP1	PRUNE	PRUNE_HUMAN Protein prune homolog	2	19.0053	19.3139	17.6867	14.8272	13.9902	15.1767	18.6686	14.6647	0.785526	-0.348269	0.00279819	#N/A	-0.0977925
Q8IWS0	PHF6	PHF6_HUMAN PHD finger protein 6	7	18.3464	23.0761	16.731	16.8253	12.4253	12.5958	19.3845	13.9488	0.719585	-0.474763	0.085004	#N/A	-1.01205
Q8IWC1	MAP7D3	MA7D3_HUMAN MAP7 domain-containing protein 3	9	18.1274	18.5779	14.7014	16.7103	16.1506	15.7325	17.1356	16.1978	0.945274	-0.081196	0.496896	#N/A	-1.01005
Q96JP5	ZFP91	ZFP91_HUMAN E3 ubiquitin-protein ligase ZFP91	2	16.5486	16.6679	19.129	13.3865	18.2452	16.0228	17.4485	15.8848	0.910384	-0.135453	0.393522	#N/A	-1.00982
Q02818	NUCB1	NUCB1_HUMAN Nucleobindin-1	6	14.3496	14.0172	17.0147	15.934	14.3451	24.3395	15.1272	18.2062	1.20354	0.267288	0.396111	#N/A	-1.00911
Q13363	CTBP1	CTBP1_HUMAN C-terminal-binding protein 1	12	14.8652	13.554	16.559	18.5424	17.3089	19.1705	14.9927	18.3406	1.2233	0.290777	0.0311222	#N/A	-0.1
Q9H6R7	C2orf44	CB044_HUMAN WD repeat-containing protein C2orf44	4	18.7944	19.1672	18.1567	15.2654	14.4678	14.1486	18.7061	14.6273	0.781952	-0.354849	0.000781331	#N/A	-0.104022
P47813	EIF1AX	IF1AX_HUMAN Eukaryotic translation initiation factor 1A, X-chromosomal	15	15.7733	17.7638	13.6267	21.5359	15.0271	16.2732	15.7213	17.6121	1.12027	0.163847	0.461706	#N/A	-1.00764
O75822	EIF3J	EIF3J_HUMAN Eukaryotic translation initiation factor 3 subunit J	15	17.7308	17.4261	16.4418	16.3355	16.4402	15.6256	17.1996	16.1338	0.938033	-0.0922889	0.0839305	#N/A	-1.00698
P06753-2	TPM3	TPM3_HUMAN Isoform 2 of Tropomyosin alpha-3 chain	14	17.3093	12.9014	15.8006	17.6325	19.8532	16.5029	15.3371	17.9962	1.17338	0.230667	0.177146	#N/A	-1.00605
Q8TF74	WIPF2	WIPF2_HUMAN WAS/WASL-interacting protein family member 2	1	15.5264	19.6556	20.1193	14.5941	12.6257	17.4791	18.4338	14.8996	0.808279	-0.307074	0.156529	#N/A	-1.00568
Q15365	PCBP1	PCBP1_HUMAN Poly(rC)-binding protein 1	17	17.381	18.1433	16.6092	15.7324	16.2022	15.9319	17.3778	15.9555	0.918152	-0.123194	0.0372952	#N/A	-0.106461
O95825	CRYZL1	QORL1_HUMAN Quinone oxidoreductase-like protein 1	10	13.3502	12.8302	13.3094	21.1032	18.5365	20.8704	13.1633	20.17	1.5323	0.615696	0.00111042	#N/A	-0.10659
P28066	PSMA5	PSA5_HUMAN Proteasome subunit alpha type-5	34	15.5276	15.2039	15.325	18.551	17.3902	18.0022	15.3522	17.9811	1.17124	0.228042	0.00165066	#N/A	-0.106639
Q15233	NONO	NONO_HUMAN Non-POU domain-containing octamer-binding protein	26	14.6942	15.3331	17.1479	17.1563	18.9279	16.7406	15.7251	17.6083	1.11976	0.163187	0.131326	#N/A	-0.998514
Q02535	ID3	ID3_HUMAN DNA-binding protein inhibitor ID-3	3	21.0385	21.562	17.281	11.2373	15.5047	13.3766	19.9605	13.3729	0.669967	-0.577839	0.0226145	#N/A	-0.106723
Q15007	WTAP	FL2D_HUMAN Pre-mRNA-splicing regulator WTAP	2	16.1569	18.6067	17.9389	13.0908	19.3458	14.8609	17.5675	15.7658	0.897443	-0.156107	0.418599	#N/A	-0.99798
Q9H777	ELAC1	RNZ1_HUMAN Zinc phosphodiesterase ELAC protein 1	1	14.0981	12.3196	12.9957	24.5653	16.3107	19.7106	13.1378	20.1955	1.53721	0.620313	0.0450151	#N/A	-0.109917
Q9UHK0	NUFIP1	NUFP1_HUMAN Nuclear fragile X mental retardation-interacting protein 1	2	16.7621	17.9748	15.2651	18.7784	17.6326	13.587	16.6673	16.666	0.99992	-0.000115416	0.999431	#N/A	-0.99697
P46976	GYG1	GLYG_HUMAN Glycogenin-1	5	15.397	16.735	14.9274	18.3239	16.9202	17.6964	15.6865	17.6468	1.12497	0.169889	0.0442702	#N/A	-0.110286
P16989-2	YBX3	YBOX3_HUMAN Isoform 2 of Y-box-binding protein 3	3	16.8807	15.413	13.0945	21.1775	16.3761	17.0583	15.1294	18.204	1.20322	0.266898	0.173889	#N/A	-0.994719
Q9Y2W2	WBP11	WBP11_HUMAN WW domain-binding protein 11	13	16.8126	15.6319	18.2783	17.5355	16.9065	14.8353	16.9076	16.4258	0.971502	-0.0417112	0.688846	#N/A	-0.993916
Q9UGU0	TCF20	TCF20_HUMAN Transcription factor 20	2	17.8404	14.2028	18.1701	16.0457	15.5914	18.1497	16.7378	16.5956	0.991506	-0.0123063	0.928838	#N/A	-0.993673
Q14919-2	DRAP1	NC2A_HUMAN Isoform 2 of Dr1-associated corepressor	5	15.8976	14.4612	17.981	15.6919	19.2775	16.6908	16.1133	17.2201	1.06869	0.0958417	0.49567	#N/A	-0.991469
P12268	IMPDH2	IMDH2_HUMAN Inosine-5'-monophosphate dehydrogenase 2	29	18.1539	19.5859	17.5486	14.4662	15.3259	14.9195	18.4295	14.9039	0.808698	-0.306328	0.00569832	#N/A	-0.113619
Q8NFC6	BOD1L1	BD1L1_HUMAN Biorientation of chromosomes in cell division protein 1-like 1	27	17.2773	17.5018	14.2724	18.8279	16.4519	15.6687	16.3505	16.9828	1.03867	0.0547424	0.676883	#N/A	-0.9902
P51991	HNRNPA3	ROA3_HUMAN Heterogeneous nuclear ribonucleoprotein A3	20	16.9783	17.4115	15.3415	15.6399	18.7751	15.8537	16.5771	16.7562	1.01081	0.0155062	0.887787	#N/A	-0.988889
P14854	COX6B1	CX6B1_HUMAN Cytochrome c oxidase subunit 6B1	1	17.9095	13.939	12.9536	18.565	21.0811	15.5518	14.934	18.3993	1.23204	0.301047	0.190674	YES	-0.987209
P09497-2	CLTB	CLCB_HUMAN Isoform Non-brain of Clathrin light chain B	9	15.4294	15.074	17.5262	15.8144	17.4728	18.6831	16.0099	17.3234	1.08205	0.113764	0.309649	#N/A	-0.987204
P28074	PSMB5	PSB5_HUMAN Proteasome subunit beta type-5	20	15.6314	15.3291	16.004	17.5459	18.0392	17.4503	15.6548	17.6785	1.12927	0.175385	0.00162938	#N/A	-0.113688
Q9NUQ3	TXLNG	TXLNG_HUMAN Gamma-taxilin	19	19.7745	17.4122	17.1795	15.1345	17.1958	13.3034	18.1221	15.2112	0.839376	-0.25261	0.105561	#N/A	-0.986364
Q6ZQX7	C17orf97	CQ097_HUMAN Uncharacterized protein C17orf97	3	16.6712	20.1491	14.0054	18.6367	16.8771	13.6606	16.9419	16.3915	0.967511	-0.0476507	0.822558	#N/A	-0.985651
O15084	ANKRD28	ANR28_HUMAN Serine/threonine-protein phosphatase 6 regulatory ankyrin repeat subunit A	14	17.0969	17.3778	17.6254	16.624	15.1043	16.1716	17.3667	15.9666	0.919382	-0.121263	0.042249	#N/A	-0.11396
P35241-5	RDX	RADI_HUMAN Isoform 5 of Radixin	61	15.6512	14.3377	18.1023	16.8332	16.9806	18.095	16.0304	17.3029	1.07938	0.110206	0.33895	#N/A	-0.982119
O00505	KPNA3	IMA4_HUMAN Importin subunit alpha-4	7	14.78	15.0338	15.4502	20.0197	17.1495	17.5667	15.088	18.2453	1.20926	0.274123	0.0261661	#N/A	-0.118618
Q13257	MAD2L1	MD2L1_HUMAN Mitotic spindle assembly checkpoint protein MAD2A	4	19.2454	21.3153	20.5453	9.99784	16.0992	12.7969	20.3687	12.9646	0.6365	-0.651769	0.0165063	#N/A	-0.120488
Q15025	TNIP1	TNIP1_HUMAN TNFAIP3-interacting protein 1	6	16.8302	16.5805	14.7902	18.3012	15.8607	17.6373	16.067	17.2664	1.07465	0.10387	0.284464	#N/A	-0.980503
P49711	CTCF	CTCF_HUMAN Transcriptional repressor CTCF	4	18.7121	16.3327	15.0692	15.6916	19.0006	15.1939	16.7047	16.6287	0.995452	-0.00657581	0.96446	#N/A	-0.979917
Q92522	H1FX	H1X_HUMAN Histone H1x	2	9.86691	10.2825	22.935	14.8455	16.9081	25.1619	14.3615	18.9718	1.32102	0.401656	0.435211	#N/A	-0.979343
Q8NB50	ZFP62	ZFP62_HUMAN Zinc finger protein 62 homolog	1	16.9823	18.4673	17.1988	14.6563	15.4186	17.2768	17.5495	15.7839	0.899395	-0.152973	0.123014	#N/A	-0.978778
O43852-4	CALU	CALU_HUMAN Isoform 4 of Calumenin	1	17.6891	6.32538	17.8143	16.7541	14.2181	27.199	13.9429	19.3904	1.3907	0.475809	0.378287	#N/A	-0.978019
Q9NSI8	SAMSN1	SAMN1_HUMAN SAM domain-containing protein SAMSN-1	2	15.623	17.0596	19.7187	14.8928	14.4247	18.2812	17.4671	15.8662	0.90835	-0.13868	0.401566	#N/A	-0.978016
Q00839	HNRNPU	HNRPU_HUMAN Heterogeneous nuclear ribonucleoprotein U	62	15.5009	18.7492	16.4887	16.5551	17.5219	15.1842	16.9129	16.4204	0.970878	-0.0426376	0.696985	#N/A	-0.977576
Q00839-2	HNRNPU	HNRPU_HUMAN Isoform Short of Heterogeneous nuclear ribonucleoprotein U	1	16.0472	18.2892	17.8132	14.6583	17.871	15.3211	17.3832	15.9501	0.91756	-0.124125	0.296056	#N/A	-0.977171
P15153	RAC2	RAC2_HUMAN Ras-related C3 botulinum toxin substrate 2	2	18.7228	24.4554	26.5574	8.74251	11.9682	9.55369	23.2452	10.0881	0.433988	-1.20427	0.00654847	#N/A	-0.120833
P26038	MSN	MOES_HUMAN Moesin	80	14.6005	15.4303	18.1242	17.5208	15.4559	18.8683	16.0517	17.2817	1.07663	0.106519	0.4454	#N/A	-0.975043
Q5JS54-2	PSMG4	PSMG4_HUMAN Isoform 2 of Proteasome assembly chaperone 4	1	13.0051	15.4616	13.0032	19.9742	17.7314	20.8245	13.8233	19.51	1.41139	0.497114	0.00996087	#N/A	-0.121605
O15287	FANCG	FANCG_HUMAN Fanconi anemia group G protein	3	20.2077	17.9407	17.2942	15.0404	15.7381	13.7789	18.4809	14.8525	0.803667	-0.31533	0.0261631	#N/A	-0.123473
P52756	RBM5	RBM5_HUMAN RNA-binding protein 5	8	18.0572	15.7581	13.2368	19.6488	17.6031	15.6959	15.684	17.6493	1.1253	0.170312	0.3363	#N/A	-0.973497
Q13535	ATR	ATR_HUMAN Serine/threonine-protein kinase ATR	10	21.0244	20.3111	17.5762	14.1726	12.5589	14.3568	19.6372	13.6961	0.697456	-0.519827	0.00766586	#N/A	-0.12534
P05455	SSB	LA_HUMAN Lupus La protein	55	15.501	15.9226	19.8616	15.1262	16.9634	16.6252	17.0951	16.2383	0.94988	-0.0741824	0.598187	#N/A	-0.973284
P15311	EZR	EZRI_HUMAN Ezrin	77	15.3953	14.1292	17.922	17.8997	16.9871	17.6668	15.8155	17.5179	1.10764	0.147488	0.212241	#N/A	-0.97116
Q8NEC7	GSTCD	GSTCD_HUMAN Glutathione S-transferase C-terminal domain-containing protein	5	17.2956	17.4812	16.9345	16.5623	15.8052	15.9211	17.2371	16.0962	0.933811	-0.0987969	0.0160776	#N/A	-0.126066
Q9UFC0	LRWD1	LRWD1_HUMAN Leucine-rich repeat and WD repeat-containing protein 1	7	19.559	21.8373	18.8115	13.6637	12.645	13.4834	20.0693	13.264	0.660913	-0.597468	0.00211207	#N/A	-0.128284
Q5JSZ5	PRRC2B	PRC2B_HUMAN Protein PRRC2B	21	18.8669	18.514	15.4198	15.073	17.8968	14.2295	17.6002	15.7331	0.893914	-0.161792	0.297012	#N/A	-0.970211
O75496	GMNN	GEMI_HUMAN Geminin	2	22.3665	18.1577	13.8682	14.5329	21.2327	9.842	18.1308	15.2025	0.838492	-0.254131	0.516123	#N/A	-0.969856
Q9NUX5	POT1	POTE1_HUMAN Protection of telomeres protein 1	1	20.9013	19.3947	16.4231	15.3597	14.4724	13.4489	18.9064	14.427	0.763076	-0.390101	0.0348617	#N/A	-0.128549
Q15004	KIAA0101	PAF15_HUMAN PCNA-associated factor	3	30.6775	21.2012	7.63752	19.8423	14.1557	6.48584	19.8387	13.4946	0.680215	-0.555937	0.457635	#N/A	-0.969369
Q8TEA1	NSUN6	NSUN6_HUMAN Putative methyltransferase NSUN6	5	17.6158	18.96	18.2007	15.524	15.1115	14.588	18.2588	15.0745	0.8256	-0.276484	0.00255826	#N/A	-0.129424
O43852-3	CALU	CALU_HUMAN Isoform 3 of Calumenin	21	18.4197	9.22411	19.9273	18.0413	12.8339	21.5538	15.857	17.4763	1.10212	0.140279	0.719193	#N/A	-0.96935
P0CAP2	POLR2M	GRL1A_HUMAN DNA-directed RNA polymerase II subunit GRINL1A	8	17.7958	16.3881	13.9222	20.2213	16.5911	15.0815	16.0354	17.298	1.07874	0.109345	0.542592	#N/A	-0.969293
Q14683	SMC1A	SMC1A_HUMAN Structural maintenance of chromosomes protein 1A	35	16.6692	16.5847	17.4471	17.1822	16.318	15.7989	16.9003	16.433	0.97235	-0.0404529	0.392462	#N/A	-0.968938
Q9Y608	LRRFIP2	LRRF2_HUMAN Leucine-rich repeat flightless-interacting protein 2	6	16.3976	14.681	15.7396	20.1509	16.0109	17.0199	15.6061	17.7272	1.13592	0.18386	0.189362	#N/A	-0.968793
P12270	TPR	TPR_HUMAN Nucleoprotein TPR	56	12.9623	14.6538	16.8047	16.187	17.5345	21.8577	14.8069	18.5264	1.2512	0.32331	0.142347	#N/A	-0.968726
O15446-2	CD3EAP	RPA34_HUMAN Isoform 2 of DNA-directed RNA polymerase I subunit RPA34	4	17.0811	18.731	16.3373	16.8331	16.8653	14.1522	17.3831	15.9502	0.917568	-0.124114	0.278573	#N/A	-0.968555
Q53EZ4	CEP55	CEP55_HUMAN Centrosomal protein of 55 kDa	3	22.4914	22.4619	14.3792	12.8617	16.4167	11.3892	19.7775	13.5559	0.685419	-0.544943	0.113852	#N/A	-0.968319
O43913	ORC5	ORC5_HUMAN Origin recognition complex subunit 5	6	19.1407	18.275	18.9812	15.2772	13.9948	14.3311	18.799	14.5344	0.773147	-0.371185	0.000798213	#N/A	-0.131724
O94788	ALDH1A2	AL1A2_HUMAN Retinal dehydrogenase 2	2	7.95017	6.71191	8.33229	24.5649	24.4807	27.96	7.66479	25.6685	3.34889	1.74368	0.000133352	#N/A	-0.131853
Q9ULW0	TPX2	TPX2_HUMAN Targeting protein for Xklp2	16	15.6667	17.097	14.5356	15.5009	18.5125	18.6872	15.7664	17.5669	1.11419	0.156001	0.229966	#N/A	-0.966934
P09630	HOXC6	HXC6_HUMAN Homeobox protein Hox-C6	1	16.1374	23.8791	11.2954	20.112	13.4008	15.1753	17.104	16.2294	0.948866	-0.0757242	0.844437	#N/A	-0.966809
Q9Y4A5	TRRAP	TRRAP_HUMAN Transformation/transcription domain-associated protein	2	14.3532	14.0032	12.565	17.4208	20.5317	21.1261	13.6405	19.6929	1.44371	0.52978	0.00893059	#N/A	-0.132832
Q9NYW8	RBAK	RBAK_HUMAN RB-associated KRAB zinc finger protein	2	15.9023	13.5738	18.2245	17.1858	18.8093	16.3044	15.9002	17.4332	1.09641	0.13279	0.373041	#N/A	-0.965966
Q86SQ7	SDCCAG8	SDCG8_HUMAN Serologically defined colon cancer antigen 8	5	16.0835	16.3773	22.5583	12.5207	15.9835	16.4767	18.3397	14.9936	0.817551	-0.29062	0.243872	#N/A	-0.965077
Q9Y2D9	ZNF652	ZN652_HUMAN Zinc finger protein 652	2	16.0503	13.8079	16.8178	15.7257	19.7934	17.8049	15.5587	17.7747	1.14243	0.192104	0.209007	#N/A	-0.964521
Q5VWG9	TAF3	TAF3_HUMAN Transcription initiation factor TFIID subunit 3	1	20.5106	14.4554	16.4165	16.044	17.6181	14.9554	17.1275	16.2058	0.946188	-0.0798014	0.660147	#N/A	-0.964478
Q9BTC0	DIDO1	DIDO1_HUMAN Death-inducer obliterator 1	12	16.8084	18.2592	13.5204	17.2705	18.4313	15.7101	16.196	17.1373	1.05812	0.0815023	0.589788	#N/A	-0.964196
Q8N9N8	EIF1AD	EIF1A_HUMAN Probable RNA-binding protein EIF1AD	8	19.7045	19.3219	14.1672	16.4569	16.8502	13.4992	17.7312	15.6021	0.879924	-0.18455	0.36288	#N/A	-0.963636
P07108-5	DBI	ACBP_HUMAN Isoform 5 of Acyl-CoA-binding protein	3	16.3035	17.518	15.4801	17.7237	16.4456	16.529	16.4339	16.8994	1.02833	0.0403029	0.553971	YES	-0.963514
Q99708-2	RBBP8	COM1_HUMAN Isoform 2 of DNA endonuclease RBBP8	1	21.2281	20.7837	14.5668	14.5878	14.3353	14.4982	18.8595	14.4738	0.767451	-0.381854	0.111133	#N/A	-0.963304
Q8N4Q1-2	CHCHD4	MIA40_HUMAN Isoform 2 of Mitochondrial intermembrane space import and assembly protein 40	1	20.0835	11.6879	14.1506	16.7996	18.1739	19.1044	15.3073	18.026	1.1776	0.235854	0.35145	YES	-0.961935
Q53HC5	KLHL26	KLH26_HUMAN Kelch-like protein 26	1	14.8232	15.6719	16.3048	18.606	17.4084	17.1857	15.6	17.7334	1.13676	0.184924	0.0256619	#N/A	-0.134309
Q96IZ0	PAWR	PAWR_HUMAN PRKC apoptosis WT1 regulator protein	6	17.4667	16.0468	16.5404	15.843	16.5987	17.5044	16.6846	16.6487	0.997846	-0.00311045	0.95762	#N/A	-0.960882
Q9NX55	HYPK	HYPK_HUMAN Huntingtin-interacting protein K	1	11.3719	24.5555	11.7436	21.4235	9.25771	21.6477	15.8903	17.443	1.09771	0.134496	0.807372	#N/A	-0.960465
P06132	UROD	DCUP_HUMAN Uroporphyrinogen decarboxylase	9	15.5065	15.0168	16.0983	17.4904	17.5982	18.2898	15.5405	17.7928	1.14493	0.195258	0.004921	#N/A	-0.137875
Q9NR09	BIRC6	BIRC6_HUMAN Baculoviral IAP repeat-containing protein 6	55	18.547	19.8328	17.4972	14.4134	14.4288	15.2808	18.6257	14.7077	0.789645	-0.340724	0.00592422	#N/A	-0.138131
Q9P2R6	RERE	RERE_HUMAN Arginine-glutamic acid dipeptide repeats protein	4	14.2778	13.6526	17.5535	18.6608	16.2049	19.6505	15.1613	18.1721	1.19858	0.261329	0.130312	#N/A	-0.957982
Q9NZM5	GLTSCR2	GSCR2_HUMAN Glioma tumor suppressor candidate region gene 2 protein	2	17.2248	16.928	11.3433	18.6669	20.3935	15.4435	15.1654	18.168	1.19799	0.260617	0.279208	#N/A	-0.957741
Q9NW13	RBM28	RBM28_HUMAN RNA-binding protein 28	10	16.3463	16.9557	13.7626	20.3718	16.9813	15.5822	15.6882	17.6451	1.12474	0.169588	0.320281	#N/A	-0.956126
P55789	GFER	ALR_HUMAN FAD-linked sulfhydryl oxidase ALR	2	18.4845	12.8598	13.9978	19.0032	16.5088	19.146	15.114	18.2193	1.20546	0.269581	0.180865	YES	-0.956098
O15078	CEP290	CE290_HUMAN Centrosomal protein of 290 kDa	1	12.8224	20.2201	15.3207	8.81433	23.1836	19.6388	16.1211	17.2122	1.06769	0.0944879	0.832587	#N/A	-0.955143
O75396	SEC22B	SC22B_HUMAN Vesicle-trafficking protein SEC22b	1	10.4028	11.3847	13.269	21.9077	22.4772	20.5587	11.6855	21.6479	1.85254	0.889505	0.000604743	#N/A	-0.138605
P05161	ISG15	ISG15_HUMAN Ubiquitin-like protein ISG15	7	14.6169	13.0608	12.2465	21.2255	21.0403	17.8099	13.3081	20.0252	1.50474	0.589518	0.00683001	#N/A	-0.138788
Q9UPV0	CEP164	CE164_HUMAN Centrosomal protein of 164 kDa	2	17.9657	18.0158	15.4405	16.9296	14.6901	16.9583	17.1407	16.1927	0.944693	-0.0820826	0.450423	#N/A	-0.953356
Q9BRJ6	C7orf50	CG050_HUMAN Uncharacterized protein C7orf50	2	16.9304	20.1008	15.5142	18.1428	16.995	12.3168	17.5151	15.8182	0.903116	-0.147017	0.490717	#N/A	-0.953093
P55209	NAP1L1	NP1L1_HUMAN Nucleosome assembly protein 1-like 1	18	15.1158	19.7825	13.7409	18.7018	14.6257	18.0333	16.2131	17.1203	1.05595	0.0785482	0.703934	#N/A	-0.952685
Q4V328	GRIPAP1	GRAP1_HUMAN GRIP1-associated protein 1	17	17.9678	16.775	16.7373	18.2783	14.841	15.4007	17.16	16.1733	0.9425	-0.0854353	0.435162	#N/A	-0.952675
Q9BYG3	NIFK	MK67I_HUMAN MKI67 FHA domain-interacting nucleolar phosphoprotein	1	18.3706	19.1594	15.5539	18.7723	12.7918	15.3521	17.6946	15.6387	0.883812	-0.178188	0.372468	#N/A	-0.95256
O00743-3	PPP6C	PPP6_HUMAN Isoform 3 of Serine/threonine-protein phosphatase 6 catalytic subunit	15	18.1872	18.7732	18.3891	13.4788	15.9719	15.1999	18.4498	14.8835	0.806703	-0.309891	0.00921741	#N/A	-0.140936
O14979	HNRNPDL	HNRDL_HUMAN Heterogeneous nuclear ribonucleoprotein D-like	12	16.1898	15.4796	17.2498	15.4622	17.9745	17.6441	16.3064	17.0269	1.04419	0.0623803	0.486591	#N/A	-0.951905
Q9H8M7	FAM188A	F188A_HUMAN Protein FAM188A	2	16.4177	13.8219	15.6858	18.3972	18.4936	17.1839	15.3085	18.0249	1.17745	0.235661	0.0367079	#N/A	-0.142247
O94913	PCF11	PCF11_HUMAN Pre-mRNA cleavage complex 2 protein Pcf11	12	17.7493	16.7602	14.6007	17.8104	18.2719	14.8075	16.3701	16.9633	1.03624	0.0513538	0.699476	#N/A	-0.95119
Q9BWU0	SLC4A1AP	NADAP_HUMAN Kanadaptin	19	18.3279	15.9425	17.418	16.2844	18.2768	13.7503	17.2295	16.1038	0.934668	-0.0974739	0.490047	#N/A	-0.950879
Q3V6T2	CCDC88A	GRDN_HUMAN Girdin	13	16.3084	17.8455	18.0313	14.4867	14.3442	18.9839	17.3951	15.9383	0.916252	-0.126183	0.418897	#N/A	-0.949118
P17098	ZNF8	ZNF8_HUMAN Zinc finger protein 8	1	16.6072	16.2397	15.4658	17.092	16.7779	17.8174	16.1042	17.2291	1.06985	0.0974074	0.0691671	#N/A	-0.948696
O95758-4	PTBP3	PTBP3_HUMAN Isoform 4 of Polypyrimidine tract-binding protein 3	7	15.3389	16.1882	15.63	18.291	17.1277	17.4242	15.719	17.6143	1.12057	0.164235	0.0115145	#N/A	-0.142832
O94804	STK10	STK10_HUMAN Serine/threonine-protein kinase 10	14	17.138	17.88	18.1266	16.1764	13.7968	16.8823	17.7149	15.6185	0.881661	-0.181705	0.0990626	#N/A	-0.948554
Q9BYW2	SETD2	SETD2_HUMAN Histone-lysine N-methyltransferase SETD2	6	16.4983	16.3873	15.8271	16.9173	17.6706	16.6993	16.2376	17.0957	1.05285	0.0743009	0.0757713	#N/A	-0.948167
Q8WUB8	PHF10	PHF10_HUMAN PHD finger protein 10	4	18.4359	17.6268	16.2042	14.7508	19.7839	13.1984	17.4223	15.911	0.913257	-0.130908	0.510007	#N/A	-0.947992
Q13951	CBFB	PEBB_HUMAN Core-binding factor subunit beta	1	22.3451	18.3274	14.8878	16.7975	14.1285	13.5137	18.5201	14.8132	0.799846	-0.322205	0.194187	#N/A	-0.947802
O95721	SNAP29	SNP29_HUMAN Synaptosomal-associated protein 29	2	21.7511	18.0618	14.5514	16.7704	15.5773	13.288	18.1214	15.2119	0.839442	-0.252497	0.277408	YES	-0.947674
Q9H4E7	DEF6	DEFI6_HUMAN Differentially expressed in FDCP 6 homolog	7	18.3631	14.9871	18.3035	15.2781	16.8645	16.2036	17.2179	16.1154	0.935968	-0.0954692	0.412584	#N/A	-0.946434
O75190	DNAJB6	DNJB6_HUMAN DnaJ homolog subfamily B member 6	3	20.0786	18.6542	14.7525	17.3007	15.2822	13.9318	17.8284	15.5049	0.869673	-0.201456	0.281653	#N/A	-0.945706
Q2M2Z5	PLK1S1	KIZ_HUMAN Centrosomal protein kizuna	1	18.0238	13.0749	16.2641	16.1061	20.0431	16.488	15.7876	17.5457	1.11136	0.152328	0.410632	#N/A	-0.945617
Q8NFD2	ANKK1	ANKK1_HUMAN Ankyrin repeat and protein kinase domain-containing protein 1	2	18.4352	20.6215	19.5869	14.5515	12.3694	14.4355	19.5479	13.7855	0.705216	-0.503863	0.0037202	#N/A	-0.144444
Q9NXR1	NDE1	NDE1_HUMAN Nuclear distribution protein nudE homolog 1	7	18.0892	17.2836	16.2876	16.0223	15.8988	16.4184	17.2201	16.1132	0.935717	-0.0958563	0.111643	#N/A	-0.945087
O75347	TBCA	TBCA_HUMAN Tubulin-specific chaperone A	12	16.1237	15.6401	17.0039	15.4218	18.959	16.8515	16.2559	17.0774	1.05054	0.0711277	0.497458	#N/A	-0.944444
Q9BVW5	TIPIN	TIPIN_HUMAN TIMELESS-interacting protein	3	18.8314	18.0037	15.7959	16.1937	17.3763	13.7989	17.5437	15.7896	0.900019	-0.151973	0.275126	#N/A	-0.943854
Q9ULC4-3	MCTS1	MCTS1_HUMAN Isoform 3 of Malignant T-cell-amplified sequence 1	10	15.8283	15.3297	16.5538	17.822	17.3001	17.1661	15.9039	17.4294	1.09592	0.132139	0.0201139	#N/A	-0.145055
Q8NDV7	TNRC6A	TNR6A_HUMAN Trinucleotide repeat-containing gene 6A protein	1	24.5007	21.5438	19.1387	3.30954	18.5973	12.91	21.7277	11.6056	0.534138	-0.904715	0.0987336	#N/A	-0.941794
Q13111	CHAF1A	CAF1A_HUMAN Chromatin assembly factor 1 subunit A	14	18.4689	18.0345	14.8439	17.6261	16.9693	14.0572	17.1158	16.2175	0.94752	-0.0777715	0.600958	#N/A	-0.941736
Q5MNZ6	WDR45B	WIPI3_HUMAN WD repeat domain phosphoinositide-interacting protein 3	4	15.2415	14.7919	13.3672	19.8045	18.9655	17.8295	14.4669	18.8665	1.30412	0.383074	0.00543023	#N/A	-0.145058
Q13126	MTAP	MTAP_HUMAN S-methyl-5'-thioadenosine phosphorylase	19	13.379	15.3295	14.0826	19.1671	17.9362	20.1056	14.2637	19.0696	1.33693	0.418929	0.00478878	#N/A	-0.14947
Q9BVJ6	UTP14A	UT14A_HUMAN U3 small nucleolar RNA-associated protein 14 homolog A	7	17.4602	15.6007	9.99259	21.6553	22.5484	12.7428	14.3512	18.9822	1.32269	0.403477	0.295554	#N/A	-0.941245
O95251	KAT7	KAT7_HUMAN Histone acetyltransferase KAT7	4	20.2565	17.1698	14.9433	16.5352	17.7001	13.395	17.4565	15.8768	0.909503	-0.13685	0.475117	#N/A	-0.940917
Q8TBF4	ZCRB1	ZCRB1_HUMAN Zinc finger CCHC-type and RNA-binding motif-containing protein 1	1	13.625	18.8921	16.3312	20.0885	13.174	17.8892	16.2828	17.0506	1.04715	0.0664738	0.777848	#N/A	-0.940553
Q15738	NSDHL	NSDHL_HUMAN Sterol-4-alpha-carboxylate 3-dehydrogenase, decarboxylating	3	16.1238	14.9565	14.5213	17.2816	18.749	18.3677	15.2005	18.1328	1.1929	0.254477	0.0107144	#N/A	-0.149866
Q92576	PHF3	PHF3_HUMAN PHD finger protein 3	4	15.2586	15.7854	16.5603	16.2642	21.0477	15.0838	15.8681	17.4652	1.10065	0.138357	0.439415	#N/A	-0.939333
Q8IW19	APLF	APLF_HUMAN Aprataxin and PNK-like factor	1	16.5809	15.1673	18.282	15.7026	17.3792	16.888	16.6767	16.6566	0.998793	-0.00174278	0.985324	#N/A	-0.937965
P31948	STIP1	STIP1_HUMAN Stress-induced-phosphoprotein 1	124	16.0195	16.5223	16.7535	16.8042	16.5058	17.3947	16.4318	16.9016	1.02859	0.0406694	0.238458	#N/A	-0.937569
Q96AQ6	PBXIP1	PBIP1_HUMAN Pre-B-cell leukemia transcription factor-interacting protein 1	1	24.6439	17.0359	8.67287	18.3869	16.4659	14.7946	16.7842	16.5491	0.985993	-0.0203501	0.962723	#N/A	-0.937209
Q02224	CENPE	CENPE_HUMAN Centromere-associated protein E	34	20.1163	21.6272	13.4284	16.8268	16.2768	11.7246	18.3906	14.9427	0.812519	-0.299527	0.31355	#N/A	-0.937023
Q9Y5A6	ZSCAN21	ZSC21_HUMAN Zinc finger and SCAN domain-containing protein 21	1	14.1096	17.1383	17.8508	17.0147	16.912	16.9747	16.3662	16.9671	1.03672	0.0520205	0.628129	#N/A	-0.936998
Q86V21	AACS	AACS_HUMAN Acetoacetyl-CoA synthetase	13	20.2886	17.1034	21.7182	13.0629	14.3889	13.438	19.7034	13.6299	0.691755	-0.531666	0.0128735	#N/A	-0.150298
P52209	PGD	6PGD_HUMAN 6-phosphogluconate dehydrogenase, decarboxylating	29	14.8227	14.9865	14.5846	19.4673	17.3764	18.7625	14.7979	18.5354	1.25257	0.324888	0.00393422	#N/A	-0.150311
Q9NUJ3	TCP11L1	T11L1_HUMAN T-complex protein 11-like protein 1	3	18.0746	17.6634	18.5611	14.5528	14.8555	16.2925	18.0997	15.2336	0.841649	-0.248709	0.00859436	#N/A	-0.153438
Q7Z417	NUFIP2	NUFP2_HUMAN Nuclear fragile X mental retardation-interacting protein 2	10	20.0685	20.8556	15.6346	15.2687	15.7683	12.4043	18.8529	14.4804	0.768075	-0.380682	0.0865714	#N/A	-0.932086
Q99547	MPHOSPH6	MPH6_HUMAN M-phase phosphoprotein 6	2	16.0824	15.5576	20.0883	12.9615	17.3937	17.9165	17.2428	16.0906	0.933178	-0.0997761	0.616547	#N/A	-0.931875
Q9BV73	CEP250	CP250_HUMAN Centrosome-associated protein CEP250	9	17.9404	16.7923	15.6379	18.4719	14.4942	16.6633	16.7902	16.5431	0.985285	-0.0213869	0.861477	#N/A	-0.931572
Q96F63	CCDC97	CCD97_HUMAN Coiled-coil domain-containing protein 97	4	17.8736	17.2538	14.3607	17.9677	18.3335	14.2107	16.496	16.8373	1.02069	0.0295417	0.851143	#N/A	-0.931487
P22626	HNRNPA2B1	ROA2_HUMAN Heterogeneous nuclear ribonucleoproteins A2/B1	41	16.8126	16.6013	16.3246	12.5853	21.7804	15.8958	16.5795	16.7538	1.01051	0.0150907	0.951483	#N/A	-0.931445
P61313	RPL15	RL15_HUMAN 60S ribosomal protein L15	24	16.719	17.8711	16.4276	17.1269	16.5072	15.3481	17.0059	16.3274	0.960102	-0.0587403	0.376504	#N/A	-0.930392
Q12872-2	SFSWAP	SFSWA_HUMAN Isoform 2 of Splicing factor, suppressor of white-apricot homolog	2	19.4517	17.7783	16.5025	13.6349	15.0514	17.5811	17.9108	15.4225	0.861069	-0.215799	0.158096	#N/A	-0.929312
Q9BUL5	PHF23	PHF23_HUMAN PHD finger protein 23	4	18.0057	17.0625	14.2635	17.7028	17.2359	15.7297	16.4439	16.8895	1.0271	0.0385713	0.743724	#N/A	-0.92928
Q7L014	DDX46	DDX46_HUMAN Probable ATP-dependent RNA helicase DDX46	41	17.7775	19.1142	15.955	17.3579	14.019	15.7765	17.6156	15.7178	0.892268	-0.164452	0.226694	#N/A	-0.929195
Q9NQS1	AVEN	AVEN_HUMAN Cell death regulator Aven	4	15.5597	17.3259	15.777	19.3203	15.8313	16.1859	16.2209	17.1125	1.05497	0.0771996	0.511961	#N/A	-0.928729
P43243	MATR3	MATR3_HUMAN Matrin-3	26	14.5123	16.8498	15.0023	16.1656	18.1426	19.3274	15.4548	17.8785	1.15683	0.210173	0.10595	#N/A	-0.928571
Q5SW79	CEP170	CE170_HUMAN Centrosomal protein of 170 kDa	21	16.7291	16.5664	18.2716	15.4152	16.2106	16.8072	17.189	16.1443	0.939223	-0.0904605	0.197448	#N/A	-0.928283
O60869	EDF1	EDF1_HUMAN Endothelial differentiation-related factor 1	18	17.9543	16.9192	15.3772	17.7982	16.6269	15.3242	16.7502	16.5831	0.990022	-0.0144675	0.879537	#N/A	-0.927703
H0YHI0	CHURC1-FNTB	H0YHI0_HUMAN Protein CHURC1-FNTB (Fragment)	4	14.9608	15.4052	13.4106	20.5621	17.4797	18.1815	14.5922	18.7411	1.28432	0.361008	0.0202525	#N/A	-0.154565
Q9NWQ4	GPATCH2L	GPT2L_HUMAN G patch domain-containing protein 2-like	1	19.6035	16.0041	15.78	16.1838	17.9389	14.4897	17.1292	16.2041	0.945995	-0.0800959	0.591782	#N/A	-0.925934
O43390-2	HNRNPR	HNRPR_HUMAN Isoform 2 of Heterogeneous nuclear ribonucleoprotein R	28	15.2536	16.8974	15.8473	15.6021	19.0337	17.3658	15.9994	17.3339	1.08341	0.115573	0.292258	#N/A	-0.924214
P80217-2	IFI35	IN35_HUMAN Isoform 2 of Interferon-induced 35 kDa protein	2	12.1344	13.7408	10.8371	23.6987	17.6147	21.9742	12.2374	21.0959	1.72388	0.785659	0.0113444	#N/A	-0.155208
Q9Y295	DRG1	DRG1_HUMAN Developmentally-regulated GTP-binding protein 1	9	18.7964	18.9444	17.1801	14.4742	15.6379	14.967	18.307	15.0264	0.8208	-0.284897	0.00756813	#N/A	-0.155313
P42696	RBM34	RBM34_HUMAN RNA-binding protein 34	2	16.4526	15.401	14.6048	20.3207	18.5101	14.7107	15.4861	17.8472	1.15246	0.204718	0.245761	#N/A	-0.923488
Q9UDY2-7	TJP2	ZO2_HUMAN Isoform 7 of Tight junction protein ZO-2	25	18.8617	17.9964	16.3893	17.6166	14.7726	14.3635	17.7491	15.5842	0.878028	-0.187661	0.159224	#N/A	-0.92326
P15313	ATP6V1B1	VATB1_HUMAN V-type proton ATPase subunit B, kidney isoform	1	14.007	12.2884	14.2246	17.5345	23.2972	18.6483	13.5067	19.8267	1.46792	0.55377	0.0277021	#N/A	-0.156725
A5YKK6	CNOT1	CNOT1_HUMAN CCR4-NOT transcription complex subunit 1	45	20.1372	20.443	18.7165	13.2308	14.0596	13.4129	19.7656	13.5678	0.686434	-0.542806	0.000459324	#N/A	-0.157155
P28070	PSMB4	PSB4_HUMAN Proteasome subunit beta type-4	5	14.9485	14.493	15.3813	18.3983	17.8623	18.9165	14.9409	18.3924	1.23101	0.299837	0.000972894	#N/A	-0.15947
Q92785	DPF2	REQU_HUMAN Zinc finger protein ubi-d4	5	18.3187	13.9299	20.0901	14.1965	18.4261	15.0387	17.4462	15.8871	0.910632	-0.13506	0.524953	#N/A	-0.922762
P21281	ATP6V1B2	VATB2_HUMAN V-type proton ATPase subunit B, brain isoform	5	15.102	14.1806	15.1963	16.6205	20.3762	18.5245	14.8263	18.5071	1.24826	0.319918	0.0312944	#N/A	-0.159883
Q8NDI1	EHBP1	EHBP1_HUMAN EH domain-binding protein 1	15	17.0454	16.6034	17.8615	18.3331	14.408	15.7486	17.1701	16.1632	0.941359	-0.0871826	0.451925	#N/A	-0.921933
P61966	AP1S1	AP1S1_HUMAN AP-1 complex subunit sigma-1A	4	15.95	15.4128	15.2968	18.1646	17.4046	17.7713	15.5532	17.7802	1.14318	0.193057	0.00170794	#N/A	-0.160759
O75420	GIGYF1	PERQ1_HUMAN PERQ amino acid-rich with GYF domain-containing protein 1	1	20.8962	11.592	14.4545	14.64	26.709	11.7084	15.6476	17.6858	1.13026	0.176653	0.722672	#N/A	-0.921256
Q08945	SSRP1	SSRP1_HUMAN FACT complex subunit SSRP1	15	17.5538	16.5552	18.1128	13.9715	18.948	14.8586	17.4073	15.926	0.914907	-0.128303	0.406645	#N/A	-0.921016
Q5FBB7	SGOL1	SGOL1_HUMAN Shugoshin-like 1	1	17.6306	8.91898	21.7969	14.1586	23.9647	13.5302	16.1155	17.2178	1.0684	0.0954553	0.838832	#N/A	-0.920856
P30533	LRPAP1	AMRP_HUMAN Alpha-2-macroglobulin receptor-associated protein	5	17.1648	10.2836	13.8115	23.903	12.1086	22.7285	13.7533	19.58	1.42366	0.509605	0.241774	#N/A	-0.920728
P53384	NUBP1	NUBP1_HUMAN Cytosolic Fe-S cluster assembly factor NUBP1	4	18.6148	16.8908	18.1438	15.762	14.5916	15.9969	17.8831	15.4502	0.863952	-0.210977	0.022504	#N/A	-0.160938
Q9H3P7	ACBD3	GCP60_HUMAN Golgi resident protein GCP60	6	16.7472	17.1171	20.4176	14.7498	15.5346	15.4336	18.094	15.2393	0.842233	-0.247709	0.0748513	#N/A	-0.919508
P14314-2	PRKCSH	GLU2B_HUMAN Isoform 2 of Glucosidase 2 subunit beta	9	15.006	9.68606	18.8413	19.0828	11.9758	25.4081	14.5111	18.8222	1.29709	0.375279	0.410992	#N/A	-0.919429
Q9H814	PHAX	PHAX_HUMAN Phosphorylated adapter RNA export protein	8	16.4185	20.5186	16.9208	14.3577	15.673	16.1113	17.9526	15.3807	0.856736	-0.223077	0.138899	#N/A	-0.919289
Q7L7X3	TAOK1	TAOK1_HUMAN Serine/threonine-protein kinase TAO1	6	16.7356	11.843	16.3619	20.0864	16.0195	18.9536	14.9802	18.3532	1.22516	0.292975	0.164513	#N/A	-0.919181
Q05481	ZNF91	ZNF91_HUMAN Zinc finger protein 91	1	19.2309	20.4838	16.1199	13.5527	17.1675	13.4452	18.6115	14.7218	0.791004	-0.338243	0.0945827	#N/A	-0.91822
Q9ULR0-1	ISY1	ISY1_HUMAN Isoform 2 of Pre-mRNA-splicing factor ISY1 homolog	5	16.462	16.517	13.6508	19.2254	17.9267	16.2181	15.5433	17.7901	1.14455	0.194782	0.155551	#N/A	-0.917221
Q08379	GOLGA2	GOGA2_HUMAN Golgin subfamily A member 2	2	18.0643	14.8072	17.2701	12.6086	20.7866	16.4632	16.7139	16.6195	0.994352	-0.00817145	0.972325	#N/A	-0.916168
O75940	SMNDC1	SPF30_HUMAN Survival of motor neuron-related-splicing factor 30	6	14.9463	17.0353	15.6706	19.7943	16.277	16.2765	15.8841	17.4493	1.09854	0.135586	0.302236	#N/A	-0.915966
Q9NX46	ADPRHL2	ARHL2_HUMAN Poly(ADP-ribose) glycohydrolase ARH3	3	15.1297	14.2702	15.6519	19.3994	16.884	18.6648	15.0173	18.3161	1.21967	0.286487	0.0177225	#N/A	-0.161157
P63165	SUMO1	SUMO1_HUMAN Small ubiquitin-related modifier 1	6	15.0931	15.3866	16.2288	17.1943	15.8344	20.2629	15.5695	17.7639	1.14094	0.190223	0.180214	#N/A	-0.915842
Q5TZA2	CROCC	CROCC_HUMAN Rootletin	7	15.5719	15.6198	16.853	18.2932	15.4904	18.1717	16.0149	17.3184	1.0814	0.112894	0.264856	#N/A	-0.915022
Q8WW33	GTSF1	GTSF1_HUMAN Gametocyte-specific factor 1	6	19.8377	16.2253	18.8732	10.8582	21.9834	12.2222	18.3121	15.0213	0.820293	-0.285788	0.420108	#N/A	-0.91497
Q9Y3Y4	PYGO1	PYGO1_HUMAN Pygopus homolog 1	1	20.5319	16.8444	15.8138	17.116	16.8002	12.8937	17.73	15.6033	0.880049	-0.184344	0.341857	#N/A	-0.914081
Q9H8U3	ZFAND3	ZFAN3_HUMAN AN1-type zinc finger protein 3	3	18.2802	16.774	16.674	17.3326	16.4119	14.5273	17.2427	16.0906	0.933182	-0.0997704	0.302988	#N/A	-0.912775
P82979	SARNP	SARNP_HUMAN SAP domain-containing ribonucleoprotein	26	15.1836	14.0337	19.8371	16.814	17.2362	16.8954	16.3515	16.9819	1.03855	0.054575	0.740943	#N/A	-0.911905
Q16630-2	CPSF6	CPSF6_HUMAN Isoform 2 of Cleavage and polyadenylation specificity factor subunit 6	12	16.3631	14.8584	15.5707	19.4067	16.1642	17.637	15.5974	17.736	1.13711	0.185372	0.107243	#N/A	-0.911905
P56181-2	NDUFV3	NDUV3_HUMAN Isoform 2 of NADH dehydrogenase [ubiquinone] flavoprotein 3, mitochondrial	1	17.2838	12.1187	15.4954	16.7567	18.4989	19.8464	14.966	18.3673	1.22727	0.295457	0.125239	YES	-0.911628
Q9NY61	AATF	AATF_HUMAN Protein AATF	1	20.959	19.3715	13.9103	16.2983	16.7471	12.7138	18.0803	15.2531	0.843631	-0.245317	0.319133	#N/A	-0.911429
Q14687	GSE1	GSE1_HUMAN Genetic suppressor element 1	11	18.3928	17.2171	15.7836	17.3237	16.4205	14.8622	17.1312	16.2021	0.945769	-0.0804396	0.423049	#N/A	-0.911422
Q14444	CAPRIN1	CAPR1_HUMAN Caprin-1	18	19.2509	20.88	13.9453	16.2385	15.6412	14.0442	18.0254	15.308	0.849244	-0.235749	0.28315	#N/A	-0.911283
Q49B96	COX19	COX19_HUMAN Cytochrome c oxidase assembly protein COX19	1	24.9831	11.1113	23.1962	13.4951	13.7709	13.4434	19.7635	13.5698	0.686608	-0.542441	0.228292	YES	-0.911111
P13716-2	ALAD	HEM2_HUMAN Isoform 2 of Delta-aminolevulinic acid dehydratase	5	13.9797	13.0013	13.663	19.6297	20.2529	19.4735	13.548	19.7854	1.46039	0.546354	7.56089e-05	#N/A	-0.161281
Q9H7E2-3	TDRD3	TDRD3_HUMAN Isoform 3 of Tudor domain-containing protein 3	8	15.4684	16.5826	15.8648	17.1817	18.4619	16.4406	15.9719	17.3614	1.08699	0.120344	0.10843	#N/A	-0.910753
Q9P2N5	RBM27	RBM27_HUMAN RNA-binding protein 27	4	15.7391	15.2355	12.8294	19.1499	20.6274	16.4187	14.6013	18.732	1.2829	0.359405	0.0536195	#N/A	-0.909906
Q13464	ROCK1	ROCK1_HUMAN Rho-associated protein kinase 1	40	17.0255	16.7608	19.3144	14.564	15.7942	16.5411	17.7002	15.6331	0.883214	-0.179164	0.106249	#N/A	-0.909453
Q00059	TFAM	TFAM_HUMAN Transcription factor A, mitochondrial	3	18.5882	11.3384	12.3124	21.1811	18.2428	18.337	14.0797	19.2536	1.36748	0.451518	0.104058	YES	-0.908943
P52298	NCBP2	NCBP2_HUMAN Nuclear cap-binding protein subunit 2	3	16.8281	16.6902	18.4632	17.4872	15.635	14.8963	17.3272	16.0062	0.923761	-0.114408	0.240073	#N/A	-0.908333
Q9NYV4	CDK12	CDK12_HUMAN Cyclin-dependent kinase 12	8	17.2554	17.3452	13.5925	19.3156	15.5254	16.9661	16.0644	17.269	1.07499	0.104323	0.507673	#N/A	-0.908121
Q96RL1	UIMC1	UIMC1_HUMAN BRCA1-A complex subunit RAP80	10	16.8532	17.9064	16.2166	16.7002	16.0791	16.2445	16.9921	16.3413	0.9617	-0.0563415	0.284095	#N/A	-0.907928
Q9Y3S2	ZNF330	ZN330_HUMAN Zinc finger protein 330	7	14.7587	17.898	15.9654	18.2538	15.9236	17.2005	16.2074	17.126	1.05668	0.0795357	0.463964	#N/A	-0.906875
Q9NUQ6	SPATS2L	SPS2L_HUMAN SPATS2-like protein	9	15.8273	18.3394	20.2867	13.0295	14.3176	18.1995	18.1511	15.1822	0.836433	-0.257679	0.215563	#N/A	-0.906631
Q7L8J4	SH3BP5L	3BP5L_HUMAN SH3 domain-binding protein 5-like	3	20.6196	15.2487	17.739	12.5113	19.997	13.8843	17.8691	15.4642	0.865416	-0.208535	0.435067	#N/A	-0.906616
Q641Q2	FAM21A	FA21A_HUMAN WASH complex subunit FAM21A	17	16.9188	16.1551	16.4281	16.9058	16.6933	16.8989	16.5007	16.8327	1.02012	0.0287394	0.229036	#N/A	-0.90604
Q86WR0	CCDC25	CCD25_HUMAN Coiled-coil domain-containing protein 25	7	15.4696	16.2352	17.4901	13.9717	17.9221	18.9114	16.3983	16.9351	1.03273	0.0464674	0.756995	#N/A	-0.905769
Q99933	BAG1	BAG1_HUMAN BAG family molecular chaperone regulator 1	3	17.9233	21.551	16.4943	17.3105	13.5678	13.1531	18.6562	14.6771	0.786716	-0.346085	0.117952	#N/A	-0.905217
Q8N4C6-7	NIN	NIN_HUMAN Isoform 7 of Ninein	2	22.1882	14.514	14.8132	17.4051	13.7667	17.3128	17.1718	16.1615	0.941167	-0.0874772	0.734769	#N/A	-0.903376
Q9Y4E1-4	FAM21C	FA21C_HUMAN Isoform 4 of WASH complex subunit FAM21C	2	14.7626	18.3694	14.52	19.629	14.5915	18.1275	15.884	17.4493	1.09855	0.135598	0.465822	#N/A	-0.901894
P00352	ALDH1A1	AL1A1_HUMAN Retinal dehydrogenase 1	3	7.36086	7.24876	6.61658	26.1011	22.2171	30.4556	7.0754	26.2579	3.71116	1.89187	0.00130921	#N/A	-0.162675
O14737	PDCD5	PDCD5_HUMAN Programmed cell death protein 5	14	16.1831	14.4646	16.8072	16.7371	19.0724	16.7356	15.8183	17.515	1.10726	0.146999	0.18054	#N/A	-0.9016
Q96PV7	FAM193B	F193B_HUMAN Protein FAM193B	2	18.3864	23.0316	12.8855	18.3476	13.403	13.9459	18.1012	15.2322	0.841502	-0.248962	0.436772	#N/A	-0.900887
Q96P11-2	NSUN5	NSUN5_HUMAN Isoform 2 of Putative methyltransferase NSUN5	7	18.1596	22.9482	19.5908	12.7833	14.9134	11.6046	20.2329	13.1004	0.647483	-0.627086	0.0142412	#N/A	-0.163519
B7Z9C2	NAP1L1	B7Z9C2_HUMAN Nucleosome assembly protein 1-like 1	9	17.7671	16.4934	14.0621	19.1236	15.3645	17.1893	16.1075	17.2258	1.06943	0.0968354	0.506899	#N/A	-0.89914
Q9H2K8	TAOK3	TAOK3_HUMAN Serine/threonine-protein kinase TAO3	21	18.3596	12.7048	20.4075	16.9593	14.183	17.3858	17.1573	16.176	0.942808	-0.0849647	0.716061	#N/A	-0.899109
Q9P2J3	KLHL9	KLHL9_HUMAN Kelch-like protein 9	2	14.6685	12.8296	10.4493	22.2184	19.6784	20.1558	12.6491	20.6842	1.63523	0.709491	0.00517031	#N/A	-0.166288
Q8IWJ2	GCC2	GCC2_HUMAN GRIP and coiled-coil domain-containing protein 2	10	17.9866	16.4975	17.2429	16.6255	17.0731	14.5743	17.2423	16.091	0.933224	-0.099704	0.261421	#N/A	-0.898515
P07196	NEFL	NFL_HUMAN Neurofilament light polypeptide	1	19.697	13.6509	14.3142	15.6738	17.7194	18.9447	15.8874	17.446	1.0981	0.135014	0.506577	#N/A	-0.897974
Q92878-2	RAD50	RAD50_HUMAN Isoform 2 of DNA repair protein RAD50	33	16.2203	16.0895	18.2033	16.0998	16.5621	16.8249	16.8377	16.4956	0.979682	-0.0296138	0.657707	#N/A	-0.897876
Q9UMS4	PRPF19	PRP19_HUMAN Pre-mRNA-processing factor 19	15	14.1739	14.8164	12.6482	20.8576	19.8477	17.6562	13.8795	19.4538	1.40162	0.487099	0.00817691	#N/A	-0.166667
Q8WZ60	KLHL6	KLHL6_HUMAN Kelch-like protein 6	2	18.4317	21.7454	17.5097	14.5966	15.7206	11.9961	19.2289	14.1044	0.733501	-0.44713	0.0389862	#N/A	-0.166989
O15047	SETD1A	SET1A_HUMAN Histone-lysine N-methyltransferase SETD1A	1	16.39	15.2165	18.1452	19.0384	15.8336	15.3763	16.5839	16.7494	1.00998	0.014329	0.913561	#N/A	-0.896719
Q96C57	C12orf43	CL043_HUMAN Uncharacterized protein C12orf43	1	18.072	20.0777	15.2414	17.2056	15.9189	13.4844	17.797	15.5363	0.872971	-0.195994	0.272279	#N/A	-0.896565
P51531	SMARCA2	SMCA2_HUMAN Probable global transcription activator SNF2L2	5	18.285	16.0632	21.243	12.9727	16.0064	15.4298	18.5304	14.803	0.798848	-0.324008	0.10231	#N/A	-0.895094
Q66GS9	CEP135	CP135_HUMAN Centrosomal protein of 135 kDa	3	21.698	18.3064	13.4173	17.7234	16.513	12.3418	17.8072	15.5261	0.871897	-0.197771	0.47607	#N/A	-0.894825
P49761	CLK3	CLK3_HUMAN Dual specificity protein kinase CLK3	3	15.9896	20.2474	19.62	15.5212	13.3922	15.2296	18.619	14.7143	0.790286	-0.339553	0.0582264	#N/A	-0.894671
Q96CJ1	EAF2	EAF2_HUMAN ELL-associated factor 2	1	19.5117	20.713	15.8304	14.8153	15.8481	13.2815	18.685	14.6483	0.783959	-0.35115	0.0704001	#N/A	-0.893846
Q96ED9	HOOK2	HOOK2_HUMAN Protein Hook homolog 2	2	20.5077	16.0511	14.1305	19.5014	14.7563	15.053	16.8964	16.4369	0.972803	-0.0397805	0.859426	#N/A	-0.893602
Q9HAU5	UPF2	RENT2_HUMAN Regulator of nonsense transcripts 2	13	15.1993	17.3882	13.1606	20.3402	16.2376	17.674	15.2494	18.0839	1.18588	0.245959	0.173335	#N/A	-0.893318
Q6PD62	CTR9	CTR9_HUMAN RNA polymerase-associated protein CTR9 homolog	9	15.3084	16.5381	12.9035	21.1642	17.2205	16.8653	14.9167	18.4167	1.23464	0.304087	0.11501	#N/A	-0.893265
P09651	HNRNPA1	ROA1_HUMAN Heterogeneous nuclear ribonucleoprotein A1	34	16.747	16.9218	13.9877	14.6188	20.8438	16.8809	15.8855	17.4478	1.09835	0.135337	0.488939	#N/A	-0.893011
P61956	SUMO2	SUMO2_HUMAN Small ubiquitin-related modifier 2	10	13.5351	19.1197	13.5527	20.6653	13.5041	19.6233	15.4025	17.9309	1.16416	0.219283	0.433345	#N/A	-0.892632
Q96MW1	CCDC43	CCD43_HUMAN Coiled-coil domain-containing protein 43	5	17.4493	15.953	17.3089	16.7965	16.0409	16.4514	16.9037	16.4296	0.971951	-0.0410446	0.417295	#N/A	-0.891964
Q06609	RAD51	RAD51_HUMAN DNA repair protein RAD51 homolog 1	4	21.5078	21.3048	16.2802	15.2769	14.2127	11.4176	19.6976	13.6357	0.692254	-0.530628	0.0423341	#N/A	-0.167552
Q9UID3	VPS51	VPS51_HUMAN Vacuolar protein sorting-associated protein 51 homolog	5	19.2515	20.2276	18.3702	13.0203	14.5936	14.5368	19.2831	14.0502	0.728629	-0.456743	0.00215091	#N/A	-0.168031
P78559-2	MAP1A	MAP1A_HUMAN Isoform 2 of Microtubule-associated protein 1A	56	19.4705	18.3044	15.1569	17.3166	16.0622	13.6894	17.6439	15.6894	0.889223	-0.169382	0.306962	#N/A	-0.891194
Q8IWZ8	SUGP1	SUGP1_HUMAN SURP and G-patch domain-containing protein 1	11	17.7866	15.2069	14.038	19.8259	17.63	15.5125	15.6772	17.6561	1.12623	0.171505	0.300705	#N/A	-0.890543
Q6ZN17	LIN28B	LN28B_HUMAN Protein lin-28 homolog B	18	16.7378	18.3377	16.1556	17.4269	14.041	17.3011	17.077	16.2563	0.951941	-0.0710555	0.558063	#N/A	-0.89
P25054	APC	APC_HUMAN Adenomatous polyposis coli protein	3	19.6337	15.5608	14.1879	17.9601	16.6492	16.0083	16.4608	16.8725	1.02501	0.0356422	0.823892	#N/A	-0.889694
Q9BRS2	RIOK1	RIOK1_HUMAN Serine/threonine-protein kinase RIO1	4	16.4516	18.48	13.748	20.9363	13.6939	16.6902	16.2265	17.1068	1.05425	0.0762151	0.743365	#N/A	-0.889261
Q8N2Z9	APITD1	CENPS_HUMAN Centromere protein S	2	16.8816	15.0387	15.7858	17.5679	15.838	18.8881	15.902	17.4313	1.09617	0.132472	0.212729	#N/A	-0.88913
O43813	LANCL1	LANC1_HUMAN LanC-like protein 1	7	12.9891	13.8428	15.5142	16.9188	19.8685	20.8666	14.1154	19.218	1.36149	0.445189	0.0217741	#N/A	-0.16817
Q5SZL2-4	CEP85L	CE85L_HUMAN Isoform 4 of Centrosomal protein of 85 kDa-like	1	18.1311	20.9293	16.519	12.7592	17.1559	14.5056	18.5265	14.8069	0.79923	-0.323318	0.109747	#N/A	-0.8875
P49454	CENPF	CENPF_HUMAN Centromere protein F	38	17.589	18.1293	14.4711	15.9644	16.0166	17.8297	16.7298	16.6036	0.992455	-0.010927	0.92701	#N/A	-0.887009
O14981	BTAF1	BTAF1_HUMAN TATA-binding protein-associated factor 172	7	14.0967	14.5403	13.5616	21.7044	18.331	17.7661	14.0662	19.2672	1.36975	0.453912	0.0145831	#N/A	-0.16874
P46778	RPL21	RL21_HUMAN 60S ribosomal protein L21	27	17.7102	17.8281	16.5603	16.1101	16.4227	15.3687	17.3662	15.9672	0.919439	-0.121174	0.0520466	#N/A	-0.885625
Q5W0V3	FAM160B1	F16B1_HUMAN Protein FAM160B1	4	13.9319	15.2937	13.683	21.1036	17.5621	18.4257	14.3029	19.0305	1.33054	0.412007	0.0159447	#N/A	-0.170458
P17483	HOXB4	HXB4_HUMAN Homeobox protein Hox-B4	3	15.9344	20.3951	16.9024	14.6545	16.4837	15.6299	17.744	15.5894	0.878573	-0.186766	0.212541	#N/A	-0.884861
Q15773	MLF2	MLF2_HUMAN Myeloid leukemia factor 2	4	20.2131	17.6427	13.7388	17.577	15.5224	15.306	17.1982	16.1351	0.938187	-0.0920521	0.625943	#N/A	-0.884677
Q8IXQ3	C9orf40	CI040_HUMAN Uncharacterized protein C9orf40	4	13.9663	17.9766	14.3045	20.3576	17.2002	16.1948	15.4158	17.9175	1.16228	0.216962	0.235823	#N/A	-0.884536
Q2TB10	ZNF800	ZN800_HUMAN Zinc finger protein 800	3	14.4366	14.6787	10.4752	25.7264	17.5549	17.1282	13.1968	20.1365	1.52586	0.609621	0.0896034	#N/A	-0.884337
Q14997	PSME4	PSME4_HUMAN Proteasome activator complex subunit 4	23	16.3041	15.5162	15.5668	17.9162	16.9587	17.7381	15.7957	17.5377	1.11028	0.150925	0.0110004	#N/A	-0.173087
Q9ULD5-3	ZNF777	ZN777_HUMAN Isoform 3 of Zinc finger protein 777	1	17.4699	16.6884	10.6326	21.4053	19.5847	14.2192	14.9303	18.4031	1.2326	0.301703	0.318847	#N/A	-0.884135
O00257	CBX4	CBX4_HUMAN E3 SUMO-protein ligase CBX4	1	22.6889	18.1201	13.4367	14.1058	18.3792	13.2693	18.0819	15.2514	0.843464	-0.245601	0.41349	#N/A	-0.884107
Q13823	GNL2	NOG2_HUMAN Nucleolar GTP-binding protein 2	8	20.7339	21.1298	11.8621	17.1606	17.1047	12.0089	17.9086	15.4247	0.861303	-0.215407	0.514157	#N/A	-0.883721
Q6ZSJ8	C1orf122	CA122_HUMAN Uncharacterized protein C1orf122	5	19.9997	16.4375	13.6442	18.9957	18.333	12.5898	16.6938	16.6395	0.996747	-0.00470031	0.985149	#N/A	-0.883636
P60510	PPP4C	PP4C_HUMAN Serine/threonine-protein phosphatase 4 catalytic subunit	2	14.8543	13.8412	13.1564	19.3368	17.2688	21.5426	13.9506	19.3827	1.38938	0.474441	0.0150023	#N/A	-0.173616
Q99836	MYD88	MYD88_HUMAN Myeloid differentiation primary response protein MyD88	2	18.2396	18.2654	17.4685	14.7007	15.409	15.9168	17.9912	15.3422	0.852761	-0.229787	0.00380209	#N/A	-0.173986
Q13227	GPS2	GPS2_HUMAN G protein pathway suppressor 2	3	18.36	12.4374	23.2301	11.9552	20.373	13.6443	18.0092	15.3242	0.850909	-0.232923	0.54297	#N/A	-0.881957
Q13200	PSMD2	PSMD2_HUMAN 26S proteasome non-ATPase regulatory subunit 2	70	18.218	18.3484	18.7801	14.6883	16.089	13.8762	18.4488	14.8845	0.806799	-0.309719	0.00594888	#N/A	-0.174339
Q9UK58	CCNL1	CCNL1_HUMAN Cyclin-L1	2	17.119	14.6544	15.8218	14.2268	20.9951	17.1829	15.8651	17.4683	1.10105	0.138883	0.484698	#N/A	-0.880989
O60506	SYNCRIP	HNRPQ_HUMAN Heterogeneous nuclear ribonucleoprotein Q	22	16.1897	17.4543	15.9547	16.3486	17.1804	16.8724	16.5329	16.8005	1.01618	0.0231615	0.63723	#N/A	-0.880899
Q13137-4	CALCOCO2	CACO2_HUMAN Isoform 4 of Calcium-binding and coiled-coil domain-containing protein 2	4	20.5429	17.3676	13.9387	19.4111	16.331	12.4087	17.2831	16.0503	0.92867	-0.106762	0.680632	#N/A	-0.880213
Q8TAV0	FAM76A	FA76A_HUMAN Protein FAM76A	2	16.505	16.9918	14.3934	19.253	14.5863	18.2706	15.9634	17.37	1.08811	0.121827	0.436584	#N/A	-0.88013
Q06203	PPAT	PUR1_HUMAN Amidophosphoribosyltransferase	20	18.8355	18.7287	21.5199	11.9457	14.0112	14.959	19.6947	13.6386	0.692503	-0.530108	0.00896732	#N/A	-0.174468
Q8TF39	ZNF483	ZN483_HUMAN Zinc finger protein 483	1	16.864	25.2657	14.6488	19.889	12.6113	10.7212	18.9262	14.4072	0.76123	-0.393596	0.349986	#N/A	-0.87957
Q8TBE9	NANP	NANP_HUMAN N-acylneuraminate-9-phosphatase	1	18.2964	18.2972	17.0746	15.5826	15.895	14.8541	17.8894	15.4439	0.863299	-0.212068	0.00873613	#N/A	-0.174597
Q6NYC1-3	JMJD6	JMJD6_HUMAN Isoform 3 of Bifunctional arginine demethylase and lysyl-hydroxylase JMJD6	3	20.3841	20.8469	14.518	16.8167	14.1361	13.2981	18.583	14.7503	0.793752	-0.333239	0.170487	#N/A	-0.878744
Q8N6V9	TEX9	TEX9_HUMAN Testis-expressed sequence 9 protein	1	19.0931	17.9494	13.466	20.362	11.8283	17.3013	16.8362	16.4972	0.979867	-0.0293425	0.916306	#N/A	-0.878261
Q13526	PIN1	PIN1_HUMAN Peptidyl-prolyl cis-trans isomerase NIMA-interacting 1	7	18.3707	16.7831	17.5513	16.469	16.7645	14.0613	17.5684	15.7649	0.897348	-0.156261	0.13685	#N/A	-0.877301
O94986	CEP152	CE152_HUMAN Centrosomal protein of 152 kDa	4	20.9341	18.5828	13.5309	18.3428	15.7021	12.9073	17.6826	15.6507	0.885092	-0.1761	0.491984	#N/A	-0.876667
Q96J88-3	EPSTI1	ESIP1_HUMAN Isoform 3 of Epithelial-stromal interaction protein 1	1	18.266	13.4957	19.3679	14.6562	16.5412	17.673	17.0432	16.2901	0.955814	-0.0651978	0.726337	#N/A	-0.875854
Q75N03	CBLL1	HAKAI_HUMAN E3 ubiquitin-protein ligase Hakai	4	16.2309	13.6235	16.0605	15.769	20.1761	18.1399	15.305	18.0283	1.17794	0.236266	0.149025	#N/A	-0.87556
Q96JI7	SPG11	SPTCS_HUMAN Spatacsin	6	18.6978	17.7454	17.2651	15.5252	15.7455	15.021	17.9028	15.4306	0.86191	-0.214392	0.00637259	#N/A	-0.17544
Q9Y6D9	MAD1L1	MD1L1_HUMAN Mitotic spindle assembly checkpoint protein MAD1	4	14.2881	15.2845	18.0764	15.772	16.9165	19.6625	15.883	17.4503	1.09868	0.135771	0.387568	#N/A	-0.874095
P27824	CANX	CALX_HUMAN Calnexin	1	15.5308	16.8542	15.784	19.5503	16.1889	16.0918	16.0563	17.277	1.07602	0.10571	0.369126	#N/A	-0.873986
Q96T37	RBM15	RBM15_HUMAN Putative RNA-binding protein 15	8	17.2093	16.0347	14.5751	18.4045	17.6971	16.0794	15.9397	17.3937	1.09122	0.125938	0.229657	#N/A	-0.8739
Q8N3P4	VPS8	VPS8_HUMAN Vacuolar protein sorting-associated protein 8 homolog	4	17.4223	18.6267	17.2586	15.0088	15.559	16.1245	17.7692	15.5641	0.875903	-0.191157	0.0148994	#N/A	-0.176471
Q9UQE7	SMC3	SMC3_HUMAN Structural maintenance of chromosomes protein 3	33	15.4427	16.4589	17.611	16.9346	16.3075	17.2453	16.5042	16.8291	1.01969	0.0281277	0.659701	#N/A	-0.873213
P63000-2	RAC1	RAC1_HUMAN Isoform B of Ras-related C3 botulinum toxin substrate 1	10	16.4145	20.3314	20.7543	13.8685	15.5321	13.0993	19.1667	14.1666	0.739126	-0.436108	0.0325421	#N/A	-0.176777
Q9P2K3-3	RCOR3	RCOR3_HUMAN Isoform 3 of REST corepressor 3	5	15.8928	15.4869	12.535	20.6523	16.7273	18.7057	14.6382	18.6951	1.27714	0.352919	0.0589964	#N/A	-0.872514
Q13049	TRIM32	TRI32_HUMAN E3 ubiquitin-protein ligase TRIM32	4	19.9859	19.7718	15.9535	14.771	14.9298	14.588	18.5704	14.7629	0.794971	-0.331025	0.044187	#N/A	-0.176876
Q7Z7L7	ZER1	ZER1_HUMAN Protein zer-1 homolog	1	12.8606	14.5031	9.23924	25.3407	20.7111	17.3452	12.201	21.1323	1.73202	0.792455	0.0328978	#N/A	-0.177546
P78312-5	FAM193A	F193A_HUMAN Isoform 5 of Protein FAM193A	3	17.3455	18.2145	16.7669	17.0254	16.4727	14.175	17.4423	15.891	0.911063	-0.134377	0.184591	#N/A	-0.871188
Q96FN9	DTD2	DTD2_HUMAN Probable D-tyrosyl-tRNA(Tyr) deacylase 2	2	13.5378	14.4207	16.7761	17.2093	18.6226	19.4336	14.9115	18.4218	1.23541	0.304988	0.0393966	#N/A	-0.179167
O75150	RNF40	BRE1B_HUMAN E3 ubiquitin-protein ligase BRE1B	23	17.47	17.2363	14.721	18.0347	16.8856	15.6522	16.4758	16.8575	1.02317	0.033045	0.749729	#N/A	-0.87003
Q8WXF1	PSPC1	PSPC1_HUMAN Paraspeckle component 1	7	13.5761	17.638	15.5161	18.3878	16.4069	18.4751	15.5767	17.7566	1.13994	0.188963	0.182562	#N/A	-0.86979
Q7L273	KCTD9	KCTD9_HUMAN BTB/POZ domain-containing protein KCTD9	3	12.1499	14.4212	12.9457	20.2229	18.5573	21.7029	13.1723	20.161	1.53057	0.614066	0.00342996	#N/A	-0.179692
Q9Y6X5	ENPP4	ENPP4_HUMAN Bis(5'-adenosyl)-triphosphatase ENPP4	1	13.1668	10.3337	13.5134	24.4751	17.3504	21.1607	12.338	20.9954	1.70169	0.766969	0.0194699	#N/A	-0.179912
Q9ULV3	CIZ1	CIZ1_HUMAN Cip1-interacting zinc finger protein	2	18.6917	21.1312	16.2274	16.3475	12.3674	15.2347	18.6834	14.6499	0.78411	-0.350872	0.0942757	#N/A	-0.86882
Q9H8M2	BRD9	BRD9_HUMAN Bromodomain-containing protein 9	1	21.6231	16.17	18.5937	14.0867	17.1627	12.3638	18.7956	14.5377	0.773465	-0.370593	0.113943	#N/A	-0.868677
Q9UHX1-2	PUF60	PUF60_HUMAN Isoform 2 of Poly(U)-binding-splicing factor PUF60	27	18.6528	17.5717	18.1056	14.471	16.0861	15.1129	18.11	15.2233	0.840602	-0.250505	0.00688424	#N/A	-0.181919
Q9H840	GEMIN7	GEMI7_HUMAN Gem-associated protein 7	1	16.9487	18.0929	17.0948	15.8645	16.2577	15.7414	17.3788	15.9545	0.918046	-0.123362	0.0220575	#N/A	-0.183969
O14776	TCERG1	TCRG1_HUMAN Transcription elongation regulator 1	18	16.4168	17.1698	16.6692	15.8522	16.2203	17.6716	16.7519	16.5814	0.989818	-0.0147647	0.789572	#N/A	-0.868033
P41208	CETN2	CETN2_HUMAN Centrin-2	5	17.8221	16.2587	12.6697	19.7206	18.6749	14.8539	15.5835	17.7498	1.13901	0.187783	0.365557	#N/A	-0.868023
Q15637-5	SF1	SF01_HUMAN Isoform 5 of Splicing factor 1	11	16.4348	15.94	17.2273	17.5934	16.2024	16.602	16.534	16.7993	1.01604	0.0229596	0.659426	#N/A	-0.867905
P35580-4	MYH10	MYH10_HUMAN Isoform 4 of Myosin-10	24	18.0459	16.4301	15.4414	20.0028	13.8388	16.241	16.6391	16.6942	1.00331	0.00476667	0.9788	#N/A	-0.867613
Q95IE3	HLA-DRB1	2B1C_HUMAN HLA class II histocompatibility antigen, DRB1-12 beta chain	2	9.83797	6.84543	9.32042	23.8235	21.4319	28.7408	8.66794	24.6654	2.84559	1.50873	0.00239969	#N/A	-0.185338
P78318	IGBP1	IGBP1_HUMAN Immunoglobulin-binding protein 1	11	18.0044	16.5407	15.4436	15.9338	17.8799	16.1976	16.6629	16.6704	1.00045	0.000652098	0.994115	#N/A	-0.866372
P38606	ATP6V1A	VATA_HUMAN V-type proton ATPase catalytic subunit A	36	19.2317	19.4013	17.5269	13.0039	15.6924	15.1439	18.72	14.6134	0.780632	-0.357286	0.0155465	#N/A	-0.186062
O95478	NSA2	NSA2_HUMAN Ribosome biogenesis protein NSA2 homolog	1	17.8574	17.8285	12.9559	17.4007	20.6669	13.2906	16.2139	17.1194	1.05584	0.078398	0.75287	#N/A	-0.865385
Q3YEC7-2	RABL6	RABL6_HUMAN Isoform 2 of Rab-like protein 6	14	15.1143	16.6853	17.4128	16.962	15.6291	18.1966	16.4041	16.9292	1.03201	0.0454573	0.628868	#N/A	-0.864521
Q96T58	SPEN	MINT_HUMAN Msx2-interacting protein	1	16.5018	17.3936	14.822	19.6177	15.9757	15.6892	16.2391	17.0942	1.05265	0.0740323	0.592507	#N/A	-0.864438
Q96B01	RAD51AP1	R51A1_HUMAN RAD51-associated protein 1	2	17.014	21.9328	12.3489	21.1422	13.9824	13.5798	17.0986	16.2348	0.949483	-0.0747858	0.826873	#N/A	-0.864205
O43164	PJA2	PJA2_HUMAN E3 ubiquitin-protein ligase Praja-2	3	18.4277	18.3078	14.353	15.8931	18.4391	14.5794	17.0295	16.3039	0.95739	-0.0628219	0.700276	#N/A	-0.863418
Q9UHR5	SAP30BP	S30BP_HUMAN SAP30-binding protein	6	17.9979	18.3981	15.1159	17.3295	15.9959	15.1627	17.1706	16.1627	0.941299	-0.087275	0.45211	#N/A	-0.862987
P15559	NQO1	NQO1_HUMAN NAD(P)H dehydrogenase [quinone] 1	4	9.5778	9.2077	8.79175	23.4229	24.0815	24.9183	9.19242	24.1409	2.62618	1.39296	6.80264e-06	#N/A	-0.187226
O60861	GAS7	GAS7_HUMAN Growth arrest-specific protein 7	8	19.2755	15.6566	17.2853	20.3444	11.0137	16.4244	17.4058	15.9275	0.915069	-0.128048	0.637095	#N/A	-0.862815
Q8TCG1	KIAA1524	CIP2A_HUMAN Protein CIP2A	17	18.2644	20.1894	18.4627	14.3863	15.1297	13.5674	18.9722	14.3611	0.756958	-0.401715	0.00372304	#N/A	-0.187514
Q15776	ZKSCAN8	ZKSC8_HUMAN Zinc finger protein with KRAB and SCAN domains 8	1	17.6407	14.8303	16.6455	21.2497	13.8923	15.7415	16.3722	16.9612	1.03598	0.0509902	0.815048	#N/A	-0.86263
O95104	SCAF4	SFR15_HUMAN Splicing factor, arginine/serine-rich 15	6	18.4326	17.0773	15.144	18.9003	15.8688	14.577	16.8846	16.4487	0.974182	-0.0377373	0.798457	#N/A	-0.862511
Q9P1U1	ACTR3B	ARP3B_HUMAN Actin-related protein 3B	3	14.3108	13.3571	16.8058	18.5081	18.9583	18.0599	14.8246	18.5088	1.24852	0.320219	0.02548	#N/A	-0.189713
P48637	GSS	GSHB_HUMAN Glutathione synthetase	23	13.531	13.3845	14.9811	20.1542	17.681	20.2683	13.9655	19.3678	1.38683	0.471792	0.00540087	#N/A	-0.19135
Q99417	MYCBP	MYCBP_HUMAN C-Myc-binding protein	1	16.8615	16.6434	19.7214	10.2436	20.5347	15.9953	17.7421	15.5912	0.878769	-0.186445	0.530782	#N/A	-0.861165
P62851	RPS25	RS25_HUMAN 40S ribosomal protein S25	10	15.9752	16.9627	15.5348	18.753	16.7664	16.0079	16.1576	17.1758	1.06302	0.0881646	0.330905	#N/A	-0.8608
Q12873-3	CHD3	CHD3_HUMAN Isoform 3 of Chromodomain-helicase-DNA-binding protein 3	18	19.6238	17.9152	15.9442	16.7399	14.9015	14.8755	17.8277	15.5056	0.869748	-0.201331	0.131902	#N/A	-0.859689
Q9P016	THYN1	THYN1_HUMAN Thymocyte nuclear protein 1	12	16.1932	15.3748	18.7011	14.1474	18.6135	16.9701	16.7564	16.577	0.989296	-0.0155264	0.918365	#N/A	-0.859556
Q96QC0	PPP1R10	PP1RA_HUMAN Serine/threonine-protein phosphatase 1 regulatory subunit 10	14	15.6492	16.8677	13.5335	17.252	19.2526	17.4449	15.3501	17.9832	1.17153	0.228396	0.0864706	#N/A	-0.859468
Q9BVG4	PBDC1	PBDC1_HUMAN Protein PBDC1	13	15.5977	14.3607	15.5453	15.8637	21.0494	17.5833	15.1679	18.1655	1.19763	0.260177	0.130226	#N/A	-0.858798
P54259	ATN1	ATN1_HUMAN Atrophin-1	3	18.647	18.6557	16.01	16.1551	14.8111	15.7212	17.7709	15.5625	0.875728	-0.191446	0.0840838	#N/A	-0.858487
Q9Y618	NCOR2	NCOR2_HUMAN Nuclear receptor corepressor 2	8	19.5467	15.4187	20.146	13.0443	17.2022	14.642	18.3705	14.9628	0.814505	-0.296005	0.150093	#N/A	-0.858455
Q8N5I9	C12orf45	CL045_HUMAN Uncharacterized protein C12orf45	5	19.3362	17.7762	12.8769	18.1085	17.9391	13.9631	16.6631	16.6702	1.00043	0.000617473	0.997743	#N/A	-0.858378
O60870	KIN	KIN17_HUMAN DNA/RNA-binding protein KIN17	7	15.9193	20.966	15.0287	20.2052	12.3594	15.5214	17.3047	16.0287	0.926263	-0.110507	0.686122	#N/A	-0.85827
O43361	ZNF749	ZN749_HUMAN Zinc finger protein 749	1	15.6179	16.4439	18.4542	15.4052	21.9259	12.1529	16.8387	16.4947	0.979571	-0.0297783	0.91407	#N/A	-0.858226
P50502	ST13	F10A1_HUMAN Hsc70-interacting protein	40	16.6526	16.3863	16.47	16.9431	16.548	17	16.503	16.8304	1.01984	0.0283412	0.114065	#N/A	-0.857453
Q5JTJ3-2	COA6	COA6_HUMAN Isoform 2 of Cytochrome c oxidase assembly factor 6 homolog	2	17.8674	11.3595	19.4259	17.0082	17.9206	16.4184	16.2176	17.1157	1.05538	0.0777628	0.738432	YES	-0.857051
O95819	MAP4K4	M4K4_HUMAN Mitogen-activated protein kinase kinase kinase kinase 4	14	16.5686	15.8865	19.433	15.4664	15.2566	17.389	17.296	16.0373	0.927226	-0.109007	0.381425	#N/A	-0.856336
Q7KZ85	SUPT6H	SPT6H_HUMAN Transcription elongation factor SPT6	26	20.4376	18.9403	13.6348	16.9981	16.4647	13.5245	17.6709	15.6624	0.88634	-0.174067	0.437175	#N/A	-0.855968
K7EMZ9	LSM14A	K7EMZ9_HUMAN Protein LSM14 homolog A (Fragment)	1	17.9984	17.7712	15.5357	15.4624	18.822	14.4103	17.1018	16.2316	0.949116	-0.0753431	0.603367	#N/A	-0.855414
Q9BZL4-4	PPP1R12C	PP12C_HUMAN Isoform 4 of Protein phosphatase 1 regulatory subunit 12C	5	17.8912	13.5475	17.3199	16.7418	19.843	14.6565	16.2529	17.0804	1.05092	0.0716504	0.704606	#N/A	-0.855058
P26373	RPL13	RL13_HUMAN 60S ribosomal protein L13	24	18.0084	17.7114	16.1328	17.5369	15.3351	15.2753	17.2842	16.0491	0.928542	-0.106961	0.261164	#N/A	-0.854502
Q8NDT2	RBM15B	RB15B_HUMAN Putative RNA-binding protein 15B	1	19.3813	16.2503	12.0682	18.3539	17.6837	16.2626	15.8999	17.4334	1.09644	0.132833	0.525286	#N/A	-0.85427
Q5CZ79	ANKRD20A8P	AN20B_HUMAN Ankyrin repeat domain-containing protein 20B	2	16.7648	19.134	15.6161	17.6677	16.0831	14.7342	17.1716	16.1617	0.941184	-0.0874513	0.49248	#N/A	-0.853827
Q9BPZ3	PAIP2	PAIP2_HUMAN Polyadenylate-binding protein-interacting protein 2	1	22.0998	18.2837	10.5785	16.9732	18.1163	13.9484	16.9873	16.346	0.962244	-0.0555247	0.8676	#N/A	-0.853543
P35579	MYH9	MYH9_HUMAN Myosin-9	98	17.487	16.7296	16.0026	19.4688	13.697	16.6151	16.7397	16.5936	0.991272	-0.0126467	0.936405	#N/A	-0.85352
Q9Y496	KIF3A	KIF3A_HUMAN Kinesin-like protein KIF3A	8	16.2128	15.5093	12.202	21.2297	17.7704	17.0758	14.6414	18.692	1.27665	0.352368	0.0855587	#N/A	-0.852074
Q8WVV4-1	POF1B	POF1B_HUMAN Isoform 1 of Protein POF1B	3	15.7935	14.2697	14.6144	20.9657	18.1354	16.2213	14.8925	18.4408	1.23826	0.308312	0.0710849	#N/A	-0.851765
Q9NY12	GAR1	GAR1_HUMAN H/ACA ribonucleoprotein complex subunit 1	3	25.1129	8.7718	13.5181	20.2808	20.1987	12.1177	15.8009	17.5324	1.10958	0.150014	0.770942	#N/A	-0.851613
Q9P219	CCDC88C	DAPLE_HUMAN Protein Daple	1	15.3516	13.4335	12.0381	23.7217	15.5635	19.8917	13.6077	19.7256	1.44959	0.535645	0.0740248	#N/A	-0.850197
P62633	CNBP	CNBP_HUMAN Cellular nucleic acid-binding protein	17	16.9164	20.2471	16.3828	15.4936	15.4163	15.5438	17.8488	15.4846	0.867543	-0.204993	0.122317	#N/A	-0.849718
P48643	CCT5	TCPE_HUMAN T-complex protein 1 subunit epsilon	54	17.2994	16.6849	17.0748	16.1359	16.6376	16.1674	17.0197	16.3136	0.958515	-0.0611275	0.0433285	#N/A	-0.191867
P62829	RPL23	RL23_HUMAN 60S ribosomal protein L23	28	18.1278	18.8936	17.4347	15.0546	16.6843	13.805	18.152	15.1813	0.836342	-0.257836	0.0335161	#N/A	-0.193571
Q8IWY9	CDAN1	CDAN1_HUMAN Codanin-1	3	15.151	13.4425	14.8307	21.0111	17.7751	17.7896	14.4747	18.8586	1.30286	0.381686	0.021546	#N/A	-0.19617
Q38SD2	LRRK1	LRRK1_HUMAN Leucine-rich repeat serine/threonine-protein kinase 1	12	20.4329	20.9123	22.877	11.5605	11.2219	12.9954	21.4074	11.9259	0.557094	-0.844007	0.000509469	#N/A	-0.196377
Q15276	RABEP1	RABE1_HUMAN Rab GTPase-binding effector protein 1	14	17.3037	16.8401	17.4225	15.5833	16.9448	15.9056	17.1888	16.1446	0.939251	-0.0904173	0.0799846	#N/A	-0.84826
Q8TDQ7	GNPDA2	GNPI2_HUMAN Glucosamine-6-phosphate isomerase 2	2	16.2007	15.2355	15.3921	17.848	18.1905	17.1332	15.6094	17.7239	1.13546	0.183278	0.00806203	#N/A	-0.196739
P37198	NUP62	NUP62_HUMAN Nuclear pore glycoprotein p62	8	18.6056	18.9241	22.1999	11.6312	14.0561	14.583	19.9099	13.4234	0.67421	-0.56873	0.0114383	#N/A	-0.19751
Q58WW2-3	DCAF6	DCAF6_HUMAN Isoform 3 of DDB1- and CUL4-associated factor 6	4	15.9235	19.2151	16.4951	16.8939	15.5061	15.9663	17.2112	16.1221	0.93672	-0.0943108	0.375964	#N/A	-0.848055
P35249	RFC4	RFC4_HUMAN Replication factor C subunit 4	18	17.5642	19.6904	18.005	14.6916	16.0769	13.9719	18.4199	14.9135	0.80964	-0.304647	0.0172905	#N/A	-0.197796
Q15054	POLD3	DPOD3_HUMAN DNA polymerase delta subunit 3	5	16.509	16.6229	16.682	16.3984	17.8954	15.8923	16.6046	16.7287	1.00747	0.0107395	0.84716	#N/A	-0.847639
O94941	UBOX5	RNF37_HUMAN RING finger protein 37	2	13.7227	16.462	14.9667	18.4241	19.256	17.1685	15.0505	18.2829	1.21477	0.280684	0.031668	#N/A	-0.198152
P78527	PRKDC	PRKDC_HUMAN DNA-dependent protein kinase catalytic subunit	137	18.3529	19.6996	19.9429	13.1275	14.528	14.3491	19.3318	14.0015	0.724275	-0.465391	0.00129125	#N/A	-0.198183
Q96EA4	SPDL1	SPDLY_HUMAN Protein Spindly	5	16.5542	16.0874	13.5474	19.4912	18.5584	15.7614	15.3963	17.937	1.16502	0.220352	0.156581	#N/A	-0.845455
Q5MNZ9	WIPI1	WIPI1_HUMAN WD repeat domain phosphoinositide-interacting protein 1	3	13.1703	12.6032	15.2716	21.1726	17.5469	20.2355	13.6817	19.6517	1.43635	0.522404	0.0116749	#N/A	-0.19843
Q16633	POU2AF1	OBF1_HUMAN POU domain class 2-associating factor 1	1	20.6861	21.4843	21.976	8.12407	15.1606	12.5688	21.3821	11.9512	0.558932	-0.839256	0.0106973	#N/A	-0.198828
A1X283	SH3PXD2B	SPD2B_HUMAN SH3 and PX domain-containing protein 2B	2	15.7483	16.0851	15.3101	19.0666	16.4869	17.3029	15.7145	17.6188	1.12118	0.165019	0.0743995	#N/A	-0.844786
P20929	NEB	NEBU_HUMAN Nebulin	1	17.4807	16.2503	13.754	17.6189	16.9874	17.9087	15.8283	17.505	1.10593	0.145258	0.211873	#N/A	-0.844594
O75928	PIAS2	PIAS2_HUMAN E3 SUMO-protein ligase PIAS2	1	22.19	22.0093	17.4837	12.2095	10.8533	15.2542	20.561	12.7723	0.621192	-0.686888	0.0180878	#N/A	-0.199195
P62979	RPS27A	RS27A_HUMAN Ubiquitin-40S ribosomal protein S27a	37	15.8639	15.701	15.5498	17.7095	19.4527	15.7232	15.7049	17.6285	1.12248	0.166692	0.149837	#N/A	-0.844231
Q9UJU6	DBNL	DBNL_HUMAN Drebrin-like protein	3	18.1885	18.0136	20.2975	10.8538	18.2341	14.4125	18.8332	14.5001	0.769924	-0.377212	0.126896	#N/A	-0.844186
O15067	PFAS	PUR4_HUMAN Phosphoribosylformylglycinamidine synthase	27	17.7325	18.3029	17.5162	15.677	14.8605	15.9109	17.8505	15.4828	0.867358	-0.205301	0.00391478	#N/A	-0.199253
Q15643	TRIP11	TRIPB_HUMAN Thyroid receptor-interacting protein 11	18	14.9616	16.7794	15.4443	15.126	21.2363	16.4524	15.7284	17.6049	1.1193	0.162602	0.386781	#N/A	-0.843507
P42338	PIK3CB	PK3CB_HUMAN Phosphatidylinositol 4,5-bisphosphate 3-kinase catalytic subunit beta isoform	8	13.8697	14.3403	14.5351	19.6633	18.5296	19.0619	14.2484	19.0849	1.33945	0.421638	0.000225059	#N/A	-0.200561
Q9BX40	LSM14B	LS14B_HUMAN Protein LSM14 homolog B	2	20.4878	17.37	17.6878	16.3633	18.5237	9.56735	18.5152	14.8181	0.800322	-0.321348	0.267786	#N/A	-0.842857
O15371	EIF3D	EIF3D_HUMAN Eukaryotic translation initiation factor 3 subunit D	39	17.7055	17.2911	16.3691	16.2821	17.063	15.2892	17.1219	16.2114	0.946824	-0.0788312	0.232493	#N/A	-0.842336
P51116	FXR2	FXR2_HUMAN Fragile X mental retardation syndrome-related protein 2	17	16.5407	18.4211	15.5669	17.202	15.42	16.8492	16.8429	16.4904	0.979071	-0.0305142	0.742071	#N/A	-0.842199
Q96I25	RBM17	SPF45_HUMAN Splicing factor 45	11	15.0917	16.8666	14.71	18.7776	16.8753	17.6788	15.5561	17.7772	1.14278	0.19255	0.0618145	#N/A	-0.841895
Q86VS8	HOOK3	HOOK3_HUMAN Protein Hook homolog 3	9	16.9191	15.5263	16.0786	18.952	14.9995	17.5245	16.1747	17.1587	1.06084	0.0852015	0.466654	#N/A	-0.841643
Q9P021	CRIPT	CRIPT_HUMAN Cysteine-rich PDZ-binding protein	2	24.6953	23.4712	8.79017	19.0661	15.1052	8.8721	18.9856	14.3478	0.755722	-0.404073	0.476402	#N/A	-0.841584
Q15059	BRD3	BRD3_HUMAN Bromodomain-containing protein 3	4	16.309	13.8544	17.7661	17.5949	16.8593	17.6163	15.9765	17.3568	1.0864	0.119552	0.302816	#N/A	-0.840909
Q99996-6	AKAP9	AKAP9_HUMAN Isoform 6 of A-kinase anchor protein 9	25	18.5611	13.1136	16.6132	17.2041	17.3088	17.1993	16.096	17.2374	1.07091	0.098843	0.513543	#N/A	-0.840774
Q7L8W6	DPH6	DPH6_HUMAN Diphthine--ammonia ligase	4	15.1173	16.786	15.9639	17.1834	17.2378	17.7116	15.9557	17.3776	1.08911	0.123154	0.0494409	#N/A	-0.203371
Q9BY43	CHMP4A	CHM4A_HUMAN Charged multivesicular body protein 4a	7	21.3321	13.4988	19.0729	12.551	20.1789	13.3663	17.9679	15.3654	0.855157	-0.225739	0.481415	#N/A	-0.840541
Q15910-2	EZH2	EZH2_HUMAN Isoform 2 of Histone-lysine N-methyltransferase EZH2	5	18.5879	20.0152	15.4672	14.0879	18.7856	13.0562	18.0234	15.3099	0.849444	-0.235409	0.288005	#N/A	-0.84008
Q96B97	SH3KBP1	SH3K1_HUMAN SH3 domain-containing kinase-binding protein 1	16	15.8657	17.1982	18.9878	16.1101	13.6951	18.1431	17.3506	15.9828	0.921167	-0.118466	0.433319	#N/A	-0.83985
Q9NRL2	BAZ1A	BAZ1A_HUMAN Bromodomain adjacent to zinc finger domain protein 1A	10	17.3396	18.5235	14.2274	14.8917	18.3085	16.7093	16.6968	16.6365	0.996387	-0.00522256	0.972029	#N/A	-0.839524
Q9UFF9	CNOT8	CNOT8_HUMAN CCR4-NOT transcription complex subunit 8	2	24.8464	24.1477	22.2687	9.43277	10.2571	9.04737	23.7543	9.57908	0.403257	-1.31023	7.51721e-05	#N/A	-0.205137
Q86VP1-2	TAX1BP1	TAXB1_HUMAN Isoform 2 of Tax1-binding protein 1	10	19.3032	17.1114	14.3812	17.7149	16.4026	15.0868	16.9319	16.4014	0.968669	-0.0459248	0.758769	#N/A	-0.839224
P51532	SMARCA4	SMCA4_HUMAN Transcription activator BRG1	16	18.2274	15.7409	17.1604	19.7892	14.1831	14.8991	17.0429	16.2905	0.955851	-0.0651429	0.712743	#N/A	-0.838859
Q969Q4	ARL11	ARL11_HUMAN ADP-ribosylation factor-like protein 11	3	18.5339	25.5921	23.4522	9.71897	13.1152	9.58763	22.5261	10.8073	0.479767	-1.05959	0.00799283	#N/A	-0.206633
A4UGR9	XIRP2	XIRP2_HUMAN Xin actin-binding repeat-containing protein 2	1	14.0532	18.4996	16.0847	17.2869	14.2474	19.8281	16.2125	17.1208	1.05602	0.0786435	0.682407	#N/A	-0.838382
P56182	RRP1	RRP1_HUMAN Ribosomal RNA processing protein 1 homolog A	2	22.3472	18.3995	12.6039	15.6734	16.897	14.0791	17.7835	15.5498	0.874395	-0.193643	0.490364	#N/A	-0.837744
Q96JM3	CHAMP1	CHAP1_HUMAN Chromosome alignment-maintaining phosphoprotein 1	8	16.9428	16.9318	14.7174	18.1169	18.3498	14.9413	16.1973	17.136	1.05795	0.0812741	0.517852	#N/A	-0.837685
P46019	PHKA2	KPB2_HUMAN Phosphorylase b kinase regulatory subunit alpha, liver isoform	2	16.2384	14.4879	13.6271	18.6204	17.5493	19.4768	14.7845	18.5488	1.25462	0.327246	0.0166005	#N/A	-0.206883
O43929	ORC4	ORC4_HUMAN Origin recognition complex subunit 4	3	17.369	17.3097	19.9737	16.1668	14.2139	14.9668	18.2175	15.1158	0.829744	-0.269262	0.0413746	#N/A	-0.207798
Q5T5P2	KIAA1217	SKT_HUMAN Sickle tail protein homolog	20	15.498	15.1417	12.8221	21.0197	15.7337	19.7848	14.4873	18.8461	1.30087	0.379478	0.0730095	#N/A	-0.835615
O00401	WASL	WASL_HUMAN Neural Wiskott-Aldrich syndrome protein	3	16.6422	13.6631	13.896	21.215	19.2445	15.3392	14.7338	18.5996	1.26238	0.336143	0.121764	#N/A	-0.835446
Q08378	GOLGA3	GOGA3_HUMAN Golgin subfamily A member 3	18	16.2102	16.6019	15.8763	16.6942	17.0054	17.612	16.2295	17.1039	1.05388	0.0757069	0.0625819	#N/A	-0.83478
Q86YM7	HOMER1	HOME1_HUMAN Homer protein homolog 1	1	17.7159	15.8203	18.326	15.7011	18.3646	14.0722	17.2874	16.046	0.928189	-0.10751	0.443323	#N/A	-0.834746
Q13283	G3BP1	G3BP1_HUMAN Ras GTPase-activating protein-binding protein 1	60	18.3941	19.268	13.7517	17.5842	17.3762	13.6259	17.1379	16.1954	0.945005	-0.0816061	0.682544	#N/A	-0.833691
Q9UKF6	CPSF3	CPSF3_HUMAN Cleavage and polyadenylation specificity factor subunit 3	14	20.4367	18.415	17.1318	14.7907	15.4185	13.8072	18.6612	14.6721	0.786239	-0.346961	0.0203402	#N/A	-0.209795
O95671	ASMTL	ASML_HUMAN N-acetylserotonin O-methyltransferase-like protein	17	17.475	18.4756	17.5324	16.166	14.3816	15.9693	17.8277	15.5056	0.869751	-0.201325	0.0234868	#N/A	-0.211594
G5E948	MAP4K4	G5E948_HUMAN Mitogen-activated protein kinase kinase kinase kinase 4	2	14.9352	16.8087	16.5285	21.4117	13.5449	16.7709	16.0908	17.2425	1.07158	0.0997329	0.650619	#N/A	-0.832632
Q9HCU8	POLD4	DPOD4_HUMAN DNA polymerase delta subunit 4	3	15.4667	14.3531	19.0277	11.5387	20.2629	19.3509	16.2825	17.0508	1.04719	0.06652	0.816849	#N/A	-0.831776
Q9Y5B6	PAXBP1	PAXB1_HUMAN PAX3- and PAX7-binding protein 1	1	18.3587	13.6371	13.8534	22.5906	15.9568	15.6034	15.2831	18.0503	1.18106	0.240086	0.370381	#N/A	-0.831516
Q9Y3U8	RPL36	RL36_HUMAN 60S ribosomal protein L36	13	18.6692	17.4243	17.3539	13.8455	17.3497	15.3574	17.8158	15.5175	0.870998	-0.199258	0.105133	#N/A	-0.831429
Q8IUI4	SNX29P2	S29P2_HUMAN Putative protein SNX29P2	3	19.528	19.6853	16.6418	14.9837	12.2501	16.911	18.6184	14.7149	0.790345	-0.339446	0.0802721	#N/A	-0.831325
P49321	NASP	NASP_HUMAN Nuclear autoantigenic sperm protein	38	16.5627	17.176	16.8407	16.7134	16.4478	16.2595	16.8598	16.4736	0.977091	-0.0334345	0.155212	#N/A	-0.831218
Q96Q89-2	KIF20B	KI20B_HUMAN Isoform 2 of Kinesin-like protein KIF20B	6	20.1853	20.4086	10.4137	14.6796	19.6454	14.6673	17.0025	16.3308	0.96049	-0.0581572	0.864337	#N/A	-0.830977
Q709C8	VPS13C	VP13C_HUMAN Vacuolar protein sorting-associated protein 13C	11	13.42	13.5646	16.263	16.7604	19.5623	20.4298	14.4159	18.9175	1.31227	0.392064	0.0354993	#N/A	-0.211724
Q9Y250	LZTS1	LZTS1_HUMAN Leucine zipper putative tumor suppressor 1	4	14.6493	20.2447	18.8571	14.1958	17.9326	14.1205	17.917	15.4163	0.860427	-0.216875	0.299718	#N/A	-0.830201
Q9UJT1	TUBD1	TBD_HUMAN Tubulin delta chain	1	17.1284	19.0712	17.3491	15.0945	16.3628	14.994	17.8496	15.4838	0.867459	-0.205133	0.035173	#N/A	-0.212362
P21675-4	TAF1	TAF1_HUMAN Isoform 4 of Transcription initiation factor TFIID subunit 1	2	20.0985	13.4977	17.8392	18.3178	13.2641	16.9827	17.1451	16.1882	0.944186	-0.0828565	0.716787	#N/A	-0.829801
A6NC98	CCDC88B	CC88B_HUMAN Coiled-coil domain-containing protein 88B	13	17.835	17.301	15.8077	18.1761	15.6487	15.2315	16.9812	16.3521	0.962951	-0.0544653	0.598596	#N/A	-0.829065
Q86XP3	DDX42	DDX42_HUMAN ATP-dependent RNA helicase DDX42	19	16.4405	17.0128	14.4852	19.6616	16.0025	16.3974	15.9795	17.3538	1.08601	0.119032	0.37853	#N/A	-0.828998
P35658-4	NUP214	NU214_HUMAN Isoform 4 of Nuclear pore complex protein Nup214	27	21.3617	19.9015	17.5324	13.7556	13.1876	14.2612	19.5985	13.7348	0.700808	-0.51291	0.00716307	#N/A	-0.214712
Q13206	DDX10	DDX10_HUMAN Probable ATP-dependent RNA helicase DDX10	2	19.7265	14.6557	15.6193	13.8961	19.7243	16.3782	16.6672	16.6662	0.999942	-8.36762e-05	0.999684	#N/A	-0.828686
Q14839-2	CHD4	CHD4_HUMAN Isoform 2 of Chromodomain-helicase-DNA-binding protein 4	32	18.3774	17.5668	15.6851	16.7095	15.7789	15.8823	17.2098	16.1236	0.936885	-0.0940566	0.270449	#N/A	-0.82866
Q9Y6W5	WASF2	WASF2_HUMAN Wiskott-Aldrich syndrome protein family member 2	13	14.959	13.482	17.4556	18.4027	16.2396	19.4611	15.2989	18.0345	1.17881	0.237332	0.141817	#N/A	-0.828313
O95400	CD2BP2	CD2B2_HUMAN CD2 antigen cytoplasmic tail-binding protein 2	6	18.2886	16.8615	14.3634	19.1757	15.9533	15.3574	16.5045	16.8288	1.01965	0.0280729	0.853762	#N/A	-0.828152
A8MWD9		RUXGL_HUMAN Small nuclear ribonucleoprotein G-like protein	6	15.4024	15.1065	15.8928	17.9265	17.4432	18.2286	15.4672	17.8661	1.15509	0.20801	0.00177247	#N/A	-0.219737
Q8IY81	FTSJ3	SPB1_HUMAN pre-rRNA processing protein FTSJ3	1	18.506	22.3866	12.8504	14.9928	17.0465	14.2176	17.9143	15.419	0.860706	-0.216408	0.437246	#N/A	-0.827627
Q14004	CDK13	CDK13_HUMAN Cyclin-dependent kinase 13	9	18.254	14.9713	17.1635	17.3139	17.271	15.0262	16.7963	16.537	0.984566	-0.0224402	0.842847	#N/A	-0.827183
O94915	FRYL	FRYL_HUMAN Protein furry homolog-like	22	15.0931	14.9772	15.8324	18.4609	16.749	18.8874	15.3009	18.0324	1.17852	0.236978	0.0180241	#N/A	-0.221374
Q12933-2	TRAF2	TRAF2_HUMAN Isoform 2 of TNF receptor-associated factor 2	7	18.8924	17.2818	18.5844	14.9621	15.7706	14.5086	18.2529	15.0804	0.826195	-0.275445	0.00675728	#N/A	-0.222061
C9JTB0	IKZF1	C9JTB0_HUMAN DNA-binding protein Ikaros	2	23.5262	23.4564	16.4961	12.6387	11.3919	12.4906	21.1596	12.1737	0.57533	-0.797538	0.0191051	#N/A	-0.223563
Q8N4C8	MINK1	MINK1_HUMAN Misshapen-like kinase 1	17	15.8674	14.981	17.2738	18.3597	14.6939	18.8242	16.0407	17.2926	1.07804	0.108415	0.441532	#N/A	-0.82515
Q92879-4	CELF1	CELF1_HUMAN Isoform 4 of CUGBP Elav-like family member 1	7	17.6814	19.5137	16.5711	14.9349	15.872	15.4269	17.9221	15.4113	0.859905	-0.217752	0.0492621	#N/A	-0.224414
Q96BH1	RNF25	RNF25_HUMAN E3 ubiquitin-protein ligase RNF25	1	15.7399	20.2412	12.8486	21.9029	12.013	17.2545	16.2766	17.0568	1.04794	0.0675506	0.837957	#N/A	-0.824837
Q9BPX7-2	C7orf25	CG025_HUMAN Isoform 2 of UPF0415 protein C7orf25	3	14.7996	15.3238	13.6736	21.011	17.1814	18.0106	14.599	18.7343	1.28326	0.359815	0.0305168	#N/A	-0.224635
Q9UJU6-3	DBNL	DBNL_HUMAN Isoform 3 of Drebrin-like protein	9	19.3488	16.499	19.2214	13.9514	16.6066	14.3729	18.3564	14.977	0.815899	-0.293538	0.0529345	#N/A	-0.824374
Q06787-5	FMR1	FMR1_HUMAN Isoform 4 of Fragile X mental retardation protein 1	11	16.2412	16.8669	16.3	16.2228	18.7076	15.6614	16.4694	16.8639	1.02396	0.034156	0.70126	#N/A	-0.823558
P08670	VIM	VIME_HUMAN Vimentin	1	18.3962	17.6863	15.5602	20.7661	13.2514	14.3399	17.2142	16.1191	0.936384	-0.0948278	0.683347	#N/A	-0.823176
Q9NPF5	DMAP1	DMAP1_HUMAN DNA methyltransferase 1-associated protein 1	4	16.5987	16.6407	13.3158	19.9102	16.9913	16.5432	15.5184	17.8149	1.14799	0.199105	0.206688	#N/A	-0.822912
Q9NQ39	RPS10P5	RS10L_HUMAN Putative 40S ribosomal protein S10-like	22	14.8847	17.948	14.1955	19.8532	15.4381	17.6804	15.6761	17.6572	1.12638	0.171696	0.313272	#N/A	-0.822727
H0Y4V9	LARP4B	H0Y4V9_HUMAN La-related protein 4B (Fragment)	1	17.1289	15.1707	20.5887	16.2988	17.6907	13.1223	17.6294	15.7039	0.890779	-0.16686	0.407485	#N/A	-0.822419
O00161	SNAP23	SNP23_HUMAN Synaptosomal-associated protein 23	1	15.7271	13.8637	18.8887	15.6802	15.8258	20.0145	16.1598	17.1735	1.06273	0.0877718	0.64568	#N/A	-0.821801
Q5VUA4	ZNF318	ZN318_HUMAN Zinc finger protein 318	6	16.4417	16.2668	14.6427	16.5365	18.2609	17.8513	15.7837	17.5496	1.11188	0.152997	0.0845667	#N/A	-0.82115
Q15437	SEC23B	SC23B_HUMAN Protein transport protein Sec23B	21	15.8976	15.0562	16.1495	17.5992	17.8825	17.4151	15.7011	17.6323	1.123	0.167352	0.00567988	#N/A	-0.226206
Q8WWK9-5	CKAP2	CKAP2_HUMAN Isoform 3 of Cytoskeleton-associated protein 2	2	17.9568	27.5435	16.7139	17.7446	10.1761	9.86519	20.7381	12.5953	0.607352	-0.719396	0.130061	#N/A	-0.820821
Q13492	PICALM	PICAL_HUMAN Phosphatidylinositol-binding clathrin assembly protein	6	19.8236	17.6271	19.9359	13.2313	13.0956	16.2865	19.1289	14.2045	0.742567	-0.429407	0.0185625	#N/A	-0.228374
Q8TBC3	SHKBP1	SHKB1_HUMAN SH3KBP1-binding protein 1	7	14.7533	13.6294	13.2598	19.1797	20.0869	19.0908	13.8808	19.4525	1.40139	0.486859	0.000536135	#N/A	-0.229137
Q02241	KIF23	KIF23_HUMAN Kinesin-like protein KIF23	7	18.3112	16.4606	14.7945	16.3493	18.2503	15.8342	16.5221	16.8113	1.0175	0.0250314	0.828881	#N/A	-0.819688
Q9BSW2-2	EFCAB4B	EFC4B_HUMAN Isoform 2 of EF-hand calcium-binding domain-containing protein 4B	1	20.1982	20.8346	18.4194	21.9319	5.15429	13.4616	19.8174	13.5159	0.682023	-0.552107	0.267583	#N/A	-0.819425
O95486	SEC24A	SC24A_HUMAN Protein transport protein Sec24A	11	13.8581	14.7793	14.2283	19.1691	18.7112	19.2541	14.2886	19.0448	1.33287	0.414536	0.000113981	#N/A	-0.229552
Q9P260	KIAA1468	K1468_HUMAN LisH domain and HEAT repeat-containing protein KIAA1468	6	15.7187	15.3829	14.2681	19.9678	17.0476	17.615	15.1232	18.2101	1.20412	0.267975	0.0362113	#N/A	-0.231661
Q14657	LAGE3	LAGE3_HUMAN EKC/KEOPS complex subunit LAGE3	1	18.611	17.4531	21.4896	14.0212	15.2016	13.2235	19.1846	14.1488	0.737508	-0.43927	0.0193527	#N/A	-0.232168
P25440-2	BRD2	BRD2_HUMAN Isoform 2 of Bromodomain-containing protein 2	8	15.3642	16.6161	13.5499	21.0447	17.7323	15.6928	15.1767	18.1566	1.19634	0.258633	0.172345	#N/A	-0.818062
O95613	PCNT	PCNT_HUMAN Pericentrin	4	16.4982	16.0332	15.7326	15.7592	17.772	18.2048	16.088	17.2453	1.07194	0.100221	0.214754	#N/A	-0.816966
O94885	SASH1	SASH1_HUMAN SAM and SH3 domain-containing protein 1	1	16.5813	15.8589	20.0464	11.6104	18.7563	17.1468	17.4955	15.8378	0.90525	-0.143612	0.546692	#N/A	-0.81676
Q9BV57	ADI1	MTND_HUMAN 1,2-dihydroxy-3-keto-5-methylthiopentene dioxygenase	6	16.222	19.7645	17.0255	16.0136	14.6253	16.3491	17.6707	15.6627	0.886365	-0.174027	0.168215	#N/A	-0.81676
Q2VPK5	CTU2	CTU2_HUMAN Cytoplasmic tRNA 2-thiolation protein 2	6	17.4084	17.1341	18.1769	14.6446	16.3301	16.3059	17.5731	15.7602	0.896835	-0.157086	0.0470486	#N/A	-0.23301
O14545	TRAFD1	TRAD1_HUMAN TRAF-type zinc finger domain-containing protein 1	5	18.8311	18.0998	15.8372	13.7312	18.9893	14.5114	17.5894	15.744	0.895084	-0.159904	0.379522	#N/A	-0.816495
O14530	TXNDC9	TXND9_HUMAN Thioredoxin domain-containing protein 9	6	18.5968	18.9637	13.6239	15.733	17.8559	15.2267	17.0615	16.2719	0.95372	-0.0683619	0.699203	#N/A	-0.815487
Q14696	MESDC2	MESD_HUMAN LDLR chaperone MESD	7	15.6276	8.6903	17.84	21.2246	11.6208	24.9968	14.0526	19.2807	1.37204	0.456319	0.341071	#N/A	-0.815385
Q7Z624	CAMKMT	CMKMT_HUMAN Calmodulin-lysine N-methyltransferase	4	19.0071	17.7753	19.6793	13.1709	14.0531	16.3144	18.8206	14.5128	0.771114	-0.374984	0.0167652	#N/A	-0.233437
Q9P2D1	CHD7	CHD7_HUMAN Chromodomain-helicase-DNA-binding protein 7	7	17.6462	19.9281	14.2795	16.6745	16.5491	14.9227	17.2846	16.0488	0.928501	-0.107025	0.515604	#N/A	-0.815115
Q96KC8	DNAJC1	DNJC1_HUMAN DnaJ homolog subfamily C member 1	1	15.6978	18.7842	16.6274	12.7036	19.5442	16.6427	17.0365	16.2968	0.956585	-0.0640345	0.751777	#N/A	-0.814982
Q96QD9	FYTTD1	UIF_HUMAN UAP56-interacting factor	3	17.4292	18.7968	14.7198	16.5535	18.8009	13.6997	16.9819	16.3514	0.962868	-0.0545895	0.756769	#N/A	-0.81478
Q14331	FRG1	FRG1_HUMAN Protein FRG1	8	14.9578	16.9796	15.6021	20.7429	15.3216	16.3961	15.8465	17.4869	1.10352	0.142108	0.404403	#N/A	-0.814341
Q9H089	LSG1	LSG1_HUMAN Large subunit GTPase 1 homolog	1	20.5637	14.7212	13.5958	19.9116	17.3414	13.8663	16.2936	17.0398	1.0458	0.0646031	0.801701	#N/A	-0.814134
Q12905	ILF2	ILF2_HUMAN Interleukin enhancer-binding factor 2	11	13.8813	12.6366	14.3838	17.2882	22.6743	19.1358	13.6339	19.6994	1.44489	0.530956	0.0218359	#N/A	-0.234872
Q69YQ0	SPECC1L	CYTSA_HUMAN Cytospin-A	5	20.2335	14.8084	13.6744	20.9986	16.2226	14.0625	16.2388	17.0946	1.0527	0.0740958	0.781161	#N/A	-0.813876
O95835	LATS1	LATS1_HUMAN Serine/threonine-protein kinase LATS1	4	19.8428	13.9509	14.5929	18.5436	17.9849	15.085	16.1289	17.2045	1.06669	0.0931409	0.643462	#N/A	-0.813363
Q96CN9	GCC1	GCC1_HUMAN GRIP and coiled-coil domain-containing protein 1	10	17.0715	16.5616	15.0794	17.2518	17.3016	16.734	16.2375	17.0958	1.05286	0.0743124	0.241247	#N/A	-0.813161
Q6P1L5	FAM117B	F117B_HUMAN Protein FAM117B	1	21.0981	17.6874	19.7167	11.2543	18.0648	12.1787	19.5007	13.8326	0.709337	-0.495456	0.0735308	#N/A	-0.812903
Q9BV86	NTMT1	NTM1A_HUMAN N-terminal Xaa-Pro-Lys N-methyltransferase 1	4	18.5947	18.6547	20.4316	12.7812	15.4255	14.1124	19.227	14.1064	0.733675	-0.446787	0.00623158	#N/A	-0.235426
Q8TAP6	CEP76	CEP76_HUMAN Centrosomal protein of 76 kDa	3	19.3522	18.5782	16.5323	15.1268	15.4139	14.9966	18.1542	15.1791	0.836119	-0.25822	0.0249082	#N/A	-0.235508
Q9H444	CHMP4B	CHM4B_HUMAN Charged multivesicular body protein 4b	21	16.0485	17.9941	16.0826	19.2532	13.73	16.8916	16.7084	16.6249	0.995005	-0.00722503	0.963714	#N/A	-0.811607
Q9NS87	KIF15	KIF15_HUMAN Kinesin-like protein KIF15	24	18.3372	19.5884	17.7201	13.7234	17.9577	12.6731	18.5486	14.7847	0.797082	-0.327199	0.0920295	#N/A	-0.811167
Q14103-3	HNRNPD	HNRPD_HUMAN Isoform 3 of Heterogeneous nuclear ribonucleoprotein D0	19	14.6667	14.901	18.5672	15.8185	17.7372	18.3094	16.045	17.2884	1.07749	0.107681	0.445414	#N/A	-0.811111
P09496-2	CLTA	CLCA_HUMAN Isoform Non-brain of Clathrin light chain A	4	16.3453	16.4191	17.3062	15.9124	16.1213	17.8957	16.6902	16.6431	0.99718	-0.00407417	0.94968	#N/A	-0.811009
Q9UNE7	STUB1	CHIP_HUMAN E3 ubiquitin-protein ligase CHIP	10	17.3573	16.5825	15.4158	17.9756	16.705	15.9638	16.4519	16.8815	1.02611	0.037189	0.625798	#N/A	-0.810891
Q9UK76	HN1	HN1_HUMAN Hematological and neurological expressed 1 protein	11	17.2816	16.8781	16.3621	16.784	18.0992	14.595	16.8406	16.4927	0.979344	-0.030113	0.758384	#N/A	-0.81039
Q86W56	PARG	PARG_HUMAN Poly(ADP-ribose) glycohydrolase	5	15.7973	17.7437	17.2441	17.0591	15.8663	16.2896	16.9284	16.405	0.969083	-0.0453072	0.484489	#N/A	-0.810246
O95872	GPANK1	GPAN1_HUMAN G patch domain and ankyrin repeat-containing protein 1	1	3.7137	62.0555	3.40371	17.2021	5.87971	7.7453	23.0576	10.2757	0.445653	-1.16601	0.553956	#N/A	-0.810112
Q15014	MORF4L2	MO4L2_HUMAN Mortality factor 4-like protein 2	4	23.2399	17.7466	11.9735	18.7877	15.6215	12.6308	17.6533	15.68	0.888218	-0.171015	0.622668	#N/A	-0.810069
P33176	KIF5B	KINH_HUMAN Kinesin-1 heavy chain	31	15.4516	15.0134	16.7723	16.8296	18.2018	17.7313	15.7458	17.5876	1.11697	0.159592	0.0502366	#N/A	-0.809761
Q14257	RCN2	RCN2_HUMAN Reticulocalbin-2	3	20.9461	10.9927	21.4452	17.3635	11.856	17.3965	17.7947	15.5387	0.87322	-0.195582	0.591227	YES	-0.809464
P50238	CRIP1	CRIP1_HUMAN Cysteine-rich protein 1	7	16.1577	18.6674	13.6412	17.7789	17.4394	16.3154	16.1554	17.1779	1.06329	0.0885342	0.537211	#N/A	-0.809091
Q9NSI6	BRWD1	BRWD1_HUMAN Bromodomain and WD repeat-containing protein 1	2	14.9549	16.7739	11.0626	23.8403	14.7779	18.5904	14.2638	19.0695	1.33692	0.418911	0.198417	#N/A	-0.808147
O75821	EIF3G	EIF3G_HUMAN Eukaryotic translation initiation factor 3 subunit G	19	17.6911	15.8063	15.3146	17.4658	17.861	15.8612	16.2707	17.0627	1.04868	0.0685698	0.450406	#N/A	-0.808125
O75665	OFD1	OFD1_HUMAN Oral-facial-digital syndrome 1 protein	3	23.4872	22.9557	13.1371	15.3378	14.6965	10.3858	19.86	13.4734	0.678417	-0.559755	0.159997	#N/A	-0.808004
O43395	PRPF3	PRPF3_HUMAN U4/U6 small nuclear ribonucleoprotein Prp3	18	15.7176	17.8514	14.797	19.3257	15.6113	16.697	16.122	17.2113	1.06757	0.0943281	0.487567	#N/A	-0.806589
P23193	TCEA1	TCEA1_HUMAN Transcription elongation factor A protein 1	34	15.8597	17.1207	20.583	15.3106	14.6426	16.4833	17.8545	15.4788	0.866945	-0.205988	0.191003	#N/A	-0.80598
Q15257-2	PPP2R4	PTPA_HUMAN Isoform 1 of Serine/threonine-protein phosphatase 2A activator	14	14.6835	14.9368	15.2836	18.4191	17.305	19.372	14.968	18.3654	1.22698	0.295109	0.00546616	#N/A	-0.236842
Q13085-4	ACACA	ACACA_HUMAN Isoform 4 of Acetyl-CoA carboxylase 1	33	19.0686	18.4142	17.1754	15.2676	15.281	14.7932	18.2194	15.1139	0.829552	-0.269596	0.0057909	#N/A	-0.237432
E9PRG8	C11orf48	E9PRG8_HUMAN Uncharacterized protein C11orf48	3	17.2588	16.0521	14.6331	17.1261	18.5484	16.3815	15.9813	17.352	1.08577	0.118714	0.238371	#N/A	-0.804918
Q9H6T3	RPAP3	RPAP3_HUMAN RNA polymerase II-associated protein 3	25	17.101	20.193	15.75	17.3018	15.1693	14.4849	17.6813	15.652	0.885227	-0.17588	0.264437	#N/A	-0.804511
O75083	WDR1	WDR1_HUMAN WD repeat-containing protein 1	30	14.8864	15.331	16.2449	17.8934	16.7966	18.8477	15.4874	17.8459	1.15228	0.204495	0.029959	#N/A	-0.238119
Q9C0C2	TNKS1BP1	TB182_HUMAN 182 kDa tankyrase-1-binding protein	5	14.9922	15.9086	20.3509	16.7013	14.9432	17.1038	17.0839	16.2494	0.951155	-0.072248	0.664103	#N/A	-0.80347
Q9NXX6	NSMCE4A	NSE4A_HUMAN Non-structural maintenance of chromosomes element 4 homolog A	1	19.9699	13.3466	16.2542	19.0588	17.9141	13.4564	16.5236	16.8098	1.01732	0.0247746	0.916627	#N/A	-0.803377
Q96B23	C18orf25	CR025_HUMAN Uncharacterized protein C18orf25	3	16.2118	17.1897	13.5366	22.2304	14.2672	16.5644	15.646	17.6873	1.13047	0.17692	0.477243	#N/A	-0.803226
Q9NWK9	ZNHIT6	BCD1_HUMAN Box C/D snoRNA protein 1	5	18.0378	17.988	13.0625	19.3207	16.4534	15.1376	16.3628	16.9706	1.03715	0.052618	0.782751	#N/A	-0.802553
P14635	CCNB1	CCNB1_HUMAN G2/mitotic-specific cyclin-B1	10	19.1269	18.1498	17.5581	16.6819	13.973	14.5103	18.2783	15.0551	0.823659	-0.27988	0.0270978	#N/A	-0.239261
Q969S3	ZNF622	ZN622_HUMAN Zinc finger protein 622	15	18.8507	18.2091	14.3819	19.4353	14.407	14.7161	17.1472	16.1861	0.94395	-0.0832174	0.677054	#N/A	-0.801887
Q96G28	CCDC104	CC104_HUMAN Coiled-coil domain-containing protein 104	3	13.7096	15.1508	15.7646	20.5954	15.9037	18.8758	14.875	18.4583	1.24089	0.31138	0.0752104	#N/A	-0.800877
Q9BUT9	FAM195A	F195A_HUMAN Protein FAM195A	1	19.8955	21.1688	16.6042	14.3547	11.1881	16.7887	19.2228	14.1105	0.734049	-0.446052	0.073092	YES	-0.800625
P43246	MSH2	MSH2_HUMAN DNA mismatch repair protein Msh2	30	17.4722	18.1526	16.7973	16.5258	15.9701	15.0819	17.474	15.8593	0.907591	-0.139887	0.048245	#N/A	-0.239615
Q16181-2	SEPT7	SEPT7_HUMAN Isoform 2 of Septin-7	12	16.4421	17.6303	16.8289	17.2823	14.9015	16.915	16.9671	16.3663	0.964588	-0.0520147	0.50365	#N/A	-0.8
Q96HY6	DDRGK1	DDRGK_HUMAN DDRGK domain-containing protein 1	2	16.4287	13.6402	11.6418	10.7071	24.0992	23.483	13.9036	19.4298	1.39747	0.482814	0.2941	#N/A	-0.8
Q96K21	ZFYVE19	ZFY19_HUMAN Zinc finger FYVE domain-containing protein 19	2	17.3342	11.0953	18.9606	14.4232	20.9637	17.2229	15.7967	17.5366	1.11014	0.150746	0.599509	#N/A	-0.799788
Q7L804	RAB11FIP2	RFIP2_HUMAN Rab11 family-interacting protein 2	2	16.4932	17.1265	16.5494	18.1779	15.0576	16.5954	16.723	16.6103	0.993259	-0.00975843	0.908704	#N/A	-0.799023
Q6ZT12-4	UBR3	UBR3_HUMAN Isoform 4 of E3 ubiquitin-protein ligase UBR3	2	11.915	12.2311	12.2123	20.8273	19.9468	22.8675	12.1195	21.2139	1.7504	0.807681	0.000475453	#N/A	-0.239645
Q7Z406-2	MYH14	MYH14_HUMAN Isoform 2 of Myosin-14	10	17.8103	13.6298	14.8965	20.652	15.294	17.7173	15.4455	17.8878	1.15812	0.211784	0.28551	#N/A	-0.798576
Q68DK7	MSL1	MSL1_HUMAN Male-specific lethal 1 homolog	1	14.1319	19.4443	11.2203	26.3577	12.8303	16.0155	14.9322	18.4012	1.23232	0.301374	0.504832	#N/A	-0.798371
Q69YH5	CDCA2	CDCA2_HUMAN Cell division cycle-associated protein 2	4	15.9748	16.0595	12.2661	16.3322	19.8824	19.4851	14.7668	18.5666	1.25732	0.33035	0.0866196	#N/A	-0.798338
P40938	RFC3	RFC3_HUMAN Replication factor C subunit 3	12	18.0683	19.0688	17.2892	15.6318	15.527	14.415	18.1421	15.1913	0.837349	-0.256099	0.0102572	#N/A	-0.241292
Q9NZZ3	CHMP5	CHMP5_HUMAN Charged multivesicular body protein 5	12	16.168	14.6943	16.9209	17.5069	17.3263	17.3836	15.9277	17.4056	1.09279	0.128011	0.0873899	#N/A	-0.797717
Q9BT40	INPP5K	INP5K_HUMAN Inositol polyphosphate 5-phosphatase K	1	17.5339	24.8687	19.7877	12.6895	10.5199	14.6003	20.7301	12.6032	0.607968	-0.717933	0.0301611	#N/A	-0.241295
P41161	ETV5	ETV5_HUMAN ETS translocation variant 5	1	15.0673	17.3235	27.2291	10.6916	13.7561	15.9325	19.8733	13.4601	0.677294	-0.562146	0.186965	#N/A	-0.796863
Q9BWE0	REPIN1	REPI1_HUMAN Replication initiator 1	2	14.3405	18.8203	16.4759	17.3622	17.332	15.669	16.5456	16.7877	1.01464	0.0209627	0.871925	#N/A	-0.796473
Q9H900	ZWILCH	ZWILC_HUMAN Protein zwilch homolog	7	17.458	18.2265	17.2096	14.5417	16.1564	16.4078	17.6314	15.702	0.89057	-0.167199	0.0430866	#N/A	-0.241455
O75175	CNOT3	CNOT3_HUMAN CCR4-NOT transcription complex subunit 3	6	16.6166	17.0276	17.8121	16.9635	15.3467	16.2336	17.1521	16.1813	0.943399	-0.0840607	0.171987	#N/A	-0.795618
Q9H568	ACTL8	ACTL8_HUMAN Actin-like protein 8	1	23.4477	21.3495	24.4812	14.3724	10.5673	5.78191	23.0928	10.2405	0.443451	-1.17315	0.00834557	#N/A	-0.242623
Q9NSY2	STARD5	STAR5_HUMAN StAR-related lipid transfer protein 5	1	13.2575	12.4269	15.9003	17.4084	21.3801	19.6267	13.8616	19.4717	1.40473	0.490291	0.022587	#N/A	-0.242723
Q99613	EIF3C	EIF3C_HUMAN Eukaryotic translation initiation factor 3 subunit C	43	16.5587	19.0139	15.862	16.7455	15.8302	15.9898	17.1449	16.1885	0.944218	-0.0828074	0.391637	#N/A	-0.793428
P17028	ZNF24	ZNF24_HUMAN Zinc finger protein 24	5	17.4759	17.1543	16.7807	16.243	16.7105	15.6356	17.137	16.1964	0.945113	-0.0814416	0.0640092	#N/A	-0.793207
Q9UKT9	IKZF3	IKZF3_HUMAN Zinc finger protein Aiolos	5	19.5818	18.821	15.4849	14.6755	14.503	16.9338	17.9626	15.3708	0.855711	-0.224804	0.155214	#N/A	-0.793124
Q9UL54-2	TAOK2	TAOK2_HUMAN Isoform 2 of Serine/threonine-protein kinase TAO2	3	16.4058	14.4838	16.7928	18.6228	16.6363	17.0585	15.8941	17.4392	1.09721	0.13384	0.173896	#N/A	-0.792946
Q9Y5K6	CD2AP	CD2AP_HUMAN CD2-associated protein	30	16.3464	15.7337	16.9238	16.4209	17.5094	17.0657	16.3346	16.9987	1.04065	0.0574875	0.227967	#N/A	-0.792801
Q99829	CPNE1	CPNE1_HUMAN Copine-1	10	14.6867	14.1424	16.8709	19.0292	17.4059	17.8649	15.2333	18.1	1.18818	0.248758	0.0409415	#N/A	-0.243017
O95983	MBD3	MBD3_HUMAN Methyl-CpG-binding domain protein 3	9	18.1868	15.5656	18.3036	15.09	17.6527	15.2012	17.352	15.9813	0.921006	-0.118717	0.325501	#N/A	-0.791409
Q9HB71	CACYBP	CYBP_HUMAN Calcyclin-binding protein	38	16.3427	16.6658	17.0563	15.906	17.282	16.7471	16.6883	16.645	0.997409	-0.00374236	0.928162	#N/A	-0.791228
Q567U6	CCDC93	CCD93_HUMAN Coiled-coil domain-containing protein 93	3	17.0102	17.5662	16.3954	16.638	16.4777	15.9125	16.9906	16.3427	0.961869	-0.0560875	0.183557	#N/A	-0.790333
Q9UGK8	SERGEF	SRGEF_HUMAN Secretion-regulating guanine nucleotide exchange factor	6	13.8782	13.3114	14.8791	19.2437	17.1651	21.5224	14.0229	19.3104	1.37706	0.461593	0.0168406	#N/A	-0.244541
Q6ZN28	MACC1	MACC1_HUMAN Metastasis-associated in colon cancer protein 1	1	20.5723	18.8555	18.3926	14.9366	14.5346	12.7085	19.2735	14.0599	0.729495	-0.45503	0.0054472	#N/A	-0.246009
Q16643-3	DBN1	DREB_HUMAN Isoform 3 of Drebrin	11	16.7818	16.6625	14.6261	17.7774	15.7321	18.42	16.0235	17.3098	1.08028	0.111406	0.295796	#N/A	-0.790072
P39880-3	CUX1	CUX1_HUMAN Isoform 3 of Homeobox protein cut-like 1	7	15.6426	12.1986	16.4988	15.7983	19.2782	20.5834	14.78	18.5533	1.2553	0.32803	0.12377	#N/A	-0.789908
Q99081-3	TCF12	HTF4_HUMAN Isoform 3 of Transcription factor 12	2	22.776	16.5618	18.4453	11.8963	16.607	13.7136	19.261	14.0723	0.73061	-0.452827	0.0865698	#N/A	-0.789377
Q15018	FAM175B	F175B_HUMAN BRISC complex subunit Abro1	11	15.4561	16.8128	16.4284	15.7092	18.3697	17.2239	16.2324	17.1009	1.0535	0.0751958	0.374563	#N/A	-0.789157
Q15398	DLGAP5	DLGP5_HUMAN Disks large-associated protein 5	15	17.6887	18.0257	16.148	16.5551	16.8593	14.7232	17.2875	16.0459	0.928179	-0.107525	0.232277	#N/A	-0.788889
Q8TBB5	KLHDC4	KLDC4_HUMAN Kelch domain-containing protein 4	3	19.7832	20.1564	14.7549	17.9782	14.6521	12.6751	18.2315	15.1018	0.828336	-0.271713	0.250294	#N/A	-0.788654
Q00534	CDK6	CDK6_HUMAN Cyclin-dependent kinase 6	8	21.5769	18.2626	20.9109	12.3927	12.8482	14.0088	20.2501	13.0832	0.646081	-0.630212	0.00306989	#N/A	-0.247239
Q96I15	SCLY	SCLY_HUMAN Selenocysteine lyase	2	14.1562	13.4618	11.8352	22.4386	19.6111	18.4972	13.1511	20.1823	1.53465	0.617911	0.00664917	#N/A	-0.247416
Q7RTP6	MICAL3	MICA3_HUMAN Protein-methionine sulfoxide oxidase MICAL3	17	16.6223	17.9272	20.362	13.612	14.1263	17.3502	18.3038	15.0295	0.821112	-0.284349	0.1106	#N/A	-0.788012
Q15032	R3HDM1	R3HD1_HUMAN R3H domain-containing protein 1	2	21.4681	18.3416	16.2129	9.24796	20.2621	14.4674	18.6742	14.6592	0.784995	-0.349245	0.318651	#N/A	-0.787807
Q8N3F8	MICALL1	MILK1_HUMAN MICAL-like protein 1	13	16.3418	15.7685	17.3067	16.7866	15.8204	17.9762	16.4723	16.8611	1.0236	0.0336509	0.639443	#N/A	-0.78679
Q5JTD0	TJAP1	TJAP1_HUMAN Tight junction-associated protein 1	2	15.6446	16.0148	15.2717	19.2198	17.2642	16.5848	15.6437	17.6896	1.13078	0.17732	0.0667861	#N/A	-0.786715
Q9NS91	RAD18	RAD18_HUMAN E3 ubiquitin-protein ligase RAD18	6	22.3707	19.0981	14.1507	15.7297	16.8085	11.8423	18.5398	14.7935	0.797931	-0.325665	0.255509	#N/A	-0.786465
Q96G01	BICD1	BICD1_HUMAN Protein bicaudal D homolog 1	5	17.8361	18.2668	16.1907	16.9975	14.2738	16.4351	17.4312	15.9021	0.91228	-0.132452	0.216788	#N/A	-0.786462
Q96DU7	ITPKC	IP3KC_HUMAN Inositol-trisphosphate 3-kinase C	2	16.3284	16.7109	18.4139	16.9721	15.2642	16.3104	17.1511	16.1822	0.943512	-0.0838876	0.298338	#N/A	-0.786237
Q9H116	GZF1	GZF1_HUMAN GDNF-inducible zinc finger protein 1	1	16.8575	16.6557	18.0349	13.8186	17.4033	17.2299	17.1827	16.1506	0.939934	-0.089369	0.453303	#N/A	-0.786217
P52566	ARHGDIB	GDIR2_HUMAN Rho GDP-dissociation inhibitor 2	49	16.5859	16.5852	19.1877	15.2475	15.416	16.9777	17.4529	15.8804	0.909899	-0.136222	0.20065	#N/A	-0.785572
P18887	XRCC1	XRCC1_HUMAN DNA repair protein XRCC1	13	16.9685	14.9173	16.885	16.7809	18.6626	15.7857	16.2569	17.0764	1.05041	0.0709487	0.489263	#N/A	-0.785466
Q8TD16-2	BICD2	BICD2_HUMAN Isoform 2 of Protein bicaudal D homolog 2	7	18.6945	17.524	16.4219	16.831	14.7203	15.8082	17.5468	15.7865	0.89968	-0.152517	0.120756	#N/A	-0.785263
Q8IY92	SLX4	SLX4_HUMAN Structure-specific endonuclease subunit SLX4	4	16.585	18.0663	16.1569	17.7116	14.8426	16.6376	16.9361	16.3973	0.968186	-0.0466435	0.624413	#N/A	-0.785224
Q9UQR1	ZNF148	ZN148_HUMAN Zinc finger protein 148	1	18.5845	14.9315	10.2662	22.1427	19.9691	14.106	14.5941	18.7393	1.28403	0.360683	0.289667	#N/A	-0.785139
P38398	BRCA1	BRCA1_HUMAN Breast cancer type 1 susceptibility protein	10	17.3127	16.6001	15.0343	17.0447	17.9945	16.0137	16.3157	17.0176	1.04302	0.0607695	0.471223	#N/A	-0.784917
Q96SB8	SMC6	SMC6_HUMAN Structural maintenance of chromosomes protein 6	7	16.6907	15.7686	15.383	19.6287	15.7716	16.7574	15.9474	17.3859	1.0902	0.124594	0.303801	#N/A	-0.784693
Q5W0B1	RNF219	RN219_HUMAN RING finger protein 219	7	18.6463	20.6026	15.5356	15.9718	14.982	14.2617	18.2615	15.0718	0.825334	-0.27695	0.109761	#N/A	-0.784573
Q6I9Y2	THOC7	THOC7_HUMAN THO complex subunit 7 homolog	4	18.3797	16.4782	16.6539	16.1566	16.708	15.6235	17.1706	16.1627	0.941301	-0.0872722	0.213895	#N/A	-0.784314
P05423	POLR3D	RPC4_HUMAN DNA-directed RNA polymerase III subunit RPC4	5	17.2513	19.2315	16.5527	16.5328	14.3216	16.1102	17.6785	15.6549	0.885531	-0.175385	0.126263	#N/A	-0.784171
Q96DF8	DGCR14	DGC14_HUMAN Protein DGCR14	4	17.8446	17.3034	14.0239	19.5273	16.2389	15.0617	16.3906	16.9426	1.03368	0.0477865	0.773399	#N/A	-0.783613
Q9UIS9-9	MBD1	MBD1_HUMAN Isoform 9 of Methyl-CpG-binding domain protein 1	1	16.9177	15.267	15.1217	16.7415	18.166	17.7861	15.7688	17.5645	1.11388	0.155592	0.0662791	#N/A	-0.783492
P14316	IRF2	IRF2_HUMAN Interferon regulatory factor 2	1	22.2894	14.8671	16.8857	15.3732	14.5554	16.0293	18.0141	15.3193	0.850408	-0.233774	0.298331	#N/A	-0.783381
Q86US8	SMG6	EST1A_HUMAN Telomerase-binding protein EST1A	11	18.574	18.1243	16.5284	17.0884	15.2786	14.4063	17.7422	15.5911	0.878756	-0.186465	0.0989291	#N/A	-0.7821
P41223	BUD31	BUD31_HUMAN Protein BUD31 homolog	5	18.3194	15.9583	15.8363	18.68	17.5032	13.7029	16.7047	16.6287	0.995452	-0.00657581	0.966606	#N/A	-0.781944
Q13601	KRR1	KRR1_HUMAN KRR1 small subunit processome component homolog	3	18.8123	16.2492	13.1513	16.7817	22.461	12.5445	16.0709	17.2624	1.07414	0.103179	0.736793	#N/A	-0.781365
O43586	PSTPIP1	PPIP1_HUMAN Proline-serine-threonine phosphatase-interacting protein 1	2	14.6078	14.8508	14.6841	17.2665	16.68	21.9107	14.7142	18.6191	1.26538	0.339568	0.0778402	#N/A	-0.78101
Q9H5V9	CXorf56	CX056_HUMAN UPF0428 protein CXorf56	3	16.0563	16.4717	11.5791	24.465	13.8197	17.6081	14.7024	18.6309	1.26721	0.341652	0.322894	#N/A	-0.780631
O14802	POLR3A	RPC1_HUMAN DNA-directed RNA polymerase III subunit RPC1	24	17.9058	17.6397	18.4845	14.0048	16.2399	15.7253	18.01	15.3233	0.850824	-0.233068	0.0203018	#N/A	-0.24777
O14490	DLGAP1	DLGP1_HUMAN Disks large-associated protein 1	3	15.591	20.4799	12.7664	19.4319	13.4171	18.3137	16.2791	17.0542	1.04762	0.067109	0.803346	#N/A	-0.779836
Q13136	PPFIA1	LIPA1_HUMAN Liprin-alpha-1	14	16.9257	15.6797	15.9468	18.4868	16.1452	16.8157	16.1841	17.1492	1.05964	0.0835699	0.29024	#N/A	-0.779368
Q9NZM3-4	ITSN2	ITSN2_HUMAN Isoform 4 of Intersectin-2	1	18.6435	15.5236	18.7118	13.6451	15.5419	17.9341	17.6263	15.707	0.891113	-0.166319	0.303383	#N/A	-0.77802
O14950	MYL12B	ML12B_HUMAN Myosin regulatory light chain 12B	9	18.1145	17.1249	14.6197	19.3528	14.5383	16.2497	16.6197	16.7136	1.00565	0.00812817	0.959811	#N/A	-0.777907
O75367	H2AFY	H2AY_HUMAN Core histone macro-H2A.1	8	6.73439	5.88165	8.41877	24.3696	27.2897	27.3058	7.0116	26.3217	3.75402	1.90844	9.55828e-05	#N/A	-0.248925
Q9H9L3	ISG20L2	I20L2_HUMAN Interferon-stimulated 20 kDa exonuclease-like 2	1	17.9767	13.1903	12.3911	19.9954	22.3046	14.1419	14.5194	18.814	1.29578	0.373826	0.224321	#N/A	-0.777337
Q92696	RABGGTA	PGTA_HUMAN Geranylgeranyl transferase type-2 subunit alpha	7	14.0883	14.0255	15.8267	17.1593	18.364	20.5362	14.6468	18.6865	1.2758	0.351408	0.0246738	#N/A	-0.24903
P46087-4	NOP2	NOP2_HUMAN Isoform 4 of Putative ribosomal RNA methyltransferase NOP2	18	15.0161	15.9032	12.4003	19.1068	21.9617	15.6119	14.4399	18.8935	1.30842	0.38783	0.103087	#N/A	-0.777041
P51114	FXR1	FXR1_HUMAN Fragile X mental retardation syndrome-related protein 1	19	16.8495	19.5607	16.9668	14.1385	17.2175	15.2671	17.7923	15.541	0.873468	-0.195173	0.148912	#N/A	-0.776973
Q96JK2	DCAF5	DCAF5_HUMAN DDB1- and CUL4-associated factor 5	3	18.5558	17.1514	15.2409	17.9823	17.3854	13.6843	16.9827	16.3507	0.962784	-0.0547164	0.721525	#N/A	-0.776964
P37837	TALDO1	TALDO_HUMAN Transaldolase	30	14.3895	12.591	15.8167	17.4305	20.2872	19.4851	14.2657	19.0676	1.3366	0.418569	0.0190597	#N/A	-0.250445
Q14CZ0	C16orf72	CP072_HUMAN UPF0472 protein C16orf72	1	21.0896	19.7385	15.222	15.6278	15.5462	12.776	18.6834	14.65	0.78412	-0.350854	0.114775	#N/A	-0.776
Q96MF7	NSMCE2	NSE2_HUMAN E3 SUMO-protein ligase NSE2	3	20.918	22.2128	14.2761	12.6774	17.7862	12.1295	19.1356	14.1977	0.741951	-0.430604	0.180489	#N/A	-0.775709
Q14692	BMS1	BMS1_HUMAN Ribosome biogenesis protein BMS1 homolog	1	15.5438	18.1718	15.5988	19.4225	15.3855	15.8777	16.4381	16.8952	1.02781	0.0395698	0.781247	#N/A	-0.775507
O15021	MAST4	MAST4_HUMAN Microtubule-associated serine/threonine-protein kinase 4	2	16.801	16.3639	19.0575	16.4848	15.6754	15.6175	17.4075	15.9259	0.914889	-0.128331	0.167663	#N/A	-0.7754
Q6P2H3	CEP85	CEP85_HUMAN Centrosomal protein of 85 kDa	3	20.379	19.5024	13.1376	18.7786	15.8055	12.3969	17.673	15.6603	0.886116	-0.174432	0.530357	#N/A	-0.775328
Q969X0	RILPL2	RIPL2_HUMAN RILP-like protein 2	2	15.447	16.1578	15.665	16.8021	16.1333	19.7948	15.7566	17.5767	1.11552	0.157711	0.187174	#N/A	-0.774882
Q96SB4	SRPK1	SRPK1_HUMAN SRSF protein kinase 1	12	17.4637	19.3847	15.9951	16.0635	15.5626	15.5304	17.6145	15.7188	0.89238	-0.164269	0.129877	#N/A	-0.774504
Q6P6B7	ANKRD16	ANR16_HUMAN Ankyrin repeat domain-containing protein 16	1	17.0729	19.5575	20.3279	13.9391	14.5925	14.5102	18.9861	14.3473	0.755672	-0.404168	0.0098571	#N/A	-0.251247
Q96S90	LYSMD1	LYSM1_HUMAN LysM and putative peptidoglycan-binding domain-containing protein 1	1	16.2378	15.5058	14.6349	16.7273	19.8318	17.0624	15.4595	17.8738	1.15617	0.209355	0.0905812	#N/A	-0.774009
A6NED2	RCCD1	RCCD1_HUMAN RCC1 domain-containing protein 1	5	17.8115	19.2254	21.4519	12.911	14.1484	14.4518	19.4963	13.8371	0.709729	-0.49466	0.00816007	#N/A	-0.25133
P28715	ERCC5	ERCC5_HUMAN DNA repair protein complementing XP-G cells	1	17.1041	16.073	17.2389	15.6181	18.74	15.2259	16.8053	16.528	0.983497	-0.024007	0.824445	#N/A	-0.773356
Q9H6Z4-2	RANBP3	RANB3_HUMAN Isoform 2 of Ran-binding protein 3	2	16.877	16.9925	15.4197	18.041	16.5801	16.0897	16.4297	16.9036	1.02884	0.0410215	0.573642	#N/A	-0.772776
P63244	GNB2L1	GBLP_HUMAN Guanine nucleotide-binding protein subunit beta-2-like 1	44	16.177	16.4293	15.1574	17.4732	17.4441	17.319	15.9212	17.4121	1.09364	0.129138	0.0189976	#N/A	-0.25142
Q92945	KHSRP	FUBP2_HUMAN Far upstream element-binding protein 2	69	16.1169	14.9409	16.6949	18.9562	15.8819	17.4092	15.9176	17.4158	1.09412	0.129774	0.218233	#N/A	-0.772433
P68366	TUBA4A	TBA4A_HUMAN Tubulin alpha-4A chain	11	17.5616	17.9612	17.7302	15.5999	16.3302	14.8168	17.751	15.5823	0.877827	-0.187992	0.00866469	#N/A	-0.251563
Q8IY18	SMC5	SMC5_HUMAN Structural maintenance of chromosomes protein 5	4	17.7792	16.5609	16.3224	16.5189	16.9802	15.8384	16.8875	16.4458	0.973847	-0.0382337	0.474342	#N/A	-0.772116
Q9ULD2	MTUS1	MTUS1_HUMAN Microtubule-associated tumor suppressor 1	1	16.1877	15.3554	19.8048	15.2227	15.019	18.4104	17.116	16.2174	0.947499	-0.0778032	0.635127	#N/A	-0.771654
Q9HCN4	GPN1	GPN1_HUMAN GPN-loop GTPase 1	3	18.4616	19.6292	17.0604	15.0411	14.2337	15.574	18.3837	14.9496	0.813197	-0.298323	0.0149113	#N/A	-0.251604
O60524	NEMF	NEMF_HUMAN Nuclear export mediator factor NEMF	8	17.8454	18.8871	16.3793	16.5423	14.6507	15.6952	17.7039	15.6294	0.882821	-0.179808	0.0848466	#N/A	-0.770818
O75995	SASH3	SASH3_HUMAN SAM and SH3 domain-containing protein 3	5	19.797	13.9792	18.8467	13.7458	19.1108	14.5204	17.541	15.7923	0.900311	-0.151504	0.516386	#N/A	-0.770526
Q9UJY4	GGA2	GGA2_HUMAN ADP-ribosylation factor-binding protein GGA2	6	18.5104	18.4296	18.4462	13.8891	14.7403	15.9843	18.4621	14.8712	0.805502	-0.31204	0.00413502	#N/A	-0.252365
P55199	ELL	ELL_HUMAN RNA polymerase II elongation factor ELL	6	18.0513	17.1438	15.623	18.0005	16.4313	14.7501	16.9394	16.394	0.967803	-0.047215	0.666882	#N/A	-0.770048
P12081	HARS	SYHC_HUMAN Histidine--tRNA ligase, cytoplasmic	34	15.5861	14.7521	15.5055	17.979	18.2723	17.9049	15.2812	18.0521	1.18132	0.240403	0.000655253	#N/A	-0.252456
P23025	XPA	XPA_HUMAN DNA repair protein complementing XP-A cells	1	21.0086	14.4953	15.3802	22.1976	9.72855	17.1898	16.9614	16.372	0.965251	-0.0510233	0.894117	#N/A	-0.769963
Q6NZY4	ZCCHC8	ZCHC8_HUMAN Zinc finger CCHC domain-containing protein 8	7	16.6805	16.8692	18.0551	16.8417	15.5653	15.9881	17.2016	16.1317	0.937802	-0.0926443	0.134234	#N/A	-0.769873
Q16637	SMN1	SMN_HUMAN Survival motor neuron protein	3	16.2555	19.8862	16.611	17.0201	14.3307	15.8965	17.5842	15.7491	0.895638	-0.159013	0.258411	#N/A	-0.769728
Q9NVG8	TBC1D13	TBC13_HUMAN TBC1 domain family member 13	5	14.4045	13.0667	13.9586	20.3434	19.6556	18.5712	13.8099	19.5234	1.41372	0.499498	0.000916637	#N/A	-0.25375
Q9NW82	WDR70	WDR70_HUMAN WD repeat-containing protein 70	7	14.9654	17.5572	15.3942	18.9138	15.4704	17.699	15.9723	17.3611	1.08695	0.120287	0.341732	#N/A	-0.769419
O00422	SAP18	SAP18_HUMAN Histone deacetylase complex subunit SAP18	2	17.3751	15.8551	15.3715	17.0354	20.0729	14.29	16.2006	17.1328	1.05754	0.0807139	0.627376	#N/A	-0.769281
O00418	EEF2K	EF2K_HUMAN Eukaryotic elongation factor 2 kinase	12	18.8911	18.3818	12.7889	15.928	17.7108	16.2994	16.6873	16.6461	0.997531	-0.00356634	0.98477	#N/A	-0.769103
Q9H974-4	QTRTD1	QTRD1_HUMAN Isoform 4 of Queuine tRNA-ribosyltransferase subunit QTRTD1	2	15.981	15.3433	14.5987	17.9292	17.0652	19.0826	15.3077	18.0257	1.17756	0.235798	0.0184616	#N/A	-0.254333
P20936	RASA1	RASA1_HUMAN Ras GTPase-activating protein 1	5	14.4592	13.4905	15.9247	18.5996	17.5283	19.9977	14.6248	18.7085	1.27923	0.35528	0.0153496	#N/A	-0.255396
Q6NW29	RWDD4	RWDD4_HUMAN RWD domain-containing protein 4	1	18.3442	17.716	17.6566	12.9697	16.4347	16.8789	17.9056	15.4278	0.861617	-0.214882	0.119598	#N/A	-0.768085
P09960	LTA4H	LKHA4_HUMAN Leukotriene A-4 hydrolase	33	15.0375	14.9305	15.7033	18.0633	17.7412	18.5242	15.2238	18.1096	1.18956	0.250427	0.000961788	#N/A	-0.25581
P62910	RPL32	RL32_HUMAN 60S ribosomal protein L32	21	17.2212	19.0545	15.913	16.1826	15.7199	15.9088	17.3962	15.9371	0.916124	-0.126386	0.188277	#N/A	-0.767407
Q96S94	CCNL2	CCNL2_HUMAN Cyclin-L2	1	14.4688	17.1134	19.2648	14.8586	14.0723	20.2222	16.949	16.3844	0.966686	-0.0488802	0.824018	#N/A	-0.766923
Q13630	TSTA3	FCL_HUMAN GDP-L-fucose synthase	4	17.7229	17.3572	18.4126	16.1898	15.7082	14.6093	17.8309	15.5024	0.869414	-0.201885	0.014236	#N/A	-0.257632
Q05209	PTPN12	PTN12_HUMAN Tyrosine-protein phosphatase non-receptor type 12	1	14.1516	14.8808	15.3668	20.1783	20.339	15.0835	14.7997	18.5336	1.25229	0.324572	0.101366	#N/A	-0.765513
Q14651	PLS1	PLSI_HUMAN Plastin-1	8	14.5937	12.8904	15.667	17.9507	19.3025	19.5958	14.3837	18.9497	1.31744	0.397738	0.0087366	#N/A	-0.258347
P25490	YY1	TYY1_HUMAN Transcriptional repressor protein YY1	3	17.8702	16.2473	16.4037	18.1922	16.4635	14.823	16.8404	16.4929	0.979365	-0.0300813	0.768175	#N/A	-0.764493
P53814-6	SMTN	SMTN_HUMAN Isoform B3 of Smoothelin	2	15.7096	15.9793	19.4423	17.6212	13.5703	17.6773	17.0437	16.2896	0.955753	-0.0652902	0.699056	#N/A	-0.764362
Q8NCN4	RNF169	RN169_HUMAN E3 ubiquitin-protein ligase RNF169	2	14.3745	17.6654	15.4871	15.2602	20.1768	17.0359	15.8423	17.491	1.10407	0.142825	0.395095	#N/A	-0.764124
Q16555	DPYSL2	DPYL2_HUMAN Dihydropyrimidinase-related protein 2	17	15.006	15.1833	16.0028	18.1613	17.9886	17.658	15.3974	17.936	1.16487	0.220172	0.00173264	#N/A	-0.260664
Q9NR30	DDX21	DDX21_HUMAN Nucleolar RNA helicase 2	25	15.8713	17.6752	11.5605	18.3124	20.2401	16.3405	15.0357	18.2977	1.21695	0.283271	0.201242	#N/A	-0.763474
P60842	EIF4A1	IF4A1_HUMAN Eukaryotic initiation factor 4A-I	25	17.9453	20.1419	17.3799	15.4978	15.6094	13.4258	18.489	14.8443	0.802872	-0.316757	0.0297025	#N/A	-0.26133
Q9BRU9	UTP23	UTP23_HUMAN rRNA-processing protein UTP23 homolog	1	16.9431	15.2805	13.6964	14.8269	22.7629	16.4902	15.3067	18.0267	1.1777	0.235973	0.353177	#N/A	-0.763052
Q14157-1	UBAP2L	UBP2L_HUMAN Isoform 2 of Ubiquitin-associated protein 2-like	2	18.4975	20.4783	16.2169	14.7856	16.572	13.4496	18.3976	14.9357	0.811832	-0.300747	0.0861036	#N/A	-0.762767
O95376	ARIH2	ARI2_HUMAN E3 ubiquitin-protein ligase ARIH2	10	15.843	16.7675	17.0704	17.488	16.428	16.4032	16.5603	16.7731	1.01285	0.0184177	0.700103	#N/A	-0.762677
P48553	TRAPPC10	TPC10_HUMAN Trafficking protein particle complex subunit 10	2	15.3433	11.9099	15.5176	17.857	18.2887	21.0835	14.2569	19.0764	1.33804	0.420125	0.0358909	#N/A	-0.263225
Q14684	RRP1B	RRP1B_HUMAN Ribosomal RNA processing protein 1 homolog B	5	19.9799	17.9154	15.2863	16.6554	16.5601	13.603	17.7272	15.6062	0.880351	-0.183848	0.277245	#N/A	-0.761873
Q9UKN8	GTF3C4	TF3C4_HUMAN General transcription factor 3C polypeptide 4	7	12.7866	13.2499	11.8409	24.1473	17.7765	20.1988	12.6258	20.7075	1.6401	0.713781	0.0131756	#N/A	-0.263747
Q9NWQ8	PAG1	PHAG1_HUMAN Phosphoprotein associated with glycosphingolipid-enriched microdomains 1	1	16.4325	11.5097	21.0779	16.9276	15.9679	18.0843	16.34	16.9933	1.03998	0.0565523	0.828743	#N/A	-0.761574
Q9BZJ0	CRNKL1	CRNL1_HUMAN Crooked neck-like protein 1	7	17.244	14.9518	12.6783	22.0877	17.6017	15.4365	14.958	18.3753	1.22846	0.296847	0.221312	#N/A	-0.761439
Q8WVL7	ANKRD49	ANR49_HUMAN Ankyrin repeat domain-containing protein 49	1	16.7974	15.3654	17.7041	16.0267	19.3468	14.7596	16.6223	16.711	1.00534	0.00768093	0.95647	#N/A	-0.761088
O14628	ZNF195	ZN195_HUMAN Zinc finger protein 195	3	18.2253	19.5978	15.4341	16.1519	17.2551	13.3359	17.7524	15.581	0.877682	-0.188229	0.268621	#N/A	-0.761049
P78316	NOP14	NOP14_HUMAN Nucleolar protein 14	10	17.4155	21.3926	13.3974	17.1487	16.6133	14.0326	17.4018	15.9315	0.915509	-0.127354	0.588121	#N/A	-0.761027
Q06323-2	PSME1	PSME1_HUMAN Isoform 2 of Proteasome activator complex subunit 1	24	15.0141	14.0954	16.6264	15.6003	19.9591	18.7048	15.2453	18.0881	1.18647	0.246674	0.129406	#N/A	-0.7608
Q06830	PRDX1	PRDX1_HUMAN Peroxiredoxin-1	135	14.592	15.1673	15.2798	18.686	17.7392	18.5358	15.013	18.3203	1.2203	0.28723	0.000803947	#N/A	-0.264824
Q9UBW8	COPS7A	CSN7A_HUMAN COP9 signalosome complex subunit 7a	4	18.1011	18.9616	18.9596	13.7808	13.6545	16.5424	18.6741	14.6592	0.785003	-0.349229	0.0151419	#N/A	-0.265091
Q96SN8	CDK5RAP2	CK5P2_HUMAN CDK5 regulatory subunit-associated protein 2	3	19.4709	18.0532	17.5388	16.4593	16.0678	12.41	18.3543	14.979	0.816105	-0.293174	0.0752689	#N/A	-0.760486
P61158	ACTR3	ARP3_HUMAN Actin-related protein 3	33	15.7233	15.0704	16.5456	17.205	17.9236	17.532	15.7798	17.5535	1.11241	0.153686	0.0201742	#N/A	-0.266268
Q8IZM8	ZNF654	ZN654_HUMAN Zinc finger protein 654	2	16.5512	18.0676	17.977	15.2873	15.2245	16.8925	17.5319	15.8014	0.901294	-0.14993	0.077924	#N/A	-0.760413
Q00688	FKBP3	FKBP3_HUMAN Peptidyl-prolyl cis-trans isomerase FKBP3	29	15.3463	16.1874	17.6188	16.9258	16.3327	17.5891	16.3842	16.9492	1.03449	0.0489149	0.496429	#N/A	-0.759821
P42226	STAT6	STAT6_HUMAN Signal transducer and activator of transcription 6	15	18.3511	17.5715	17.0835	15.9583	14.554	16.4816	17.6687	15.6646	0.886575	-0.173685	0.0427641	#N/A	-0.266352
Q3T8J9	GON4L	GON4L_HUMAN GON-4-like protein	1	16.9489	16.0439	15.1406	18.6442	17.0383	16.1841	16.0445	17.2889	1.07756	0.107767	0.234705	#N/A	-0.759705
Q93073	SECISBP2L	SBP2L_HUMAN Selenocysteine insertion sequence-binding protein 2-like	2	17.7845	16.7803	13.7212	19.8521	15.0316	16.8303	16.0953	17.238	1.07099	0.0989499	0.572828	#N/A	-0.759673
Q8NFH5	NUP35	NUP53_HUMAN Nucleoporin NUP53	1	25.4613	18.803	19.7487	9.50893	13.8085	12.6696	21.3377	11.9957	0.562183	-0.830888	0.0187731	#N/A	-0.267178
Q92834	RPGR	RPGR_HUMAN X-linked retinitis pigmentosa GTPase regulator	1	13.8205	21.7547	16.5819	17.6295	12.4387	17.7747	17.3857	15.9476	0.917285	-0.124559	0.64745	#N/A	-0.75902
Q86UA1	PRPF39	PRP39_HUMAN Pre-mRNA-processing factor 39	7	17.0298	17.531	16.1364	16.6621	15.8182	16.8225	16.8991	16.4343	0.972496	-0.0402365	0.416324	#N/A	-0.758595
Q9Y6Q9	NCOA3	NCOA3_HUMAN Nuclear receptor coactivator 3	18	16.5533	16.4917	15.2221	16.6597	16.6981	18.3751	16.089	17.2443	1.0718	0.100042	0.180364	#N/A	-0.758567
Q9Y2K1	ZBTB1	ZBTB1_HUMAN Zinc finger and BTB domain-containing protein 1	2	15.2154	15.6803	12.7106	21.4759	16.2509	18.6668	14.5354	18.7979	1.29324	0.370995	0.0736088	#N/A	-0.757223
O75477	ERLIN1	ERLN1_HUMAN Erlin-1	1	8.07942	8.46078	12.6286	31.6604	15.3851	23.7857	9.72293	23.6104	2.42832	1.27996	0.0476934	#N/A	-0.268208
Q9UKI8-2	TLK1	TLK1_HUMAN Isoform 2 of Serine/threonine-protein kinase tousled-like 1	3	17.4216	15.7691	17.8136	19.4158	12.5797	17.0003	17.0014	16.3319	0.960621	-0.0579608	0.765531	#N/A	-0.756036
P35268	RPL22	RL22_HUMAN 60S ribosomal protein L22	4	14.9411	23.0562	12.84	20.5369	12.0794	16.5465	16.9458	16.3876	0.967062	-0.0483203	0.894681	#N/A	-0.755469
P41227	NAA10	NAA10_HUMAN N-alpha-acetyltransferase 10	16	17.4994	16.6136	16.5255	15.7416	16.9928	16.6272	16.8795	16.4539	0.974784	-0.0368455	0.429227	#N/A	-0.755319
O95294-4	RASAL1	RASL1_HUMAN Isoform 4 of RasGAP-activating-like protein 1	19	17.574	20.8653	21.6184	12.3467	12.4878	15.1078	20.0192	13.3141	0.665065	-0.588432	0.0119143	#N/A	-0.268323
Q96EP5	DAZAP1	DAZP1_HUMAN DAZ-associated protein 1	4	14.9174	16.1396	20.6351	14.5936	16.2833	17.431	17.2307	16.1026	0.934532	-0.0976847	0.589119	#N/A	-0.754545
P41240	CSK	CSK_HUMAN Tyrosine-protein kinase CSK	46	18.5856	17.4267	19.2363	13.6615	15.025	16.0649	18.4162	14.9171	0.810001	-0.304005	0.0160991	#N/A	-0.268444
P61086	UBE2K	UBE2K_HUMAN Ubiquitin-conjugating enzyme E2 K	15	14.677	15.0482	16.0273	16.5006	18.8597	18.8872	15.2508	18.0825	1.18567	0.245706	0.0332108	#N/A	-0.269
P26640	VARS	SYVC_HUMAN Valine--tRNA ligase	37	18.247	17.3212	18.897	14.1587	16.132	15.244	18.1551	15.1782	0.836033	-0.258368	0.0152066	#N/A	-0.269304
Q99570	PIK3R4	PI3R4_HUMAN Phosphoinositide 3-kinase regulatory subunit 4	11	17.227	18.6813	16.9264	15.9044	16.1081	15.1529	17.6116	15.7218	0.892697	-0.163757	0.0371559	#N/A	-0.272239
P83369	LSM11	LSM11_HUMAN U7 snRNA-associated Sm-like protein LSm11	1	13.9606	17.8624	16.6663	18.7027	13.1004	19.7076	16.1631	17.1702	1.06231	0.0872057	0.691202	#N/A	-0.752778
Q53SF7-2	COBLL1	COBL1_HUMAN Isoform 2 of Cordon-bleu protein-like 1	36	14.4865	15.7654	16.0687	18.2519	16.0464	19.3811	15.4402	17.8931	1.15887	0.212715	0.0881408	#N/A	-0.752744
Q9BZ95	WHSC1L1	NSD3_HUMAN Histone-lysine N-methyltransferase NSD3	1	17.1386	17.595	15.2433	15.3047	19.1095	15.609	16.659	16.6744	1.00093	0.00133593	0.991833	#N/A	-0.752331
O75145	PPFIA3	LIPA3_HUMAN Liprin-alpha-3	1	14.242	15.8779	15.5196	19.1145	16.0241	19.2219	15.2132	18.1202	1.19108	0.252276	0.0663524	#N/A	-0.752261
Q6PGP7	TTC37	TTC37_HUMAN Tetratricopeptide repeat protein 37	25	17.263	18.9403	18.3198	14.3091	14.4117	16.7562	18.1744	15.159	0.834087	-0.261731	0.0323613	#N/A	-0.272634
P57737-3	CORO7	CORO7_HUMAN Isoform 3 of Coronin-7	15	19.7216	19.8497	21.6352	11.8867	12.5705	14.3362	20.4022	12.9311	0.633812	-0.657874	0.00144716	#N/A	-0.273664
Q96AG4	LRRC59	LRC59_HUMAN Leucine-rich repeat-containing protein 59	1	14.0798	16.3096	12.0808	9.95165	15.8779	31.7003	14.1567	19.1766	1.35459	0.43786	0.489591	#N/A	-0.751792
O75152	ZC3H11A	ZC11A_HUMAN Zinc finger CCCH domain-containing protein 11A	10	17.0898	17.626	14.7029	16.4951	19.1464	14.9398	16.4729	16.8604	1.02353	0.0335471	0.811518	#N/A	-0.751481
P63173	RPL38	RL38_HUMAN 60S ribosomal protein L38	12	15.4161	19.6388	13.8988	17.1061	19.2527	14.6876	16.3179	17.0155	1.04275	0.0603913	0.763447	#N/A	-0.751429
Q9BZE4	GTPBP4	NOG1_HUMAN Nucleolar GTP-binding protein 1	13	20.3243	21.3743	14.439	13.7819	17.4678	12.6128	18.7125	14.6208	0.781339	-0.355979	0.191651	#N/A	-0.75142
Q8N684-3	CPSF7	CPSF7_HUMAN Isoform 3 of Cleavage and polyadenylation specificity factor subunit 7	7	16.3477	16.1126	14.8175	19.0635	15.9536	17.7051	15.7593	17.5741	1.11516	0.157248	0.149251	#N/A	-0.751362
Q6RI45	BRWD3	BRWD3_HUMAN Bromodomain and WD repeat-containing protein 3	1	19.3655	17.6835	14.0262	14.8047	18.1412	15.9789	17.0251	16.3083	0.957897	-0.062057	0.718781	#N/A	-0.751332
Q9H6Z4	RANBP3	RANB3_HUMAN Ran-binding protein 3	14	15.7019	16.3673	16.0253	18.2932	17.7704	15.8419	16.0315	17.3018	1.07924	0.110015	0.174228	#N/A	-0.750441
Q86YS6	RAB43	RAB43_HUMAN Ras-related protein Rab-43	1	17.6983	17.4208	20.4594	13.7203	16.0798	14.6215	18.5262	14.8072	0.799259	-0.323266	0.0352447	#N/A	-0.275
Q9H2P0	ADNP	ADNP_HUMAN Activity-dependent neuroprotector homeobox protein	9	17.3742	15.1802	15.8173	17.9031	17.1706	16.5546	16.1239	17.2094	1.06732	0.0939989	0.226041	#N/A	-0.750272
Q9NPJ8-3	NXT2	NXT2_HUMAN Isoform 3 of NTF2-related export protein 2	3	17.8715	16.1638	13.2484	19.3918	17.3778	15.9467	15.7612	17.5721	1.11489	0.156906	0.341572	#N/A	-0.750254
Q96KP4	CNDP2	CNDP2_HUMAN Cytosolic non-specific dipeptidase	9	13.537	16.4921	14.3554	18.1017	18.35	19.1637	14.7948	18.5385	1.25304	0.325428	0.0162201	#N/A	-0.276
Q13426	XRCC4	XRCC4_HUMAN DNA repair protein XRCC4	6	17.6601	16.9446	18.4072	15.6834	14.6104	16.6943	17.6706	15.6627	0.886369	-0.174021	0.0523499	#N/A	-0.749107
O14777	NDC80	NDC80_HUMAN Kinetochore protein NDC80 homolog	11	17.5085	18.9936	17.1012	17.0265	15.4732	13.8969	17.8678	15.4655	0.865555	-0.208303	0.0883173	#N/A	-0.749065
Q9Y3A4	RRP7A	RRP7A_HUMAN Ribosomal RNA-processing protein 7 homolog A	1	18.9741	13.523	18.6874	15.8409	17.055	15.9196	17.0615	16.2718	0.953716	-0.0683677	0.685807	#N/A	-0.748929
O95239	KIF4A	KIF4A_HUMAN Chromosome-associated kinesin KIF4A	20	18.9089	19.108	16.6164	18.3528	14.8696	12.1443	18.2111	15.1222	0.830385	-0.268147	0.191336	#N/A	-0.748782
Q6PL18	ATAD2	ATAD2_HUMAN ATPase family AAA domain-containing protein 2	2	20.1847	16.269	14.9477	16.7697	18.6926	13.1362	17.1338	16.1995	0.94547	-0.0808959	0.701028	#N/A	-0.748777
Q96MG7	NDNL2	MAGG1_HUMAN Melanoma-associated antigen G1	3	13.7895	16.2911	14.7198	24.4315	14.9796	15.7885	14.9335	18.3999	1.23212	0.301146	0.327703	#N/A	-0.748684
P50552	VASP	VASP_HUMAN Vasodilator-stimulated phosphoprotein	13	18.7056	16.3005	25.6526	7.29147	18.5601	13.4897	20.2196	13.1138	0.648568	-0.624671	0.17367	#N/A	-0.748158
Q9GZP4	PITHD1	PITH1_HUMAN PITH domain-containing protein 1	2	12.3417	18.8878	11.5358	23.4052	13.878	19.9516	14.2551	19.0783	1.33835	0.420452	0.254639	#N/A	-0.747867
Q15022	SUZ12	SUZ12_HUMAN Polycomb protein SUZ12	3	16.9499	17.6891	13.9104	18.919	16.8894	15.6421	16.1831	17.1502	1.05976	0.0837316	0.554131	#N/A	-0.747767
Q8N1G1	REXO1	REXO1_HUMAN RNA exonuclease 1 homolog	3	16.0454	19.4748	14.6439	18.5705	14.3396	16.9257	16.7214	16.6119	0.993455	-0.00947278	0.956624	#N/A	-0.747748
Q9H6U6-8	BCAS3	BCAS3_HUMAN Isoform 4 of Breast carcinoma-amplified sequence 3	2	13.265	14.5169	15.631	18.7306	17.6792	20.1773	14.471	18.8624	1.30346	0.382349	0.0115971	#N/A	-0.276526
Q9Y4Z0	LSM4	LSM4_HUMAN U6 snRNA-associated Sm-like protein LSm4	5	14.7811	18.2009	16.3056	17.9023	15.4626	17.3475	16.4292	16.9041	1.02891	0.0411138	0.719989	#N/A	-0.747482
O76080	ZFAND5	ZFAN5_HUMAN AN1-type zinc finger protein 5	4	25.9771	24.5574	12.4486	13.8858	13.3515	9.77955	20.9944	12.3389	0.587727	-0.766783	0.125639	#N/A	-0.747418
Q15544	TAF11	TAF11_HUMAN Transcription initiation factor TFIID subunit 11	1	15.899	16.5651	14.5717	19.9434	18.152	14.8687	15.6786	17.6547	1.12604	0.171256	0.283679	#N/A	-0.747393
Q32NC0	C18orf21	CR021_HUMAN UPF0711 protein C18orf21	1	14.5271	17.8947	16.9704	16.0007	18.7402	15.8669	16.4641	16.8693	1.02461	0.0350765	0.782621	#N/A	-0.747273
Q9Y485	DMXL1	DMXL1_HUMAN DmX-like protein 1	10	13.8924	14.626	15.538	16.7246	18.8869	20.3321	14.6855	18.6479	1.26982	0.344621	0.0262488	#N/A	-0.276842
Q9UF56	FBXL17	FXL17_HUMAN F-box/LRR-repeat protein 17	1	21.0292	24.0193	20.1037	11.4139	11.5962	11.8377	21.7174	11.6159	0.534868	-0.902746	0.0010489	#N/A	-0.277603
Q12840	KIF5A	KIF5A_HUMAN Kinesin heavy chain isoform 5A	11	15.5533	14.473	16.9081	16.5042	19.3365	17.2248	15.6448	17.6885	1.13063	0.177128	0.137761	#N/A	-0.746705
Q6P996	PDXDC1	PDXD1_HUMAN Pyridoxal-dependent decarboxylase domain-containing protein 1	12	18.6131	18.299	17.0042	15.3731	15.5863	15.1243	17.9721	15.3612	0.854727	-0.226465	0.00689639	#N/A	-0.278046
P52657	GTF2A2	T2AG_HUMAN Transcription initiation factor IIA subunit 2	3	17.879	18.1336	20.2077	13.4395	14.6407	15.6996	18.7401	14.5933	0.778719	-0.360826	0.0135833	#N/A	-0.278899
Q8NDX1	PSD4	PSD4_HUMAN PH and SEC7 domain-containing protein 4	1	13.7034	12.9444	18.6676	18.8822	15.9963	19.806	15.1051	18.2282	1.20675	0.271131	0.216487	#N/A	-0.745455
Q6PJT7	ZC3H14	ZC3HE_HUMAN Zinc finger CCCH domain-containing protein 14	9	16.2275	17.0534	15.1747	18.959	17.235	15.3504	16.1519	17.1815	1.06374	0.0891523	0.430486	#N/A	-0.745245
Q14055	COL9A2	CO9A2_HUMAN Collagen alpha-2(IX) chain	10	17.5586	15.812	15.2525	18.3772	16.4641	16.5356	16.2077	17.1256	1.05664	0.079478	0.38184	#N/A	-0.744702
Q7Z6K5-2	ARPIN	ARPIN_HUMAN Isoform C15orf38-AP3S2 of Arpin	2	11.6782	7.81502	6.24893	30.5847	24.0527	19.6205	8.58072	24.7526	2.88468	1.52841	0.0105754	#N/A	-0.279949
P52564	MAP2K6	MP2K6_HUMAN Dual specificity mitogen-activated protein kinase kinase 6	3	15.144	15.5108	16.5969	17.9286	17.4388	17.3809	15.7506	17.5828	1.11633	0.158758	0.0175093	#N/A	-0.280539
O95487	SEC24B	SC24B_HUMAN Protein transport protein Sec24B	9	16.1388	15.0015	14.8633	18.9096	17.0422	18.0446	15.3345	17.9988	1.17374	0.231116	0.0167861	#N/A	-0.281782
O75818	RPP40	RPP40_HUMAN Ribonuclease P protein subunit p40	2	14.4463	16.027	14.8712	19.3782	17.5576	17.7197	15.1148	18.2185	1.20534	0.269439	0.0143531	#N/A	-0.282369
Q96L73	NSD1	NSD1_HUMAN Histone-lysine N-methyltransferase, H3 lysine-36 and H4 lysine-20 specific	1	15.1351	20.083	12.7089	15.8679	20.3228	15.8823	15.9757	17.3577	1.08651	0.119697	0.626774	#N/A	-0.743064
P13984	GTF2F2	T2FB_HUMAN General transcription factor IIF subunit 2	16	15.7272	16.032	15.5965	16.5858	18.9007	17.1579	15.7852	17.5481	1.11168	0.152742	0.0674895	#N/A	-0.742972
Q8TED0	UTP15	UTP15_HUMAN U3 small nucleolar RNA-associated protein 15 homolog	1	11.348	14.2771	11.2215	24.6069	16.2437	22.3028	12.2822	21.0511	1.71395	0.777329	0.0309565	#N/A	-0.285135
P46777	RPL5	RL5_HUMAN 60S ribosomal protein L5	40	18.2121	18.1041	16.9409	14.624	17.381	14.738	17.7524	15.581	0.877686	-0.188224	0.0929484	#N/A	-0.742761
O75151	PHF2	PHF2_HUMAN Lysine-specific demethylase PHF2	2	16.0292	15.3874	14.0339	19.0083	20.079	15.4622	15.1502	18.1832	1.2002	0.26327	0.115685	#N/A	-0.742245
P20290	BTF3	BTF3_HUMAN Transcription factor BTF3	13	19.3655	17.6988	15.2907	16.1026	17.6159	13.9265	17.4517	15.8817	0.910037	-0.136003	0.380803	#N/A	-0.742233
Q68DK2	ZFYVE26	ZFY26_HUMAN Zinc finger FYVE domain-containing protein 26	2	18.1376	17.0033	17.1906	16.1253	16.4731	15.0701	17.4438	15.8895	0.910895	-0.134643	0.0472386	#N/A	-0.285939
Q9BYJ9	YTHDF1	YTHD1_HUMAN YTH domain family protein 1	3	18.9926	21.5722	16.3612	13.5125	16.3204	13.2412	18.9753	14.358	0.756668	-0.402267	0.0620826	#N/A	-0.740608
Q15459	SF3A1	SF3A1_HUMAN Splicing factor 3A subunit 1	27	14.0447	16.5163	12.9768	21.5607	16.2642	18.6373	14.5126	18.8207	1.29685	0.375017	0.0810353	#N/A	-0.73947
Q8N573-5	OXR1	OXR1_HUMAN Isoform 5 of Oxidation resistance protein 1	4	15.2058	12.8951	17.4238	14.6917	20.6098	19.1738	15.1749	18.1584	1.19661	0.258953	0.248413	YES	-0.739362
Q14157-5	UBAP2L	UBP2L_HUMAN Isoform 5 of Ubiquitin-associated protein 2-like	19	19.2433	18.7286	15.4164	15.1418	18.0462	13.4236	17.7961	15.5372	0.873068	-0.195835	0.278931	#N/A	-0.73913
O75381	PEX14	PEX14_HUMAN Peroxisomal membrane protein PEX14	1	19.1673	17.9127	14.0649	15.4953	18.7433	14.6165	17.0483	16.285	0.955229	-0.0660812	0.71987	#N/A	-0.738992
O00267	SUPT5H	SPT5H_HUMAN Transcription elongation factor SPT5	27	17.3625	18.4451	15.498	16.7847	16.5694	15.3403	17.1019	16.2315	0.949105	-0.0753604	0.420788	#N/A	-0.738362
Q8IWT3	CUL9	CUL9_HUMAN Cullin-9	3	13.233	16.1874	13.1063	19.2357	16.9971	21.2405	14.1756	19.1578	1.35146	0.434523	0.0347992	#N/A	-0.286373
P49585	PCYT1A	PCY1A_HUMAN Choline-phosphate cytidylyltransferase A	6	16.771	16.0277	15.6432	17.3172	18.1009	16.1401	16.1473	17.1861	1.06433	0.0899464	0.190083	#N/A	-0.738147
Q9Y4X5	ARIH1	ARI1_HUMAN E3 ubiquitin-protein ligase ARIH1	8	16.547	16.6321	16.7935	16.0051	16.845	17.1773	16.6575	16.6758	1.0011	0.00158119	0.961561	#N/A	-0.738061
Q9ULJ7	ANKRD50	ANR50_HUMAN Ankyrin repeat domain-containing protein 50	2	17.8933	18.5203	18.4691	15.8533	14.5253	14.7387	18.2942	15.0391	0.822068	-0.282671	0.00207366	#N/A	-0.286564
P61978-3	HNRNPK	HNRPK_HUMAN Isoform 3 of Heterogeneous nuclear ribonucleoprotein K	67	16.3882	16.4995	17.3733	16.8523	16.3825	16.5043	16.7537	16.5797	0.989616	-0.015059	0.63757	#N/A	-0.737955
A6NFI3	ZNF316	ZN316_HUMAN Zinc finger protein 316	1	12.3875	16.0534	16.7484	17.3257	20.6534	16.8317	15.0631	18.2703	1.21292	0.278479	0.150817	#N/A	-0.737948
Q6SPF0	SAMD1	SAMD1_HUMAN Atherin	3	19.2436	15.3365	20.1749	15.002	16.5055	13.7375	18.2517	15.0817	0.826317	-0.275232	0.132962	#N/A	-0.737918
Q99567	NUP88	NUP88_HUMAN Nuclear pore complex protein Nup88	7	22.2333	20.8478	18.2588	12.9439	12.2362	13.48	20.4466	12.8867	0.63026	-0.66598	0.0034399	#N/A	-0.288259
Q9Y244	POMP	POMP_HUMAN Proteasome maturation protein	1	18.1244	21.0432	23.3675	14.1507	12.1274	11.1868	20.845	12.4883	0.599102	-0.739127	0.00881994	#N/A	-0.290071
Q8TEA8	DTD1	DTD1_HUMAN D-tyrosyl-tRNA(Tyr) deacylase 1	5	14.7919	14.8006	17.2815	16.4491	16.8862	19.7908	15.6247	17.7087	1.13338	0.180633	0.193905	#N/A	-0.737799
Q9BQS8	FYCO1	FYCO1_HUMAN FYVE and coiled-coil domain-containing protein 1	1	10.9177	10.536	13.8218	22.1151	7.9178	34.6916	11.7585	21.5748	1.83483	0.875645	0.27681	#N/A	-0.737483
P16298-4	PPP3CB	PP2BB_HUMAN Isoform 4 of Serine/threonine-protein phosphatase 2B catalytic subunit beta isoform	6	18.419	17.9391	19.1957	14.2689	14.9295	15.2478	18.5179	14.8154	0.800057	-0.321826	0.00135869	#N/A	-0.290095
Q99633	PRPF18	PRP18_HUMAN Pre-mRNA-splicing factor 18	6	17.798	18.1555	15.7699	17.3276	16.2484	14.7007	17.2411	16.0922	0.933363	-0.0994901	0.341152	#N/A	-0.737135
Q9BQ15	NABP2	SOSB1_HUMAN SOSS complex subunit B1	1	20.2419	11.7987	22.8568	11.573	22.1159	11.4138	18.2991	15.0342	0.821582	-0.283524	0.538961	#N/A	-0.736967
O43513	MED7	MED7_HUMAN Mediator of RNA polymerase II transcription subunit 7	2	16.7347	17.1746	13.8702	17.4964	16.5518	18.1723	15.9265	17.4068	1.09295	0.128225	0.263043	#N/A	-0.736052
Q9NZL4	HSPBP1	HPBP1_HUMAN Hsp70-binding protein 1	15	17.5413	18.2187	17.2526	15.5179	15.2649	16.2045	17.6709	15.6624	0.886342	-0.174064	0.00744262	#N/A	-0.290884
Q9H1Z4	WDR13	WDR13_HUMAN WD repeat-containing protein 13	4	14.4278	15.3425	15.822	17.1615	18.8876	18.3585	15.1974	18.1359	1.19335	0.255018	0.0108896	#N/A	-0.291546
O14879	IFIT3	IFIT3_HUMAN Interferon-induced protein with tetratricopeptide repeats 3	1	21.1328	13.8122	9.70172	22.2766	15.9221	17.1546	14.8822	18.4511	1.23981	0.310115	0.408388	#N/A	-0.735306
Q9Y5B0	CTDP1	CTDP1_HUMAN RNA polymerase II subunit A C-terminal domain phosphatase	11	17.4121	17.8282	16.2341	16.4098	16.2986	15.8173	17.1581	16.1752	0.942715	-0.0851061	0.126669	#N/A	-0.735276
Q12899	TRIM26	TRI26_HUMAN Tripartite motif-containing protein 26	2	21.4472	17.8398	13.694	16.7393	19.6771	10.6027	17.6603	15.673	0.887471	-0.172228	0.599283	#N/A	-0.73525
Q92733	PRCC	PRCC_HUMAN Proline-rich protein PRCC	10	16.969	16.0992	14.0434	20.7976	14.9071	17.1838	15.7039	17.6295	1.12262	0.166872	0.373056	#N/A	-0.735031
Q9NV56	MRGBP	MRGBP_HUMAN MRG/MORF4L-binding protein	1	15.1999	13.534	13.7114	22.2216	15.7044	19.6287	14.1484	19.1849	1.35597	0.439329	0.0625768	#N/A	-0.734804
O15182	CETN3	CETN3_HUMAN Centrin-3	4	17.0285	21.9879	16.3895	14.8902	13.3536	16.3504	18.4686	14.8647	0.804864	-0.313184	0.14125	#N/A	-0.734731
Q15652	JMJD1C	JHD2C_HUMAN Probable JmjC domain-containing histone demethylation protein 2C	4	16.8174	18.308	19.3908	12.9424	17.8303	14.7112	18.1721	15.1613	0.834319	-0.261329	0.135162	#N/A	-0.734449
Q03468	ERCC6	ERCC6_HUMAN DNA excision repair protein ERCC-6	7	18.4712	17.5824	14.9818	17.8052	15.8169	15.3425	17.0118	16.3215	0.959424	-0.0597592	0.621054	#N/A	-0.73436
Q99961	SH3GL1	SH3G1_HUMAN Endophilin-A2	9	16.4798	14.5621	16.3204	16.3733	17.3296	18.9348	15.7874	17.5459	1.11138	0.152357	0.143269	#N/A	-0.733967
P36954	POLR2I	RPB9_HUMAN DNA-directed RNA polymerase II subunit RPB9	3	17.6359	16.1548	11.7284	20.4431	18.2725	15.7653	15.173	18.1603	1.19688	0.259279	0.251543	#N/A	-0.7336
O43896	KIF1C	KIF1C_HUMAN Kinesin-like protein KIF1C	4	16.9888	17.1603	17.9036	14.4492	16.7679	16.7303	17.3509	15.9825	0.921132	-0.11852	0.16905	#N/A	-0.73291
P16383	GCFC2	GCFC2_HUMAN GC-rich sequence DNA-binding factor 2	3	16.658	13.7741	21.0685	13.9978	18.0684	16.4332	17.1669	16.1665	0.941725	-0.0866223	0.701495	#N/A	-0.732778
O43148-2	RNMT	MCES_HUMAN Isoform 2 of mRNA cap guanine-N7 methyltransferase	12	16.2948	17.3436	15.6626	18.3524	15.5474	16.7991	16.4337	16.8996	1.02835	0.0403375	0.648768	#N/A	-0.73254
Q92782-2	DPF1	DPF1_HUMAN Isoform 2 of Zinc finger protein neuro-d4	1	17.4617	15.5434	15.9251	17.7018	15.0641	18.304	16.3101	17.0233	1.04373	0.0617481	0.570246	#N/A	-0.732367
Q71RC2-4	LARP4	LARP4_HUMAN Isoform 4 of La-related protein 4	9	21.7579	18.7489	11.9307	18.2849	16.8143	12.4634	17.4792	15.8542	0.907034	-0.140771	0.656907	#N/A	-0.732329
Q00169	PITPNA	PIPNA_HUMAN Phosphatidylinositol transfer protein alpha isoform	12	16.997	17.1815	17.0529	15.8127	17.0238	15.932	17.0771	16.2562	0.951926	-0.0710787	0.10257	#N/A	-0.732222
Q7L1T6	CYB5R4	NB5R4_HUMAN Cytochrome b5 reductase 4	3	17.3121	17.0664	17.9433	15.9997	15.6046	16.074	17.4406	15.8928	0.911251	-0.134079	0.00662485	#N/A	-0.292322
Q9H0B6	KLC2	KLC2_HUMAN Kinesin light chain 2	10	17.9134	13.2316	16.5109	16.8051	19.0038	16.5352	15.8853	17.448	1.09838	0.135372	0.381964	#N/A	-0.731833
Q70J99-3	UNC13D	UN13D_HUMAN Isoform 3 of Protein unc-13 homolog D	11	18.5565	18.3045	18.0273	14.595	13.9189	16.5978	18.2961	15.0372	0.821882	-0.282997	0.0163946	#N/A	-0.292995
Q9HCH0	NCKAP5L	NCK5L_HUMAN Nck-associated protein 5-like	4	16.5876	18.5238	13.7622	18.1443	15.8076	17.1745	16.2912	17.0421	1.04609	0.0650131	0.651283	#N/A	-0.731504
Q9H792	PEAK1	PEAK1_HUMAN Pseudopodium-enriched atypical kinase 1	2	18.6638	16.6396	16.1424	16.4785	15.5606	16.515	17.1486	16.1847	0.943791	-0.0834602	0.311048	#N/A	-0.731271
P10244	MYBL2	MYBB_HUMAN Myb-related protein B	1	18.2613	18.3371	18.9565	20.4688	11.0223	12.954	18.5183	14.815	0.800021	-0.32189	0.269257	#N/A	-0.731143
Q9NYF3	FAM53C	FA53C_HUMAN Protein FAM53C	1	20.5337	17.8097	13.3548	19.4454	12.2682	16.5883	17.2327	16.1006	0.934305	-0.0980341	0.721096	#N/A	-0.731122
Q5VVJ2	MYSM1	MYSM1_HUMAN Histone H2A deubiquitinase MYSM1	5	18.1487	15.6064	16.3157	18.7841	15.4162	15.7289	16.6903	16.6431	0.997172	-0.00408572	0.973076	#N/A	-0.730676
Q3L8U1	CHD9	CHD9_HUMAN Chromodomain-helicase-DNA-binding protein 9	5	18.4178	22.867	15.2232	16.6499	14.0228	12.8193	18.836	14.4973	0.769661	-0.377705	0.156178	#N/A	-0.729893
O95394-4	PGM3	AGM1_HUMAN Isoform 3 of Phosphoacetylglucosamine mutase	5	14.7999	15.5432	15.7177	18.0691	16.6452	19.225	15.3536	17.9798	1.17105	0.227797	0.0301149	#N/A	-0.294386
Q96MN5	TCEANC2	TEAN2_HUMAN Transcription elongation factor A N-terminal and central domain-containing protein 2	3	18.5377	19.5941	15.9569	13.9135	16.4372	15.5606	18.0296	15.3038	0.848815	-0.236478	0.105796	#N/A	-0.729327
P31946	YWHAB	1433B_HUMAN 14-3-3 protein beta/alpha	31	15.6776	14.679	20.4734	13.8379	19.296	16.0361	16.9433	16.39	0.967342	-0.0479019	0.828275	#N/A	-0.729268
Q96S44	TP53RK	PRPK_HUMAN TP53-regulating kinase	2	24.2369	23.2333	26.2409	8.73173	10.4476	7.10958	24.5704	8.76297	0.356648	-1.48743	0.00026874	#N/A	-0.294466
P31689	DNAJA1	DNJA1_HUMAN DnaJ homolog subfamily A member 1	15	18.1758	26.0894	11.7196	19.6267	12.0791	12.3094	18.6616	14.6717	0.786199	-0.347033	0.455908	#N/A	-0.728715
Q6FI81	CIAPIN1	CPIN1_HUMAN Anamorsin	19	18.4253	18.7154	16.9143	15.2568	15.8812	14.807	18.0183	15.315	0.849968	-0.23452	0.0133873	#N/A	-0.299038
Q6ZVF9	GPRIN3	GRIN3_HUMAN G protein-regulated inducer of neurite outgrowth 3	6	19.5865	17.013	19.4113	12.8884	13.52	17.5808	18.6703	14.6631	0.78537	-0.348556	0.0765405	#N/A	-0.728222
O60716	CTNND1	CTND1_HUMAN Catenin delta-1	10	16.6173	17.0113	16.2313	16.7054	18.2092	15.2255	16.62	16.7134	1.00562	0.00808488	0.921496	#N/A	-0.728202
Q9BRK4	LZTS2	LZTS2_HUMAN Leucine zipper putative tumor suppressor 2	2	14.8179	12.9613	19.103	18.1829	16.1369	18.798	15.6274	17.7059	1.13301	0.180155	0.354903	#N/A	-0.728102
Q9UDT6	CLIP2	CLIP2_HUMAN CAP-Gly domain-containing linker protein 2	3	15.5085	10.3759	24.5621	13.4833	14.6061	21.4641	16.8155	16.5178	0.982298	-0.0257672	0.953904	#N/A	-0.728011
P30304	CDC25A	MPIP1_HUMAN M-phase inducer phosphatase 1	1	28.7595	22.2289	7.75622	19.6673	15.4885	6.09951	19.5815	13.7518	0.702282	-0.509877	0.474298	#N/A	-0.727672
Q92618	ZNF516	ZN516_HUMAN Zinc finger protein 516	3	15.0816	18.8358	17.1641	11.7718	23.3864	13.7603	17.0272	16.3062	0.957656	-0.0624207	0.856793	#N/A	-0.726913
P62750	RPL23A	RL23A_HUMAN 60S ribosomal protein L23a	27	17.3898	17.5709	15.9341	17.7005	16.0754	15.3292	16.9649	16.3684	0.964835	-0.0516454	0.530968	#N/A	-0.726282
Q7Z6I6	ARHGAP30	RHG30_HUMAN Rho GTPase-activating protein 30	9	18.0579	18.493	16.1337	16.438	14.5473	16.3302	17.5615	15.7718	0.89809	-0.155068	0.132489	#N/A	-0.726067
Q86T82	USP37	UBP37_HUMAN Ubiquitin carboxyl-terminal hydrolase 37	1	20.2195	24.4418	10.5944	20.3011	15.0571	9.38603	18.4186	14.9147	0.809767	-0.304422	0.535084	#N/A	-0.725536
Q8NFD5-3	ARID1B	ARI1B_HUMAN Isoform 3 of AT-rich interactive domain-containing protein 1B	13	17.9786	15.316	21.4132	13.7915	14.5941	16.9066	18.2359	15.0974	0.827893	-0.272484	0.19107	#N/A	-0.725426
P48507	GCLM	GSH0_HUMAN Glutamate--cysteine ligase regulatory subunit	3	13.8392	14.9042	13.8357	21.0973	19.6099	16.7136	14.193	19.1403	1.34857	0.431428	0.0207444	#N/A	-0.29927
Q9Y613	FHOD1	FHOD1_HUMAN FH1/FH2 domain-containing protein 1	11	18.1918	19.2699	17.4268	15.1937	14.5197	15.3981	18.2962	15.0372	0.821875	-0.283009	0.00546911	#N/A	-0.299828
Q8N9B5	JMY	JMY_HUMAN Junction-mediating and -regulatory protein	5	16.0375	17.4969	16.7952	16.4917	15.4184	17.7603	16.7765	16.5568	0.986902	-0.0190208	0.796507	#N/A	-0.725304
Q9NQR1	SETD8	SETD8_HUMAN N-lysine methyltransferase SETD8	1	22.1866	14.7225	20.8094	18.6912	11.9504	11.6399	19.2395	14.0938	0.732547	-0.449007	0.188333	#N/A	-0.725191
Q16537	PPP2R5E	2A5E_HUMAN Serine/threonine-protein phosphatase 2A 56 kDa regulatory subunit epsilon isoform	6	18.5778	19.5829	18.3089	15.3802	12.7009	15.4493	18.8232	14.5101	0.770864	-0.375451	0.0118617	#N/A	-0.300642
Q6PCB5	RSBN1L	RSBNL_HUMAN Round spermatid basic protein 1-like protein	9	16.0944	17.2119	15.0397	20.2264	14.8591	16.5685	16.1153	17.218	1.06842	0.0954835	0.552554	#N/A	-0.724941
Q9GZM8-2	NDEL1	NDEL1_HUMAN Isoform 2 of Nuclear distribution protein nudE-like 1	6	17.0469	15.5031	14.6479	18.7738	17.226	16.8023	15.7326	17.6007	1.11874	0.161873	0.11297	#N/A	-0.724796
P62136	PPP1CA	PP1A_HUMAN Serine/threonine-protein phosphatase PP1-alpha catalytic subunit	3	14.7799	14.9583	15.047	18.8114	17.0846	19.3188	14.9284	18.4049	1.23288	0.302033	0.00694966	#N/A	-0.301212
Q5VU43-2	PDE4DIP	MYOME_HUMAN Isoform 2 of Myomegalin	3	16.5901	14.2307	15.8912	20.6289	14.1672	18.492	15.5707	17.7627	1.14078	0.19002	0.340003	#N/A	-0.72447
Q9Y6Y0	IVNS1ABP	NS1BP_HUMAN Influenza virus NS1A-binding protein	8	21.7726	23.9278	22.987	9.31202	10.7875	11.213	22.8958	10.4375	0.45587	-1.13331	0.000125534	#N/A	-0.301558
Q96KQ4	PPP1R13B	ASPP1_HUMAN Apoptosis-stimulating of p53 protein 1	1	16.7351	19.7822	15.5748	20.5497	13.6259	13.7322	17.364	15.9693	0.919675	-0.120804	0.621588	#N/A	-0.723578
Q53H54	TRMT12	TYW2_HUMAN tRNA wybutosine-synthesizing protein 2 homolog	1	24.8793	21.4298	16.2729	14.556	10.8775	11.9845	20.8607	12.4727	0.597904	-0.742015	0.03711	#N/A	-0.301563
Q5VYV7	SLX4IP	SLX4I_HUMAN Protein SLX4IP	2	17.4556	12.6894	14.2188	18.0309	19.8859	17.7195	14.7879	18.5454	1.25409	0.326644	0.0735724	#N/A	-0.723284
Q96QG7	MTMR9	MTMR9_HUMAN Myotubularin-related protein 9	5	12.4191	11.4231	12.4174	23.9451	19.8999	19.8953	12.0865	21.2468	1.75789	0.813843	0.00274117	#N/A	-0.302186
Q86TD4	SRL	SRCA_HUMAN Sarcalumenin	3	23.0142	12.4942	22.5395	18.6724	8.5366	14.7431	19.3493	13.984	0.722715	-0.468501	0.301329	#N/A	-0.722747
O95229	ZWINT	ZWINT_HUMAN ZW10 interactor	7	19.6571	25.858	12.3735	18.9948	11.0368	12.0798	19.2962	14.0371	0.727456	-0.459068	0.319289	#N/A	-0.722383
Q99615	DNAJC7	DNJC7_HUMAN DnaJ homolog subfamily C member 7	24	18.6877	19.3246	16.7118	14.5038	17.8193	12.9528	18.2414	15.092	0.827348	-0.273433	0.12665	#N/A	-0.721862
Q06124	PTPN11	PTN11_HUMAN Tyrosine-protein phosphatase non-receptor type 11	20	13.7213	16.3661	15.7723	20.1008	15.3051	18.7344	15.2866	18.0468	1.18056	0.239476	0.166858	#N/A	-0.720603
Q8NHM5	KDM2B	KDM2B_HUMAN Lysine-specific demethylase 2B	1	14.9981	16.7132	16.2364	15.3948	19.2311	17.4264	15.9826	17.3508	1.08561	0.1185	0.324959	#N/A	-0.72021
Q8WVK7	SKA2	SKA2_HUMAN Spindle and kinetochore-associated protein 2	11	21.4498	21.7527	15.8631	12.0114	19.0553	9.86763	19.6885	13.6448	0.693032	-0.529007	0.14751	#N/A	-0.719835
Q9C0A0	CNTNAP4	CNTP4_HUMAN Contactin-associated protein-like 4	13	13.8331	14.0687	14.1148	19.15	20.1304	18.703	14.0055	19.3278	1.38001	0.464681	0.000245936	#N/A	-0.302982
Q9Y3C6	PPIL1	PPIL1_HUMAN Peptidyl-prolyl cis-trans isomerase-like 1	7	15.8478	13.7889	14.6779	19.7412	18.2231	17.7211	14.7715	18.5618	1.25659	0.329517	0.0112128	#N/A	-0.304217
Q02750	MAP2K1	MP2K1_HUMAN Dual specificity mitogen-activated protein kinase kinase 1	9	18.3566	19.9082	23.4547	10.7627	14.2848	13.2329	20.5732	12.7601	0.620232	-0.68912	0.0130691	#N/A	-0.30458
O14618	CCS	CCS_HUMAN Copper chaperone for superoxide dismutase	5	14.391	14.9324	15.9594	18.7062	16.8136	19.1974	15.0943	18.2391	1.20834	0.273031	0.021644	#N/A	-0.305109
Q8IYL3	C1orf174	CA174_HUMAN UPF0688 protein C1orf174	1	17.9849	21.0625	11.5675	22.4508	11.8374	15.097	16.8716	16.4617	0.975705	-0.0354834	0.927021	#N/A	-0.719342
Q14159	SPIDR	SPIDR_HUMAN DNA repair-scaffolding protein	2	17.7445	21.1913	18.366	14.1869	15.8908	12.6206	19.1006	14.2328	0.745148	-0.424402	0.0265884	#N/A	-0.305246
P28907	CD38	CD38_HUMAN ADP-ribosyl cyclase 1	4	17.7148	19.731	16.9793	16.3511	14.2111	15.0127	18.1417	15.1916	0.837388	-0.256033	0.0460673	#N/A	-0.305667
Q8TCU4	ALMS1	ALMS1_HUMAN Alstrom syndrome protein 1	1	17.1916	13.6721	17.1559	21.2382	14.8308	15.9114	16.0065	17.3268	1.08248	0.114344	0.596502	#N/A	-0.718671
Q6P2E9	EDC4	EDC4_HUMAN Enhancer of mRNA-decapping protein 4	21	17.9601	18.739	16.9082	15.8429	15.2278	15.322	17.8691	15.4642	0.865418	-0.208532	0.0130043	#N/A	-0.30571
Q15428	SF3A2	SF3A2_HUMAN Splicing factor 3A subunit 2	5	14.8935	16.1499	14.7264	15.8873	20.2514	18.0915	15.2566	18.0767	1.18485	0.244701	0.102669	#N/A	-0.718534
Q99986	VRK1	VRK1_HUMAN Serine/threonine-protein kinase VRK1	18	16.4336	15.8753	17.8407	18.7426	14.9977	16.1101	16.7165	16.6168	0.994034	-0.00863311	0.940472	#N/A	-0.718434
Q712K3	UBE2R2	UB2R2_HUMAN Ubiquitin-conjugating enzyme E2 R2	1	20.0135	15.4808	22.9225	11.9177	17.4778	12.1876	19.4723	13.861	0.711835	-0.490386	0.11768	#N/A	-0.718067
Q9GZR1	SENP6	SENP6_HUMAN Sentrin-specific protease 6	2	15.4583	16.2178	13.6079	20.0311	17.9069	16.7778	15.0947	18.2386	1.20828	0.272956	0.0627487	#N/A	-0.717986
Q6IQ49	SDE2	SDE2_HUMAN Protein SDE2 homolog	3	17.6967	15.5415	11.9117	22.273	15.5888	16.9883	15.05	18.2834	1.21484	0.280771	0.288513	#N/A	-0.71796
Q9UPS6	SETD1B	SET1B_HUMAN Histone-lysine N-methyltransferase SETD1B	1	19.9367	17.6793	18.2271	16.7332	16.2672	11.1566	18.6144	14.719	0.790733	-0.338737	0.111182	#N/A	-0.717955
Q7Z6B0	CCDC91	CCD91_HUMAN Coiled-coil domain-containing protein 91	4	16.7801	19.2075	16.1885	18.6866	11.1185	18.0188	17.392	15.9413	0.916586	-0.125657	0.6052	#N/A	-0.717914
P42336	PIK3CA	PK3CA_HUMAN Phosphatidylinositol 4,5-bisphosphate 3-kinase catalytic subunit alpha isoform	3	18.5764	19.795	19.8049	11.603	17.6205	12.6002	19.3921	13.9412	0.718913	-0.476111	0.0459482	#N/A	-0.306086
Q92769	HDAC2	HDAC2_HUMAN Histone deacetylase 2	9	17.9759	17.0609	18.8247	13.1677	18.7814	14.1894	17.9538	15.3795	0.856614	-0.223283	0.225869	#N/A	-0.717828
Q8NB15	ZNF511	ZN511_HUMAN Zinc finger protein 511	2	18.0356	19.9115	21.1205	12.6453	12.9034	15.3838	19.6892	13.6442	0.692977	-0.52912	0.00847204	#N/A	-0.306107
Q9UBU8	MORF4L1	MO4L1_HUMAN Mortality factor 4-like protein 1	2	18.3461	17.6788	13.3201	21.4179	15.5236	13.7133	16.4483	16.8849	1.02654	0.0377951	0.884034	#N/A	-0.71768
H0Y9S9	PPIP5K2	H0Y9S9_HUMAN Inositol hexakisphosphate and diphosphoinositol-pentakisphosphate kinase 2 (Fragment)	1	17.8904	17.6787	17.7739	14.0362	13.9421	18.6788	17.781	15.5524	0.874662	-0.193202	0.227453	#N/A	-0.717337
Q9Y6X9	MORC2	MORC2_HUMAN MORC family CW-type zinc finger protein 2	2	17.2644	18.0357	15.6761	16.2946	16.5395	16.1896	16.9921	16.3412	0.961698	-0.0563445	0.406543	#N/A	-0.717151
Q9NSK0-3	KLC4	KLC4_HUMAN Isoform 3 of Kinesin light chain 4	10	16.6692	13.954	17.3189	16.219	17.9481	17.8908	15.9807	17.3526	1.08585	0.118824	0.308273	#N/A	-0.717111
O15212	PFDN6	PFD6_HUMAN Prefoldin subunit 6	10	18.7339	15.9352	17.2831	13.8907	18.6137	15.5434	17.3174	16.0159	0.924846	-0.112714	0.462252	#N/A	-0.717054
O60293	ZFC3H1	ZC3H1_HUMAN Zinc finger C3H1 domain-containing protein	3	16.1286	17.1077	16.9619	14.4878	17.7827	17.5313	16.7327	16.6006	0.992103	-0.0114377	0.910336	#N/A	-0.716792
Q96HR8	NAF1	NAF1_HUMAN H/ACA ribonucleoprotein complex non-core subunit NAF1	2	18.5499	22.2581	11.4921	14.6103	19.5943	13.4953	17.4334	15.9	0.912042	-0.132827	0.697713	#N/A	-0.716599
P63208	SKP1	SKP1_HUMAN S-phase kinase-associated protein 1	7	15.8945	17.705	15.3486	18.2335	15.7429	17.0756	16.316	17.0173	1.04298	0.0607146	0.5266	#N/A	-0.716564
Q92615	LARP4B	LAR4B_HUMAN La-related protein 4B	9	17.6758	18.0928	18.2623	13.3627	17.2287	15.3778	18.0103	15.3231	0.850795	-0.233117	0.0761257	#N/A	-0.716125
Q96AE4-2	FUBP1	FUBP1_HUMAN Isoform 2 of Far upstream element-binding protein 1	47	17.0085	15.1647	17.4358	17.8988	15.5163	16.9758	16.5363	16.797	1.01576	0.0225613	0.804033	#N/A	-0.71608
Q5R372-5	RABGAP1L	RBG1L_HUMAN Isoform 5 of Rab GTPase-activating protein 1-like	5	17.5582	17.357	17.5638	16.9809	14.5898	15.9503	17.493	15.8403	0.905524	-0.143175	0.0763785	#N/A	-0.715873
Q9NVA2-2	SEPT11	SEP11_HUMAN Isoform 2 of Septin-11	8	18.1538	17.0401	16.7934	16.5681	14.5525	16.8921	17.3291	16.0042	0.923547	-0.114743	0.191161	#N/A	-0.715262
P25685	DNAJB1	DNJB1_HUMAN DnaJ homolog subfamily B member 1	14	17.0774	17.4025	13.827	19.5718	15.5984	16.5229	16.1023	17.231	1.0701	0.0977424	0.533034	#N/A	-0.715
O43663	PRC1	PRC1_HUMAN Protein regulator of cytokinesis 1	9	17.7742	18.0897	17.1372	15.1257	17.4669	14.4062	17.667	15.6663	0.886751	-0.173398	0.106955	#N/A	-0.714677
P36915	GNL1	GNL1_HUMAN Guanine nucleotide-binding protein-like 1	8	16.1811	17.7384	17.3354	16.044	15.5418	17.1593	17.085	16.2484	0.951033	-0.0724327	0.278663	#N/A	-0.714498
Q9P0P0	RNF181	RN181_HUMAN E3 ubiquitin-protein ligase RNF181	1	18.0742	15.3799	14.9118	20.7407	14.6192	16.2741	16.122	17.2113	1.06757	0.0943311	0.627639	#N/A	-0.714379
Q9BQ39	DDX50	DDX50_HUMAN ATP-dependent RNA helicase DDX50	1	15.9312	24.4891	14.3798	12.6391	19.3769	13.1839	18.2667	15.0666	0.824814	-0.277859	0.448709	#N/A	-0.714247
Q03701	CEBPZ	CEBPZ_HUMAN CCAAT/enhancer-binding protein zeta	10	21.185	21.4912	13.7169	13.6199	16.476	13.511	18.7977	14.5356	0.773267	-0.370962	0.192322	#N/A	-0.714137
P61758	VBP1	PFD3_HUMAN Prefoldin subunit 3	22	17.3799	16.3471	18.2146	15.0768	16.3542	16.6274	17.3139	16.0195	0.925239	-0.112102	0.147118	#N/A	-0.713198
P14625	HSP90B1	ENPL_HUMAN Endoplasmin	30	17.3929	11.561	18.4786	16.59	13.1038	22.8736	15.8108	17.5225	1.10826	0.148292	0.657145	#N/A	-0.712702
P46934-4	NEDD4	NEDD4_HUMAN Isoform 4 of E3 ubiquitin-protein ligase NEDD4	3	15.8054	14.1236	18.0005	17.2092	18.2342	16.6272	15.9765	17.3569	1.0864	0.119555	0.319976	#N/A	-0.712222
P29692-2	EEF1D	EF1D_HUMAN Isoform 2 of Elongation factor 1-delta	29	17.3081	17.5638	16.1164	16.8982	15.9713	16.1423	16.9961	16.3373	0.961236	-0.0570371	0.281074	#N/A	-0.71221
Q5VVQ6	YOD1	OTU1_HUMAN Ubiquitin thioesterase OTU1	3	18.5048	19.3202	19.87	14.9532	13.3456	14.0062	19.2317	14.1017	0.733252	-0.447618	0.00111017	#N/A	-0.307471
O94782	USP1	UBP1_HUMAN Ubiquitin carboxyl-terminal hydrolase 1	5	21.1441	20.7597	12.044	19.5814	14.5505	11.9203	17.9826	15.3507	0.853644	-0.228294	0.518899	#N/A	-0.711847
O94964-2	SOGA1	SOGA1_HUMAN Isoform 2 of Protein SOGA1	12	16.34	15.6755	15.1924	19.7597	15.6998	17.3327	15.736	17.5974	1.11829	0.161296	0.203391	#N/A	-0.711499
Q9HCE1	MOV10	MOV10_HUMAN Putative helicase MOV-10	10	16.4355	16.5258	16.5093	16.9156	16.807	16.8067	16.4902	16.8431	1.0214	0.0305488	0.001509	#N/A	-0.307478
O60216	RAD21	RAD21_HUMAN Double-strand-break repair protein rad21 homolog	13	16.6722	17.5083	18.5898	14.2806	17.2554	15.6937	17.5901	15.7432	0.895005	-0.160032	0.14528	#N/A	-0.711252
Q9UJA5	TRMT6	TRM6_HUMAN tRNA (adenine(58)-N(1))-methyltransferase non-catalytic subunit TRM6	14	17.4432	16.7257	16.906	17.2284	17.2594	14.4374	17.025	16.3084	0.957911	-0.0620367	0.49691	#N/A	-0.710262
P51452	DUSP3	DUS3_HUMAN Dual specificity protein phosphatase 3	5	15.3588	14.4675	14.9926	18.6811	17.9749	18.5252	14.9396	18.3937	1.2312	0.30007	0.000503984	#N/A	-0.308108
P62269	RPS18	RS18_HUMAN 40S ribosomal protein S18	27	16.8812	18.8636	17.1672	14.2974	18.3524	14.4383	17.6373	15.696	0.889932	-0.168232	0.255966	YES	-0.709868
Q13547	HDAC1	HDAC1_HUMAN Histone deacetylase 1	11	16.7016	16.9577	18.0426	15.696	16.6579	15.9441	17.234	16.0993	0.934163	-0.0982539	0.0866856	#N/A	-0.709751
Q9HC62	SENP2	SENP2_HUMAN Sentrin-specific protease 2	1	21.9765	20.483	14.7441	17.6512	11.8802	13.2651	19.0679	14.2655	0.748143	-0.418613	0.162401	#N/A	-0.709677
Q7Z739	YTHDF3	YTHD3_HUMAN YTH domain family protein 3	10	17.3405	18.6279	15.5397	17.1026	16.3968	14.9926	17.1694	16.164	0.941444	-0.0870526	0.408277	#N/A	-0.709573
Q96FT9-2	IFT43	IFT43_HUMAN Isoform 2 of Intraflagellar transport protein 43 homolog	1	16.0417	12.3557	17.4616	16.8752	17.7645	19.5013	15.2863	18.047	1.1806	0.239517	0.180891	#N/A	-0.70939
Q8WWM7-3	ATXN2L	ATX2L_HUMAN Isoform 3 of Ataxin-2-like protein	39	15.8083	17.0198	15.3683	17.4512	17.9975	16.3548	16.0655	17.2678	1.07484	0.104124	0.156703	#N/A	-0.709207
Q9BY42	RTFDC1	RTF2_HUMAN Protein RTF2 homolog	8	19.1947	16.2111	14.1628	18.9922	16.3005	15.1387	16.5229	16.8105	1.01741	0.0248958	0.884227	#N/A	-0.70915
Q8WYQ5	DGCR8	DGCR8_HUMAN Microprocessor complex subunit DGCR8	3	16.8046	17.9495	14.4111	18.1859	18.8837	13.7653	16.3884	16.945	1.03396	0.0481818	0.785425	#N/A	-0.708538
O15226-2	NKRF	NKRF_HUMAN Isoform 2 of NF-kappa-B-repressing factor	10	19.6133	17.3396	15.5353	12.0636	19.5058	15.9424	17.4961	15.8373	0.90519	-0.143707	0.535752	#N/A	-0.708369
Q9Y448	KNSTRN	SKAP_HUMAN Small kinetochore-associated protein	9	23.7391	20.5679	14.734	14.6565	15.6425	10.66	19.6803	13.653	0.693738	-0.527537	0.118925	#N/A	-0.707911
O95067	CCNB2	CCNB2_HUMAN G2/mitotic-specific cyclin-B2	4	21.2087	17.8055	17.7414	15.9183	15.0728	12.2533	18.9185	14.4148	0.761941	-0.392249	0.0475199	#N/A	-0.308291
Q8WVD5	RNF141	RN141_HUMAN RING finger protein 141	1	20.5689	18.333	18.0933	14.905	14.4828	13.617	18.9984	14.3349	0.754534	-0.406343	0.00595946	#N/A	-0.30913
Q9Y2S0	POLR1D	RPAC2_HUMAN DNA-directed RNA polymerases I and III subunit RPAC2	2	19.0171	16.3066	15.4412	19.7128	16.2025	13.3197	16.9216	16.4117	0.969863	-0.0441471	0.823309	#N/A	-0.707519
Q8NI08	NCOA7	NCOA7_HUMAN Nuclear receptor coactivator 7	4	17.0098	16.469	17.8846	16.7733	14.9776	16.8857	17.1211	16.2122	0.946912	-0.0786983	0.288402	#N/A	-0.707431
Q92585	MAML1	MAML1_HUMAN Mastermind-like protein 1	1	16.6932	17.1925	15.6953	18.6806	15.4776	16.2608	16.527	16.8063	1.0169	0.0241801	0.80512	#N/A	-0.707185
Q6SJ93	FAM111B	F111B_HUMAN Protein FAM111B	4	24.6402	24.9405	11.2502	16.9283	15.7005	6.5402	20.277	13.0563	0.6439	-0.635092	0.265202	#N/A	-0.707084
Q9BVP2	GNL3	GNL3_HUMAN Guanine nucleotide-binding protein-like 3	3	20.7971	21.2258	13.6458	14.1746	16.9462	13.2105	18.5562	14.7771	0.796342	-0.328541	0.234378	#N/A	-0.706922
P09234	SNRPC	RU1C_HUMAN U1 small nuclear ribonucleoprotein C	3	18.3689	13.6431	16.812	16.9569	19.8061	14.4131	16.2747	17.0587	1.04818	0.0678797	0.726351	#N/A	-0.706918
Q71UI9	H2AFV	H2AV_HUMAN Histone H2A.V	5	11.6344	8.29267	14.3097	18.634	26.7184	20.4108	11.4123	21.9211	1.92084	0.941734	0.0250318	#N/A	-0.309375
P62316	SNRPD2	SMD2_HUMAN Small nuclear ribonucleoprotein Sm D2	17	16.9042	13.4621	19.1038	15.824	18.3122	16.3937	16.49	16.8433	1.02142	0.0305805	0.854455	#N/A	-0.705932
P99999	CYCS	CYC_HUMAN Cytochrome c	1	16.3417	5.07433	19.9945	12.1186	19.9709	26.5	13.8035	19.5298	1.41485	0.500644	0.402363	YES	-0.705714
Q8ND82	ZNF280C	Z280C_HUMAN Zinc finger protein 280C	2	15.6681	14.1187	13.0735	16.4091	18.3533	22.3772	14.2868	19.0465	1.33316	0.414849	0.0675423	#N/A	-0.70502
Q3B726	TWISTNB	RPA43_HUMAN DNA-directed RNA polymerase I subunit RPA43	1	21.3058	16.6415	15.286	14.9834	18.7109	13.0724	17.7444	15.5889	0.878523	-0.186847	0.43084	#N/A	-0.704734
Q9NRW7	VPS45	VPS45_HUMAN Vacuolar protein sorting-associated protein 45	6	14.6717	16.1244	12.5001	20.0331	17.6664	19.0043	14.4321	18.9013	1.30967	0.389205	0.0236433	#N/A	-0.310526
P35813-3	PPM1A	PPM1A_HUMAN Isoform 3 of Protein phosphatase 1A	17	15.7565	17.9855	17.875	15.7779	16.2929	16.3122	17.2057	16.1277	0.937346	-0.0933461	0.222008	#N/A	-0.704396
Q00535	CDK5	CDK5_HUMAN Cyclin-dependent kinase 5	16	17.5525	17.3175	18.1165	16.4232	15.1789	15.4115	17.6622	15.6712	0.887275	-0.172547	0.0114323	#N/A	-0.310616
Q5SQI0	ATAT1	ATAT_HUMAN Alpha-tubulin N-acetyltransferase	1	17.7356	16.6833	16.9572	16.0145	15.7322	16.8771	17.1254	16.2079	0.946428	-0.0794347	0.12083	#N/A	-0.703563
O75934	BCAS2	SPF27_HUMAN Pre-mRNA-splicing factor SPF27	5	17.2719	13.1701	12.8783	19.6269	21.975	15.0778	14.4401	18.8932	1.30839	0.387789	0.145994	#N/A	-0.703556
P62987	UBA52	RL40_HUMAN Ubiquitin-60S ribosomal protein L40	2	18.0011	16.9952	16.3387	17.8073	16.0656	14.7922	17.1117	16.2217	0.947991	-0.0770553	0.42321	#N/A	-0.703125
Q07065	CKAP4	CKAP4_HUMAN Cytoskeleton-associated protein 4	1	19.1889	19.9317	12.1053	11.9666	21.475	15.3324	17.0753	16.258	0.952136	-0.0707611	0.83761	#N/A	-0.702658
Q9NUL3	STAU2	STAU2_HUMAN Double-stranded RNA-binding protein Staufen homolog 2	8	17.0742	19.3156	16.6145	14.8812	16.4546	15.6599	17.6681	15.6652	0.886639	-0.173581	0.102687	#N/A	-0.702632
O96028	WHSC1	NSD2_HUMAN Histone-lysine N-methyltransferase NSD2	3	17.4578	20.1812	17.7542	12.8343	18.4932	13.2793	18.4644	14.8689	0.805276	-0.312445	0.148327	#N/A	-0.702198
P21283	ATP6V1C1	VATC1_HUMAN V-type proton ATPase subunit C 1	16	18.6107	19.0535	17.0787	15.9402	14.7037	14.6131	18.2476	15.0857	0.826719	-0.274531	0.0126637	#N/A	-0.313351
O60563	CCNT1	CCNT1_HUMAN Cyclin-T1	5	17.0706	16.9462	13.8967	18.9563	17.3032	15.827	15.9712	17.3622	1.08709	0.120477	0.369323	#N/A	-0.701653
Q15438	CYTH1	CYH1_HUMAN Cytohesin-1	4	16.5134	17.5638	19.8175	15.6301	14.687	15.7882	17.9649	15.3684	0.85547	-0.225211	0.0658972	#N/A	-0.700754
Q9NZ52	GGA3	GGA3_HUMAN ADP-ribosylation factor-binding protein GGA3	7	18.9478	17.7512	19.9663	13.4404	14.2443	15.65	18.8884	14.4449	0.764748	-0.386943	0.00811861	#N/A	-0.314799
F5H450	FZD10	F5H450_HUMAN Frizzled-10	1	12.4009	14.926	6.89418	38.0476	5.53733	22.194	11.407	21.9263	1.92218	0.94274	0.338304	#N/A	-0.700441
Q6GQQ9	OTUD7B	OTU7B_HUMAN OTU domain-containing protein 7B	4	17.5238	17.0847	14.4997	16.6876	18.705	15.4993	16.3694	16.964	1.03632	0.0514721	0.677695	#N/A	-0.699763
Q9BR76	CORO1B	COR1B_HUMAN Coronin-1B	14	13.515	13.0859	14.327	19.6571	18.5901	20.8249	13.6426	19.6907	1.44332	0.529392	0.00122586	#N/A	-0.315337
P27986-4	PIK3R1	P85A_HUMAN Isoform 4 of Phosphatidylinositol 3-kinase regulatory subunit alpha	6	16.2484	16.534	15.5145	18.7975	15.2444	17.6612	16.099	17.2344	1.07053	0.0983202	0.356694	#N/A	-0.699727
Q96DT7	ZBTB10	ZBT10_HUMAN Zinc finger and BTB domain-containing protein 10	2	18.0754	18.4768	16.9924	16.5138	16.2705	13.6712	17.8482	15.4852	0.867604	-0.204892	0.079806	#N/A	-0.699541
P62937	PPIA	PPIA_HUMAN Peptidyl-prolyl cis-trans isomerase A	123	14.7712	14.8831	16.0896	18.6289	17.0186	18.6087	15.248	18.0854	1.18609	0.246209	0.0140149	#N/A	-0.316364
O60934	NBN	NBN_HUMAN Nibrin	12	17.9055	16.6615	14.9217	19.3331	15.6786	15.4996	16.4962	16.8371	1.02066	0.029507	0.833496	#N/A	-0.698408
Q66K74	MAP1S	MAP1S_HUMAN Microtubule-associated protein 1S	13	18.4134	18.3698	18.687	14.7875	15.124	14.6184	18.4901	14.8433	0.802772	-0.316939	3.40515e-05	#N/A	-0.317375
Q8IU60	DCP2	DCP2_HUMAN m7GpppN-mRNA hydrolase	3	17.7284	17.1474	18.0959	13.229	18.2084	15.591	17.6572	15.6761	0.887802	-0.17169	0.247499	#N/A	-0.698333
Q86UK7-3	ZNF598	ZN598_HUMAN Isoform 3 of Zinc finger protein 598	14	18.2289	19.6101	15.7611	16.2786	16.0049	14.1166	17.8667	15.4667	0.865672	-0.208108	0.142041	#N/A	-0.69833
Q3MIT2	PUS10	PUS10_HUMAN Putative tRNA pseudouridine synthase Pus10	11	15.5887	16.068	15.6142	18.3486	16.3638	18.0168	15.757	17.5764	1.11547	0.15765	0.0453251	#N/A	-0.317958
Q9BVS4	RIOK2	RIOK2_HUMAN Serine/threonine-protein kinase RIO2	3	20.4809	15.7334	16.2743	15.2219	18.5544	13.7353	17.4962	15.8372	0.905179	-0.143724	0.467611	#N/A	-0.697826
P18754-2	RCC1	RCC1_HUMAN Isoform 2 of Regulator of chromosome condensation	4	13.8598	13.7892	13.2256	19.2858	19.9819	19.8576	13.6249	19.7084	1.4465	0.532571	3.20575e-05	#N/A	-0.318363
O14964	HGS	HGS_HUMAN Hepatocyte growth factor-regulated tyrosine kinase substrate	20	16.2202	16.7283	15.7248	17.6949	16.964	16.6677	16.2244	17.1089	1.05451	0.0765761	0.103461	#N/A	-0.697297
Q15172	PPP2R5A	2A5A_HUMAN Serine/threonine-protein phosphatase 2A 56 kDa regulatory subunit alpha isoform	7	18.6145	18.6985	20.3109	12.9741	13.2775	16.1246	19.208	14.1254	0.735393	-0.443413	0.0113516	#N/A	-0.320165
P30626	SRI	SORCN_HUMAN Sorcin	16	14.0395	14.1193	15.172	19.7828	16.7809	20.1055	14.4436	18.8897	1.30783	0.387172	0.0165255	#N/A	-0.320707
A6ND36	FAM83G	FA83G_HUMAN Protein FAM83G	4	19.0137	15.3954	14.7899	18.4757	15.9137	16.4116	16.3997	16.9337	1.03256	0.0462279	0.745348	#N/A	-0.696598
P52594-4	AGFG1	AGFG1_HUMAN Isoform 4 of Arf-GAP domain and FG repeat-containing protein 1	8	14.6313	14.5701	14.8171	19.4664	18.0711	18.444	14.6728	18.6605	1.27177	0.34684	0.000710032	#N/A	-0.321747
Q9NS73	MBIP	MBIP1_HUMAN MAP3K12-binding inhibitory protein 1	1	16.6901	20.383	15.473	16.8456	15.683	14.9253	17.5154	15.818	0.903091	-0.147057	0.342721	#N/A	-0.696221
O95625	ZBTB11	ZBT11_HUMAN Zinc finger and BTB domain-containing protein 11	7	18.3465	17.2759	14.0409	18.5337	16.029	15.7739	16.5544	16.7789	1.01356	0.0194276	0.892925	#N/A	-0.696201
Q99496	RNF2	RING2_HUMAN E3 ubiquitin-protein ligase RING2	1	21.3681	16.0053	13.0019	13.6663	19.4569	16.5014	16.7918	16.5415	0.985098	-0.0216611	0.936764	#N/A	-0.696131
Q8N0T1	C8orf59	CH059_HUMAN Uncharacterized protein C8orf59	6	25.0503	18.4953	11.1564	15.3306	19.2023	10.7651	18.234	15.0993	0.828087	-0.272146	0.540952	#N/A	-0.696
Q9Y676	MRPS18B	RT18B_HUMAN 28S ribosomal protein S18b, mitochondrial	1	17.6426	10.8174	15.0864	17.2421	20.2398	18.9717	14.5155	18.8179	1.2964	0.374512	0.118704	YES	-0.695736
O95999	BCL10	BCL10_HUMAN B-cell lymphoma/leukemia 10	2	15.7952	16.663	16.5455	17.4105	18.6758	14.91	16.3346	16.9988	1.04066	0.0575019	0.59119	#N/A	-0.695708
Q14161	GIT2	GIT2_HUMAN ARF GTPase-activating protein GIT2	13	16.8425	17.0447	16.4231	16.997	16.8992	15.7936	16.7701	16.5633	0.987667	-0.0179041	0.653503	#N/A	-0.695389
Q7Z5K2-3	WAPAL	WAPL_HUMAN Isoform 3 of Wings apart-like protein homolog	14	17.4437	16.5706	18.161	16.29	14.8703	16.6644	17.3918	15.9416	0.916616	-0.125611	0.112135	#N/A	-0.695373
P48736	PIK3CG	PK3CG_HUMAN Phosphatidylinositol 4,5-bisphosphate 3-kinase catalytic subunit gamma isoform	12	21.0189	19.7224	19.5714	12.406	12.8697	14.4116	20.1042	13.2291	0.658026	-0.603784	0.000829992	#N/A	-0.32196
E7ESK7	YWHAZ	E7ESK7_HUMAN 14-3-3 protein zeta/delta (Fragment)	3	17.9542	16.3968	19.5221	13.944	15.3811	16.8018	17.9577	15.3756	0.856214	-0.223957	0.10225	#N/A	-0.694891
Q96IZ5	RBM41	RBM41_HUMAN RNA-binding protein 41	1	18.4197	18.8864	18.0492	11.2791	20.1057	13.26	18.4518	14.8816	0.806514	-0.310229	0.254365	#N/A	-0.694431
Q6P6C2	ALKBH5	ALKB5_HUMAN RNA demethylase ALKBH5	4	16.0834	16.6338	16.9877	20.0109	13.7008	16.5834	16.5683	16.765	1.01187	0.0170298	0.920117	#N/A	-0.694416
P61964	WDR5	WDR5_HUMAN WD repeat-containing protein 5	8	15.3528	15.6392	15.1569	17.2599	18.8501	17.7411	15.383	17.9504	1.1669	0.22268	0.0063982	#N/A	-0.322156
A0AUZ9	KANSL1L	KAL1L_HUMAN KAT8 regulatory NSL complex subunit 1-like protein	1	14.8865	13.7013	13.543	26.6475	14.5782	16.6435	14.0436	19.2897	1.37356	0.45792	0.234481	#N/A	-0.694225
P62273-2	RPS29	RS29_HUMAN Isoform 2 of 40S ribosomal protein S29	13	14.722	18.4679	22.0423	11.912	19.1996	13.6563	18.4107	14.9226	0.81054	-0.303045	0.31635	#N/A	-0.69403
P19484	TFEB	TFEB_HUMAN Transcription factor EB	6	16.2443	19.7057	18.0452	17.4677	12.7037	15.8334	17.9984	15.3349	0.852016	-0.231047	0.196052	#N/A	-0.693697
P53350	PLK1	PLK1_HUMAN Serine/threonine-protein kinase PLK1	13	20.1465	22.1163	16.8145	14.6045	13.7683	12.5499	19.6924	13.6409	0.692698	-0.529703	0.0217842	#N/A	-0.322554
Q9NZN5	ARHGEF12	ARHGC_HUMAN Rho guanine nucleotide exchange factor 12	2	17.8391	16.9531	15.2626	19.2591	15.6919	14.9942	16.6849	16.6484	0.99781	-0.00316239	0.981996	#N/A	-0.693135
Q96T68	SETDB2	SETB2_HUMAN Histone-lysine N-methyltransferase SETDB2	1	16.7327	17.6727	15.6991	17.6256	15.7391	16.5308	16.7015	16.6318	0.995829	-0.00603047	0.93396	#N/A	-0.693046
P31942-2	HNRNPH3	HNRH3_HUMAN Isoform 2 of Heterogeneous nuclear ribonucleoprotein H3	7	17.8315	16.4022	19.1856	13.8645	16.2998	16.4164	17.8064	15.5269	0.871983	-0.197629	0.120054	#N/A	-0.692749
Q86W92	PPFIBP1	LIPB1_HUMAN Liprin-beta-1	1	17.6874	13.5337	18.7131	20.1303	14.734	15.2016	16.6447	16.6886	1.00264	0.00380006	0.985945	#N/A	-0.691592
Q13394	MAB21L1	MB211_HUMAN Protein mab-21-like 1	5	21.2065	19.3086	18.9028	13.9798	14.3699	12.2324	19.806	13.5274	0.682995	-0.550054	0.00290713	#N/A	-0.323677
Q8NCM8-2	DYNC2H1	DYHC2_HUMAN Isoform 2 of Cytoplasmic dynein 2 heavy chain 1	6	13.8931	14.0712	11.9267	21.3881	18.5259	20.1951	13.297	20.0364	1.50683	0.59152	0.00333249	#N/A	-0.324849
Q86U86	PBRM1	PB1_HUMAN Protein polybromo-1	6	17.8787	19.7314	17.4274	11.3668	17.0908	16.5048	18.3458	14.9875	0.816941	-0.291696	0.160144	#N/A	-0.691119
O75884	RBBP9	RBBP9_HUMAN Putative hydrolase RBBP9	6	12.3849	12.6228	12.94	23.1313	19.3056	19.6153	12.6492	20.6841	1.6352	0.70947	0.00290079	#N/A	-0.325269
Q9BQL6	FERMT1	FERM1_HUMAN Fermitin family homolog 1	3	15.5906	12.128	14.0465	20.9588	17.6157	19.6604	13.9217	19.4116	1.39434	0.479586	0.0170805	#N/A	-0.326588
P35573	AGL	GDE_HUMAN Glycogen debranching enzyme	34	14.4614	15.4942	15.5825	16.9827	18.1764	19.3027	15.1794	18.1539	1.19596	0.258171	0.0173653	#N/A	-0.326958
Q9H074	PAIP1	PAIP1_HUMAN Polyadenylate-binding protein-interacting protein 1	15	15.7186	17.2842	15.3515	18.4072	15.477	17.7614	16.1181	17.2152	1.06807	0.0950013	0.362483	#N/A	-0.690397
Q92793	CREBBP	CBP_HUMAN CREB-binding protein	3	18.217	19.3458	15.7795	15.655	15.8258	15.177	17.7808	15.5526	0.874687	-0.193162	0.105763	#N/A	-0.690336
P78317	RNF4	RNF4_HUMAN E3 ubiquitin-protein ligase RNF4	1	16.2534	16.709	18.4596	11.0929	17.546	19.9391	17.1407	16.1927	0.944693	-0.0820826	0.745552	#N/A	-0.69
Q9P287	BCCIP	BCCIP_HUMAN BRCA2 and CDKN1A-interacting protein	3	18.2058	18.0064	15.7524	16.3214	17.5063	14.2077	17.3215	16.0118	0.924387	-0.113431	0.352089	#N/A	-0.689809
Q12912	LRMP	LRMP_HUMAN Lymphoid-restricted membrane protein	4	17.1358	19.3743	20.4504	9.66563	14.0895	19.2844	18.9868	14.3465	0.755603	-0.404299	0.190363	#N/A	-0.68973
Q13356	PPIL2	PPIL2_HUMAN Peptidyl-prolyl cis-trans isomerase-like 2	10	22.4488	17.3562	18.1826	15.4813	15.5564	10.9746	19.3292	14.0041	0.724505	-0.464933	0.0716387	#N/A	-0.689231
Q9NVI7-2	ATAD3A	ATD3A_HUMAN Isoform 2 of ATPase family AAA domain-containing protein 3A	2	23.5223	12.1311	15.3969	14.7905	18.0378	16.1213	17.0168	16.3165	0.95885	-0.0606224	0.851827	YES	-0.689078
O95271	TNKS	TNKS1_HUMAN Tankyrase-1	1	21.9869	22.6787	16.6067	12.6979	10.993	15.0369	20.4241	12.9093	0.63206	-0.661865	0.0287886	#N/A	-0.327506
O00541	PES1	PESC_HUMAN Pescadillo homolog	9	19.1926	20.2061	15.5214	16.0712	16.6837	12.3249	18.3067	15.0266	0.820825	-0.284853	0.171248	#N/A	-0.688605
Q9Y4F3	KIAA0430	MARF1_HUMAN Meiosis arrest female protein 1	6	20.5561	18.5663	21.884	10.2928	15.5219	13.1789	20.3355	12.9979	0.639172	-0.645723	0.0149571	#N/A	-0.327669
P29350-3	PTPN6	PTN6_HUMAN Isoform 2 of Tyrosine-protein phosphatase non-receptor type 6	2	22.2091	16.5874	19.7301	12.4802	12.3414	16.6518	19.5089	13.8245	0.708625	-0.496906	0.0577472	#N/A	-0.687437
P52565	ARHGDIA	GDIR1_HUMAN Rho GDP-dissociation inhibitor 1	27	15.7101	17.7592	16.2246	16.3068	16.263	17.7364	16.5646	16.7687	1.01232	0.0176674	0.807217	#N/A	-0.687255
Q09161	NCBP1	NCBP1_HUMAN Nuclear cap-binding protein subunit 1	9	19.4889	20.59	17.5042	14.611	14.3099	13.496	19.1944	14.139	0.736621	-0.441006	0.00628345	#N/A	-0.327848
Q8TDJ6-3	DMXL2	DMXL2_HUMAN Isoform 3 of DmX-like protein 2	6	15.4395	15.9667	15.5431	18.615	16.9931	17.4425	15.6498	17.6835	1.12996	0.176265	0.016258	#N/A	-0.32812
Q92628	KIAA0232	K0232_HUMAN Uncharacterized protein KIAA0232	1	16.7915	16.488	16.7423	17.4483	15.5498	16.98	16.6739	16.6594	0.999126	-0.00126092	0.981124	#N/A	-0.686165
Q9ULI0	ATAD2B	ATD2B_HUMAN ATPase family AAA domain-containing protein 2B	1	19.4713	16.3942	14.4012	14.1254	14.6984	20.9095	16.7556	16.5778	0.989389	-0.0153908	0.949258	#N/A	-0.685528
Q9UL18	AGO1	AGO1_HUMAN Protein argonaute-1	3	16.481	13.904	15.0404	16.8072	19.5189	18.2484	15.1418	18.1915	1.20141	0.264728	0.0478296	#N/A	-0.329172
P78537	BLOC1S1	BL1S1_HUMAN Biogenesis of lysosome-related organelles complex 1 subunit 1	1	16.0936	14.1591	16.3616	19.4203	15.3218	18.6436	15.5381	17.7952	1.14526	0.195681	0.191009	YES	-0.684967
Q66K14	TBC1D9B	TBC9B_HUMAN TBC1 domain family member 9B	9	15.5539	15.2608	15.9443	18.37	16.4756	18.3955	15.5863	17.747	1.13863	0.187296	0.0315267	#N/A	-0.32944
P27987	ITPKB	IP3KB_HUMAN Inositol-trisphosphate 3-kinase B	17	16.313	16.2208	17.724	16.8359	15.18	17.7263	16.7526	16.5807	0.989741	-0.0148772	0.85638	#N/A	-0.684567
P16403	HIST1H1C	H12_HUMAN Histone H1.2	4	13.4001	9.65407	15.6138	16.0668	27.1433	18.1218	12.8893	20.444	1.58612	0.665499	0.119166	#N/A	-0.684507
Q9UQN3	CHMP2B	CHM2B_HUMAN Charged multivesicular body protein 2b	8	17.7328	17.0832	15.8131	18.1949	15.8575	15.3185	16.8764	16.457	0.975149	-0.0363059	0.70932	#N/A	-0.684507
Q05048	CSTF1	CSTF1_HUMAN Cleavage stimulation factor subunit 1	11	14.1548	12.8634	16.2571	18.0173	18.6683	20.0391	14.4251	18.9082	1.31079	0.390433	0.0177974	#N/A	-0.329698
P18621-3	RPL17	RL17_HUMAN Isoform 3 of 60S ribosomal protein L17	16	16.807	17.8946	16.9593	18.5833	15.0752	14.6805	17.2203	16.113	0.935698	-0.0958851	0.437818	#N/A	-0.684211
Q9BZF1	OSBPL8	OSBL8_HUMAN Oxysterol-binding protein-related protein 8	1	11.8901	15.0838	12.5658	19.7828	14.5902	26.0873	13.1799	20.1534	1.5291	0.612686	0.114329	#N/A	-0.683802
Q9H7B2	RPF2	RPF2_HUMAN Ribosome production factor 2 homolog	1	17.1892	14.2851	13.2791	21.1946	22.2295	11.8226	14.9178	18.4156	1.23447	0.303891	0.375576	#N/A	-0.68366
P30291	WEE1	WEE1_HUMAN Wee1-like protein kinase	3	15.5312	21.5589	17.1941	16.9121	15.1811	13.6226	18.0947	15.2386	0.842157	-0.247839	0.232753	#N/A	-0.683437
Q9NP61	ARFGAP3	ARFG3_HUMAN ADP-ribosylation factor GTPase-activating protein 3	9	16.4247	17.2106	16.5286	16.6187	15.2742	17.9431	16.7213	16.612	0.993463	-0.00946124	0.899045	#N/A	-0.68314
O75157	TSC22D2	T22D2_HUMAN TSC22 domain family protein 2	2	18.6741	18.0345	16.7911	15.7865	14.3678	16.3461	17.8332	15.5001	0.869171	-0.202288	0.0446132	#N/A	-0.330641
Q06413-6	MEF2C	MEF2C_HUMAN Isoform 6 of Myocyte-specific enhancer factor 2C	6	17.5142	19.9392	16.4409	19.982	12.5148	13.6089	17.9648	15.3686	0.855484	-0.225188	0.365823	#N/A	-0.682937
Q9Y5N6	ORC6	ORC6_HUMAN Origin recognition complex subunit 6	3	19.6649	20.5604	18.2244	15.4692	14.456	11.6251	19.4832	13.8501	0.710873	-0.492337	0.013533	#N/A	-0.330952
Q9NPD8	UBE2T	UBE2T_HUMAN Ubiquitin-conjugating enzyme E2 T	11	21.0024	20.5982	13.0464	16.2033	16.9763	12.1734	18.2157	15.1177	0.829927	-0.268944	0.357971	#N/A	-0.682741
Q9ULL5-3	PRR12	PRR12_HUMAN Isoform 3 of Proline-rich protein 12	2	17.1393	16.3993	13.9528	19.405	15.7871	17.3165	15.8305	17.5029	1.10564	0.144887	0.305232	#N/A	-0.682613
Q04828	AKR1C1	AK1C1_HUMAN Aldo-keto reductase family 1 member C1	2	7.78446	7.2548	7.42685	23.0024	26.2265	28.305	7.4887	25.8446	3.45115	1.78708	0.000291411	#N/A	-0.33096
P50579	METAP2	MAP2_HUMAN Methionine aminopeptidase 2	33	15.3501	17.9354	17.9311	15.3702	16.2427	17.1704	17.0722	16.2611	0.95249	-0.0702241	0.465196	#N/A	-0.681799
O95260	ATE1	ATE1_HUMAN Arginyl-tRNA--protein transferase 1	9	12.0609	17.2943	15.0556	20.3888	14.4193	20.781	14.8036	18.5297	1.2517	0.323891	0.218692	#N/A	-0.681467
Q8N543	OGFOD1	OGFD1_HUMAN 2-oxoglutarate and iron-dependent oxygenase domain-containing protein 1	4	20.6229	18.4245	13.6645	17.3165	17.0722	12.8994	17.5706	15.7627	0.897105	-0.156652	0.510293	#N/A	-0.680996
Q8IZ69	TRMT2A	TRM2A_HUMAN tRNA (uracil-5-)-methyltransferase homolog A	7	18.8043	18.8105	17.0275	15.9428	14.6688	14.7462	18.2141	15.1193	0.830086	-0.268668	0.0128142	#N/A	-0.33136
Q13564	NAE1	ULA1_HUMAN NEDD8-activating enzyme E1 regulatory subunit	14	15.609	15.6446	15.3873	17.6621	16.8317	18.8651	15.547	17.7863	1.14404	0.194133	0.0197925	#N/A	-0.332022
P61981	YWHAG	1433G_HUMAN 14-3-3 protein gamma	22	15.901	16.2282	16.1814	16.9064	16.5495	18.2335	16.1035	17.2298	1.06994	0.0975287	0.0973319	#N/A	-0.680162
Q7Z2K8	GPRIN1	GRIN1_HUMAN G protein-regulated inducer of neurite outgrowth 1	8	22.8654	15.6311	18.4862	15.4072	13.6397	13.9704	18.9942	14.3391	0.754919	-0.405607	0.0987906	#N/A	-0.680159
Q9Y4E8	USP15	UBP15_HUMAN Ubiquitin carboxyl-terminal hydrolase 15	21	16.3682	16.6927	14.3185	17.6218	17.9579	17.0408	15.7931	17.5402	1.11062	0.151365	0.0914918	#N/A	-0.68002
P51948	MNAT1	MAT1_HUMAN CDK-activating kinase assembly factor MAT1	3	16.9828	15.9151	14.0383	17.1841	17.8837	17.996	15.6454	17.6879	1.13055	0.177027	0.08514	#N/A	-0.679612
Q4KMQ1	TPRN	TPRN_HUMAN Taperin	1	20.1571	16.4863	12.9563	19.803	19.263	11.3342	16.5332	16.8001	1.01614	0.0230981	0.941851	#N/A	-0.679184
Q9UID6	ZNF639	ZN639_HUMAN Zinc finger protein 639	2	18.6282	16.1967	14.6654	17.4732	16.5751	16.4614	16.4968	16.8366	1.0206	0.0294147	0.790646	#N/A	-0.678969
Q13217	DNAJC3	DNJC3_HUMAN DnaJ homolog subfamily C member 3	2	15.9348	14.2447	15.5458	21.0143	11.2601	22.0003	15.2418	18.0916	1.18697	0.247287	0.457075	#N/A	-0.678968
P08238	HSP90AB1	HS90B_HUMAN Heat shock protein HSP 90-beta	89	17.3958	19.9396	16.4361	15.0447	16.0435	15.1404	17.9238	15.4095	0.859723	-0.218056	0.0828331	#N/A	-0.678453
O75909-4	CCNK	CCNK_HUMAN Isoform 4 of Cyclin-K	3	16.7139	16.6047	15.5082	18.35	18.4129	14.4103	16.2756	17.0577	1.04806	0.0677152	0.600831	#N/A	-0.678333
F8W7U8	MRE11A	F8W7U8_HUMAN Double-strand break repair protein MRE11A	10	14.0239	18.9987	15.688	19.5339	13.0254	18.7301	16.2369	17.0965	1.05294	0.0744249	0.749894	#N/A	-0.678218
Q9UEU0	VTI1B	VTI1B_HUMAN Vesicle transport through interaction with t-SNAREs homolog 1B	3	15.9045	16.7568	14.6264	17.9464	18.1328	16.633	15.7626	17.5707	1.11471	0.156672	0.0808899	#N/A	-0.678017
Q9NRA8-3	EIF4ENIF1	4ET_HUMAN Isoform 3 of Eukaryotic translation initiation factor 4E transporter	10	17.962	18.4649	16.1073	16.5752	16.6807	14.21	17.5114	15.822	0.903524	-0.146365	0.192504	#N/A	-0.677688
K7ELC2	RPS15	K7ELC2_HUMAN 40S ribosomal protein S15	12	18.3992	15.3616	17.4043	13.8546	20.233	14.7473	17.055	16.2783	0.954457	-0.0672475	0.74022	#N/A	-0.677632
P50395	GDI2	GDIB_HUMAN Rab GDP dissociation inhibitor beta	45	14.8975	15.3459	15.8525	19.0626	16.4477	18.3938	15.3653	17.968	1.16939	0.225757	0.0351667	#N/A	-0.332135
Q15648	MED1	MED1_HUMAN Mediator of RNA polymerase II transcription subunit 1	13	15.7052	18.2339	14.3013	18.5427	16.3632	16.8536	16.0801	17.2532	1.07295	0.101582	0.426493	#N/A	-0.677356
Q96HI0	SENP5	SENP5_HUMAN Sentrin-specific protease 5	1	14.0086	24.1256	19.4199	17.5745	10.8818	13.9896	19.1847	14.1486	0.737496	-0.439294	0.224085	#N/A	-0.676291
Q8TDD1-2	DDX54	DDX54_HUMAN Isoform 2 of ATP-dependent RNA helicase DDX54	5	16.8735	17.4747	12.9005	18.5941	20.1108	14.0464	15.7496	17.5838	1.11646	0.158932	0.473293	#N/A	-0.676077
Q9NQW6	ANLN	ANLN_HUMAN Actin-binding protein anillin	16	18.6477	16.5884	12.8827	19.0136	18.0462	14.8213	16.0396	17.2937	1.07819	0.108608	0.584216	#N/A	-0.675979
O43734	TRAF3IP2	CIKS_HUMAN Adapter protein CIKS	1	15.9069	19.8843	14.4511	18.578	12.4645	18.7153	16.7474	16.5859	0.990357	-0.0139798	0.953874	#N/A	-0.675958
Q13451	FKBP5	FKBP5_HUMAN Peptidyl-prolyl cis-trans isomerase FKBP5	29	15.8014	17.2092	19.2323	14.9136	16.0295	16.8139	17.4143	15.919	0.914134	-0.129523	0.259203	#N/A	-0.67593
Q7Z4S6-4	KIF21A	KI21A_HUMAN Isoform 4 of Kinesin-like protein KIF21A	6	16.5521	16.4283	14.4555	18.3125	17.6795	16.5721	15.812	17.5214	1.10811	0.148098	0.114195	#N/A	-0.675582
Q2KHR3	QSER1	QSER1_HUMAN Glutamine and serine-rich protein 1	2	23.6182	17.0838	16.7019	14.5641	14.244	13.7881	19.1346	14.1987	0.742044	-0.430424	0.0938874	#N/A	-0.675504
Q9Y5A9	YTHDF2	YTHD2_HUMAN YTH domain family protein 2	17	19.3216	19.4259	15.281	13.9314	18.7987	13.2415	18.0095	15.3239	0.850877	-0.232978	0.292642	#N/A	-0.675475
Q9NZM3	ITSN2	ITSN2_HUMAN Intersectin-2	28	17.2199	16.2075	18.4959	15.4967	15.003	17.5769	17.3078	16.0255	0.925916	-0.111047	0.281014	#N/A	-0.675309
Q6NUJ5	PWWP2B	PWP2B_HUMAN PWWP domain-containing protein 2B	1	17.9956	16.9062	12.2008	18.7075	17.842	16.3479	15.7009	17.6325	1.12303	0.16739	0.368388	#N/A	-0.675254
Q9H0Y0	ATG10	ATG10_HUMAN Ubiquitin-like-conjugating enzyme ATG10	1	16.4558	13.1459	15.9274	17.7329	18.5942	18.1438	15.1764	18.157	1.1964	0.258697	0.0477475	#N/A	-0.334545
Q96RT1-8	ERBB2IP	LAP2_HUMAN Isoform 8 of Protein LAP2	3	17.1296	15.3471	17.0839	16.4255	16.8462	17.1677	16.5202	16.8131	1.01773	0.0253575	0.6636	#N/A	-0.675194
Q14457	BECN1	BECN1_HUMAN Beclin-1	1	16.0384	15.0694	17.8674	16.4569	15.2014	19.3665	16.3251	17.0083	1.04185	0.0591472	0.668633	#N/A	-0.675111
Q15149-2	PLEC	PLEC_HUMAN Isoform 2 of Plectin	73	16.4685	16.5364	15.5833	17.0589	16.8678	17.4851	16.1961	17.1373	1.05811	0.0814935	0.0578569	#N/A	-0.674289
P57060	RWDD2B	RWD2B_HUMAN RWD domain-containing protein 2B	2	16.0587	14.9863	15.4604	17.5954	18.8403	17.059	15.5018	17.8316	1.15029	0.201998	0.0189991	#N/A	-0.334796
Q9UFW8	CGGBP1	CGBP1_HUMAN CGG triplet repeat-binding protein 1	7	13.769	19.9515	17.0707	18.3189	14.7404	16.1495	16.9304	16.4029	0.968845	-0.0456622	0.811184	#N/A	-0.674251
O76064	RNF8	RNF8_HUMAN E3 ubiquitin-protein ligase RNF8	1	16.3451	23.4483	13.2736	18.9193	12.8169	15.1967	17.689	15.6443	0.884408	-0.177215	0.590182	#N/A	-0.674227
Q9HCK8	CHD8	CHD8_HUMAN Chromodomain-helicase-DNA-binding protein 8	19	19.5249	17.6078	14.399	17.3777	17.0884	14.0022	17.1772	16.1561	0.940553	-0.0884187	0.60936	#N/A	-0.674157
O14578-4	CIT	CTRO_HUMAN Isoform 4 of Citron Rho-interacting kinase	23	17.4697	18.5654	16.6015	17.807	15.7741	13.7824	17.5455	15.7878	0.899821	-0.152291	0.245707	#N/A	-0.674142
P61218	POLR2F	RPAB2_HUMAN DNA-directed RNA polymerases I, II, and III subunit RPABC2	1	15.8835	19.2246	16.7365	15.1456	14.022	18.9879	17.2815	16.0518	0.928843	-0.106493	0.533503	#N/A	-0.674016
Q08AE8	SPIRE1	SPIR1_HUMAN Protein spire homolog 1	1	16.1702	12.9833	19.568	3.97703	30.712	16.5895	16.2405	17.0928	1.05248	0.0737964	0.919807	#N/A	-0.673942
Q15650	TRIP4	TRIP4_HUMAN Activating signal cointegrator 1	4	17.0665	16.4086	15.1901	17.417	17.7546	16.1632	16.2217	17.1116	1.05486	0.0770467	0.291213	#N/A	-0.673666
Q9UM13	ANAPC10	APC10_HUMAN Anaphase-promoting complex subunit 10	3	19.5817	17.0355	14.3818	17.4931	16.6322	14.8757	16.9997	16.3337	0.960823	-0.0576578	0.713185	#N/A	-0.673514
Q9NQG5	RPRD1B	RPR1B_HUMAN Regulation of nuclear pre-mRNA domain-containing protein 1B	6	16.1035	14.625	14.8239	20.085	17.188	17.1745	15.1841	18.1492	1.19527	0.257339	0.0506868	#N/A	-0.672393
O95801	TTC4	TTC4_HUMAN Tetratricopeptide repeat protein 4	14	18.1521	19.4457	14.3137	18.8225	15.4533	13.8128	17.3038	16.0295	0.926357	-0.110359	0.582379	#N/A	-0.672351
Q92503-2	SEC14L1	S14L1_HUMAN Isoform 2 of SEC14-like protein 1	1	23.7699	19.9323	21.9947	12.7719	11.2907	10.2406	21.899	11.4344	0.522143	-0.937482	0.0014099	#N/A	-0.33491
Q9BS16	CENPK	CENPK_HUMAN Centromere protein K	2	16.6307	18.6415	19.2708	12.9688	17.6159	14.8724	18.181	15.1524	0.833418	-0.262888	0.12528	#N/A	-0.671747
P02787	TF	TRFE_HUMAN Serotransferrin	1	15.8748	6.77909	12.3344	22.5879	19.2343	23.1895	11.6628	21.6706	1.8581	0.893827	0.0265747	#N/A	-0.336246
P0CG38	POTEI	POTEI_HUMAN POTE ankyrin domain family member I	73	14.967	16.5752	16.1746	16.0053	17.5985	18.6793	15.9056	17.4277	1.0957	0.131847	0.171454	#N/A	-0.671442
P51003	PAPOLA	PAPOA_HUMAN Poly(A) polymerase alpha	8	17.3551	17.096	17.4599	15.6447	16.1727	16.2717	17.3037	16.0297	0.926376	-0.11033	0.00461656	#N/A	-0.336779
Q9UBC2-2	EPS15L1	EP15R_HUMAN Isoform 2 of Epidermal growth factor receptor substrate 15-like 1	24	16.52	15.3593	16.4034	17.9674	16.2991	17.4507	16.0942	17.2391	1.07113	0.0991378	0.136577	#N/A	-0.671099
Q9H147	DNTTIP1	TDIF1_HUMAN Deoxynucleotidyltransferase terminal-interacting protein 1	3	18.936	16.5951	17.2689	15.1591	17.3258	14.7151	17.6	15.7333	0.893939	-0.161751	0.154556	#N/A	-0.670821
Q9BQF6	SENP7	SENP7_HUMAN Sentrin-specific protease 7	1	20.3217	13.1498	14.421	18.2346	15.4342	18.4388	15.9642	17.3692	1.08801	0.121694	0.591581	#N/A	-0.670667
Q9UPN6	SCAF8	SCAF8_HUMAN Protein SCAF8	6	17.7571	16.6223	16.3768	18.5791	15.2426	15.4221	16.9187	16.4146	0.970203	-0.043642	0.687248	#N/A	-0.670574
Q9Y5B9	SUPT16H	SP16H_HUMAN FACT complex subunit SPT16	40	17.1396	17.2801	16.7263	18.0053	14.5574	16.2912	17.0487	16.2846	0.955185	-0.0661477	0.491119	#N/A	-0.670487
O00139-2	KIF2A	KIF2A_HUMAN Isoform 2 of Kinesin-like protein KIF2A	1	14.8306	16.8484	12.5832	20.6141	18.756	16.3678	14.7541	18.5793	1.25927	0.332583	0.0928266	#N/A	-0.670455
Q9NPG3	UBN1	UBN1_HUMAN Ubinuclein-1	2	15.4826	18.8489	12.5184	18.4504	16.319	18.3807	15.6166	17.7167	1.13448	0.182026	0.34382	#N/A	-0.670282
Q6FIF0	ZFAND6	ZFAN6_HUMAN AN1-type zinc finger protein 6	8	18.698	20.9034	17.3649	12.197	16.8653	13.9713	18.9888	14.3445	0.755422	-0.404645	0.0529898	#N/A	-0.670192
Q9NVU7	SDAD1	SDA1_HUMAN Protein SDA1 homolog	8	18.4504	20.9969	13.6631	18.2119	16.4492	12.2285	17.7035	15.6299	0.88287	-0.179726	0.498332	#N/A	-0.67016
Q86UU1	PHLDB1	PHLB1_HUMAN Pleckstrin homology-like domain family B member 1	1	16.2612	10.8133	10.9904	26.5673	15.0844	20.2833	12.6883	20.645	1.62709	0.702294	0.102446	#N/A	-0.669426
Q9H9Q2	COPS7B	CSN7B_HUMAN COP9 signalosome complex subunit 7b	7	13.8844	13.9052	15.9609	17.7459	18.1296	20.374	14.5835	18.7498	1.28569	0.362541	0.0176645	#N/A	-0.338258
P43378	PTPN9	PTN9_HUMAN Tyrosine-protein phosphatase non-receptor type 9	3	19.3593	17.7989	18.6416	17.1045	12.5743	14.5214	18.5999	14.7334	0.792121	-0.336207	0.049466	#N/A	-0.33828
Q8NBF6	AVL9	AVL9_HUMAN Late secretory pathway protein AVL9 homolog	5	14.6563	14.3619	15.3783	18.3528	17.8214	19.4293	14.7988	18.5345	1.25243	0.32473	0.00264409	#N/A	-0.338735
Q15003	NCAPH	CND2_HUMAN Condensin complex subunit 2	14	17.7956	16.685	21.145	13.913	16.9425	13.5188	18.5419	14.7914	0.797732	-0.326025	0.0950123	#N/A	-0.668286
O75419-3	CDC45	CDC45_HUMAN Isoform 3 of Cell division control protein 45 homolog	5	21.226	20.9526	19.5447	12.7885	13.4468	12.0414	20.5744	12.7589	0.620134	-0.689349	0.000291848	#N/A	-0.33913
Q15811	ITSN1	ITSN1_HUMAN Intersectin-1	3	14.1292	20.7289	15.683	19.8566	12.0972	17.5051	16.847	16.4863	0.978588	-0.0312269	0.911281	#N/A	-0.668042
P62993	GRB2	GRB2_HUMAN Growth factor receptor-bound protein 2	26	15.7904	17.0274	16.2823	17.3342	15.421	18.1446	16.3667	16.9666	1.03665	0.051934	0.534559	#N/A	-0.667742
Q9BZD4	NUF2	NUF2_HUMAN Kinetochore protein Nuf2	9	16.7964	19.2009	18.7932	14.5953	16.8961	13.718	18.2635	15.0698	0.825132	-0.277303	0.0568458	#N/A	-0.667672
P51580	TPMT	TPMT_HUMAN Thiopurine S-methyltransferase	15	17.0129	16.767	18.1559	15.9413	16.3213	15.8016	17.3119	16.0214	0.925454	-0.111767	0.0471056	#N/A	-0.339184
P31949	S100A11	S10AB_HUMAN Protein S100-A11	2	16.7093	15.8024	14.836	17.6804	17.5766	17.3953	15.7826	17.5508	1.11204	0.153202	0.0319423	#N/A	-0.34
Q02543	RPL18A	RL18A_HUMAN 60S ribosomal protein L18a	28	19.6002	15.0734	18.9773	13.6564	19.3776	13.3152	17.8836	15.4497	0.863903	-0.211058	0.372065	#N/A	-0.667045
Q9P287-2	BCCIP	BCCIP_HUMAN Isoform 2 of BRCA2 and CDKN1A-interacting protein	5	20.2096	14.0311	17.1946	12.7522	21.5477	14.2649	17.1451	16.1883	0.944192	-0.0828478	0.783	#N/A	-0.66677
Q96QR8	PURB	PURB_HUMAN Transcriptional activator protein Pur-beta	3	13.5422	16.3467	13.612	25.7685	13.8097	16.921	14.5003	18.8331	1.29881	0.377185	0.306506	#N/A	-0.666667
Q7L099-3	RUFY3	RUFY3_HUMAN Isoform 3 of Protein RUFY3	6	15.0016	17.346	16.4989	19.1736	13.9417	18.0381	16.2822	17.0511	1.04723	0.0665749	0.67975	#N/A	-0.666613
Q29RF7	PDS5A	PDS5A_HUMAN Sister chromatid cohesion protein PDS5 homolog A	32	18.3158	17.3888	18.8243	15.8895	14.5355	15.0462	18.1763	15.1571	0.833892	-0.262068	0.00635534	#N/A	-0.340464
P84090	ERH	ERH_HUMAN Enhancer of rudimentary homolog	8	12.6015	18.796	12.0379	19.8942	15.2497	21.4208	14.4785	18.8549	1.30227	0.381031	0.199612	#N/A	-0.666346
Q9NSC5	HOMER3	HOME3_HUMAN Homer protein homolog 3	9	18.4978	16.5389	20.2875	15.4632	12.8719	16.3407	18.4414	14.8919	0.807527	-0.308417	0.0773998	#N/A	-0.666205
Q92771	DDX12P	DDX12_HUMAN Putative ATP-dependent RNA helicase DDX12	6	17.8551	21.5847	18.2155	14.1785	13.3453	14.821	19.2184	14.1149	0.734448	-0.445268	0.0155605	#N/A	-0.341684
Q5T5Y3-3	CAMSAP1	CAMP1_HUMAN Isoform 3 of Calmodulin-regulated spectrin-associated protein 1	4	17.9585	20.9591	16.5592	15.3595	13.6023	15.5615	18.4923	14.8411	0.802557	-0.317324	0.0641994	#N/A	-0.665964
P19525	EIF2AK2	E2AK2_HUMAN Interferon-induced, double-stranded RNA-activated protein kinase	9	16.6666	17.6142	15.632	16.3816	17.3281	16.3775	16.6376	16.6957	1.00349	0.00503213	0.933435	#N/A	-0.665517
Q9H0Q0	FAM49A	FA49A_HUMAN Protein FAM49A	3	16.1197	24.0143	22.1469	11.5274	11.9943	14.1974	20.7603	12.573	0.605629	-0.723495	0.0314216	#N/A	-0.342105
Q5THK1	PRR14L	PR14L_HUMAN Protein PRR14L	2	19.1753	17.4693	16.9221	13.434	17.3199	15.6794	17.8556	15.4778	0.866831	-0.206177	0.144819	#N/A	-0.664761
Q9H410	DSN1	DSN1_HUMAN Kinetochore-associated protein DSN1 homolog	5	17.8445	16.2062	17.6837	16.8315	16.3302	15.1039	17.2448	16.0885	0.93295	-0.100129	0.189123	#N/A	-0.664045
Q9NZL9	MAT2B	MAT2B_HUMAN Methionine adenosyltransferase 2 subunit beta	12	15.5697	16.8675	15.2131	17.2656	17.8661	17.2179	15.8834	17.4499	1.09862	0.135693	0.0450943	#N/A	-0.343413
O75676	RPS6KA4	KS6A4_HUMAN Ribosomal protein S6 kinase alpha-4	5	17.8608	17.4436	17.1321	15.8881	16.4043	15.2711	17.4788	15.8545	0.907069	-0.140717	0.0140503	#N/A	-0.344171
Q9UHD8	SEPT9	SEPT9_HUMAN Septin-9	19	16.7978	16.7231	17.1785	16.8143	15.9981	16.4883	16.8998	16.4336	0.972412	-0.0403605	0.166377	#N/A	-0.66314
Q8IXW5	RPAP2	RPAP2_HUMAN Putative RNA polymerase II subunit B1 CTD phosphatase RPAP2	7	16.2496	17.5402	16.5953	15.884	18.0222	15.7086	16.795	16.5383	0.984712	-0.0222266	0.774524	#N/A	-0.663072
Q9BSQ5	CCM2	CCM2_HUMAN Malcavernin	2	23.2534	20.2381	17.5993	14.8719	10.9979	13.0394	20.3636	12.9697	0.636908	-0.650844	0.0202171	#N/A	-0.344595
Q9NRD1	FBXO6	FBX6_HUMAN F-box only protein 6	1	11.939	11.3529	14.8957	21.0719	19.6915	21.0491	12.7292	20.6042	1.61865	0.694794	0.0026833	#N/A	-0.346075
P14927-2	UQCRB	QCR7_HUMAN Isoform 2 of Cytochrome b-c1 complex subunit 7	2	22.8425	12.1421	14.1585	12.9121	20.7907	17.1541	16.381	16.9523	1.03487	0.0494547	0.893206	YES	-0.662143
Q8NEY4	ATP6V1C2	VATC2_HUMAN V-type proton ATPase subunit C 2	1	29.466	24.6127	16.4153	13.4757	9.21426	6.81599	23.498	9.83532	0.41856	-1.25649	0.0330855	#N/A	-0.346604
Q5VWQ0	RSBN1	RSBN1_HUMAN Round spermatid basic protein 1	3	13.8049	16.083	17.7154	19.6654	14.97	17.7612	15.8678	17.4655	1.10069	0.138412	0.418554	#N/A	-0.661222
Q9P0J7	KCMF1	KCMF1_HUMAN E3 ubiquitin-protein ligase KCMF1	4	16.4654	16.6015	16.6484	14.4114	18.8261	17.0472	16.5718	16.7616	1.01145	0.0164296	0.8896	#N/A	-0.661155
Q12929	EPS8	EPS8_HUMAN Epidermal growth factor receptor kinase substrate 8	6	17.9079	15.9815	19.6106	14.244	15.5259	16.73	17.8333	15.5	0.869157	-0.202311	0.140148	#N/A	-0.661071
Q9Y597	KCTD3	KCTD3_HUMAN BTB/POZ domain-containing protein KCTD3	2	11.5936	15.0442	14.5673	20.4063	18.8143	19.5743	13.735	19.5983	1.42688	0.512868	0.00750605	#N/A	-0.347485
Q6BDS2	UHRF1BP1	URFB1_HUMAN UHRF1-binding protein 1	3	13.8629	16.1328	15.6244	17.8828	18.5512	17.9459	15.2067	18.1266	1.19202	0.253404	0.0154054	#N/A	-0.347847
O95628-10	CNOT4	CNOT4_HUMAN Isoform 10 of CCR4-NOT transcription complex subunit 4	4	16.9886	17.3821	15.4539	15.9345	18.4961	15.7447	16.6082	16.7251	1.00704	0.0101191	0.917842	#N/A	-0.660589
Q9H0M0	WWP1	WWP1_HUMAN NEDD4-like E3 ubiquitin-protein ligase WWP1	1	18.5063	19.2934	16.687	14.9914	13.9557	16.5662	18.1622	15.1711	0.83531	-0.259616	0.0506762	#N/A	-0.660087
Q9GZR7	DDX24	DDX24_HUMAN ATP-dependent RNA helicase DDX24	11	17.0533	18.7843	15.7783	17.5305	16.7869	14.0667	17.2053	16.128	0.937388	-0.0932825	0.47457	#N/A	-0.66007
Q15020	SART3	SART3_HUMAN Squamous cell carcinoma antigen recognized by T-cells 3	19	16.9588	15.7415	15.7268	17.5906	16.6292	17.3531	16.1424	17.191	1.06496	0.0907986	0.104107	#N/A	-0.659917
P50749	RASSF2	RASF2_HUMAN Ras association domain-containing protein 2	4	18.1003	19.584	13.1418	17.9744	15.4233	15.7761	16.942	16.3913	0.967491	-0.0476797	0.80651	#N/A	-0.659509
Q9UHD9	UBQLN2	UBQL2_HUMAN Ubiquilin-2	9	28.8262	29.2614	29.9096	3.24137	4.09176	4.66958	29.3324	4.0009	0.136399	-2.8741	1.06808e-06	#N/A	-0.348558
Q12974	PTP4A2	TP4A2_HUMAN Protein tyrosine phosphatase type IVA 2	2	19.7477	18.6303	19.8774	15.8683	15.5451	10.3312	19.4185	13.9149	0.716579	-0.480802	0.0401275	#N/A	-0.349701
Q02078-5	MEF2A	MEF2A_HUMAN Isoform 5 of Myocyte-specific enhancer factor 2A	1	18.2799	21.3129	14.7201	19.2463	14.6139	11.8269	18.1043	15.229	0.841183	-0.249508	0.375054	#N/A	-0.658116
Q9GZV4	EIF5A2	IF5A2_HUMAN Eukaryotic translation initiation factor 5A-2	1	19.2568	20.2079	17.4112	15.4435	12.3223	15.3583	18.9586	14.3747	0.758214	-0.399323	0.025182	#N/A	-0.35098
Q8IV53	DENND1C	DEN1C_HUMAN DENN domain-containing protein 1C	6	17.6647	18.8012	19.2234	12.9022	14.9445	16.464	18.5631	14.7702	0.795677	-0.329745	0.0285534	#N/A	-0.351186
P48382	RFX5	RFX5_HUMAN DNA-binding protein RFX5	3	17.1764	14.6296	20.3807	13.1124	16.1561	18.5448	17.3956	15.9378	0.916197	-0.12627	0.558829	#N/A	-0.657792
Q8NI77	KIF18A	KI18A_HUMAN Kinesin-like protein KIF18A	3	16.86	19.5743	14.9809	17.5964	16.5662	14.4222	17.1384	16.1949	0.94495	-0.0816899	0.593399	#N/A	-0.657684
Q9GZT9	EGLN1	EGLN1_HUMAN Egl nine homolog 1	18	14.7193	15.4333	21.308	13.2925	18.6338	16.6131	17.1535	16.1798	0.943234	-0.084312	0.727446	#N/A	-0.657042
P51957	NEK4	NEK4_HUMAN Serine/threonine-protein kinase Nek4	1	18.796	17.3537	18.7238	14.4436	12.6839	17.9989	18.2912	15.0421	0.822371	-0.282138	0.117359	#N/A	-0.65648
Q9P0M2	AKAP7	AKA7G_HUMAN A-kinase anchor protein 7 isoform gamma	1	11.7909	24.2606	13.0847	21.7795	11.8588	17.2255	16.3787	16.9546	1.03516	0.049853	0.911892	#N/A	-0.656322
P54105	CLNS1A	ICLN_HUMAN Methylosome subunit pICln	1	17.8572	16.2613	14.7261	17.9304	18.4685	14.7566	16.2815	17.0518	1.04731	0.0666903	0.627758	#N/A	-0.656118
P11388-4	TOP2A	TOP2A_HUMAN Isoform 4 of DNA topoisomerase 2-alpha	17	16.7854	17.2642	19.4691	12.6997	18.1237	15.6579	17.8396	15.4938	0.868506	-0.203393	0.256237	#N/A	-0.655769
Q6WKZ4	RAB11FIP1	RFIP1_HUMAN Rab11 family-interacting protein 1	6	17.0654	15.5827	17.2316	15.6888	17.6433	16.7881	16.6266	16.7067	1.00482	0.00693938	0.92221	#N/A	-0.655261
Q14149	MORC3	MORC3_HUMAN MORC family CW-type zinc finger protein 3	7	16.1431	16.3599	16.9035	17.2104	17.0094	16.3738	16.4688	16.8645	1.02403	0.034254	0.307579	#N/A	-0.65442
Q96FF9	CDCA5	CDCA5_HUMAN Sororin	2	18.2091	14.9693	13.6592	18.121	19.2037	15.8376	15.6125	17.7208	1.13503	0.182736	0.277136	#N/A	-0.654365
P33992	MCM5	MCM5_HUMAN DNA replication licensing factor MCM5	68	18.4495	18.1806	20.6184	12.8356	16.9308	12.9852	19.0828	14.2505	0.746772	-0.421259	0.0354042	#N/A	-0.352316
O43670-4	ZNF207	ZN207_HUMAN Isoform 4 of Zinc finger protein 207	6	18.0678	16.4496	16.5162	16.8987	16.1297	15.9381	17.0112	16.3222	0.959495	-0.0596523	0.318093	#N/A	-0.654251
Q9NRS6	SNX15	SNX15_HUMAN Sorting nexin-15	2	17.1927	16.5496	16.3248	15.3771	17.6316	16.9241	16.689	16.6443	0.997318	-0.00387509	0.95306	#N/A	-0.654094
Q5T1M5	FKBP15	FKB15_HUMAN FK506-binding protein 15	20	19.3805	16.3106	16.6055	17.2341	14.7864	15.6829	17.4322	15.9011	0.91217	-0.132625	0.274896	#N/A	-0.653979
O43439-4	CBFA2T2	MTG8R_HUMAN Isoform 4 of Protein CBFA2T2	1	21.3495	17.643	16.7309	19.8895	10.9958	13.3913	18.5745	14.7589	0.794578	-0.331739	0.273548	#N/A	-0.653909
P62158	CALM1	CALM_HUMAN Calmodulin	5	17.7665	13.6106	14.6757	17.6233	14.9911	21.3327	15.3509	17.9824	1.17142	0.228257	0.301852	#N/A	-0.653691
Q9NVS9	PNPO	PNPO_HUMAN Pyridoxine-5'-phosphate oxidase	4	14.8156	13.161	16.9746	20.0375	18.7265	16.2848	14.9837	18.3496	1.22463	0.292351	0.096884	YES	-0.65364
Q02880	TOP2B	TOP2B_HUMAN DNA topoisomerase 2-beta	18	14.6942	14.9977	16.7207	16.0869	18.9163	18.5841	15.4709	17.8624	1.15459	0.207375	0.0939775	#N/A	-0.653321
Q96AJ9	VTI1A	VTI1A_HUMAN Vesicle transport through interaction with t-SNAREs homolog 1A	5	17.4712	16.8763	16.2933	14.3009	19.1471	15.9112	16.8803	16.4531	0.974692	-0.0369812	0.785084	#N/A	-0.652995
Q8IX18	DHX40	DHX40_HUMAN Probable ATP-dependent RNA helicase DHX40	4	20.037	20.1352	18.1575	15.7188	12.7375	13.214	19.4432	13.8901	0.714392	-0.485211	0.00787579	#N/A	-0.353273
P46776	RPL27A	RL27A_HUMAN 60S ribosomal protein L27a	20	17.2712	19.2786	15.1112	17.7251	14.5677	16.0462	17.2203	16.113	0.935696	-0.0958879	0.50399	#N/A	-0.652703
Q9Y5Z4	HEBP2	HEBP2_HUMAN Heme-binding protein 2	1	17.1401	13.4444	17.0647	12.2146	20.0487	20.0875	15.8831	17.4503	1.09867	0.13576	0.616183	#N/A	-0.652683
Q52LJ0-2	FAM98B	FA98B_HUMAN Isoform 2 of Protein FAM98B	4	14.0043	16.3044	17.8947	17.0272	17.3351	17.4343	16.0678	17.2655	1.07454	0.103722	0.351164	#N/A	-0.652656
Q9UPN3-2	MACF1	MACF1_HUMAN Isoform 2 of Microtubule-actin cross-linking factor 1, isoforms 1/2/3/5	2	16.9934	16.8996	14.0964	18.2043	15.9279	17.8784	15.9965	17.3369	1.08379	0.11609	0.321855	#N/A	-0.652597
P30086	PEBP1	PEBP1_HUMAN Phosphatidylethanolamine-binding protein 1	18	15.6558	15.7211	17.2686	16.761	16.8706	17.7228	16.2152	17.1181	1.05569	0.0781815	0.211949	#N/A	-0.652406
P32969	RPL9	RL9_HUMAN 60S ribosomal protein L9	23	18.0601	19.0335	17.3336	14.7783	16.5188	14.2757	18.1424	15.1909	0.837317	-0.256155	0.0245219	#N/A	-0.353646
Q9ULJ6	ZMIZ1	ZMIZ1_HUMAN Zinc finger MIZ domain-containing protein 1	2	17.1983	15.0919	18.8023	13.9806	19.4127	15.5142	17.0308	16.3025	0.957234	-0.0630558	0.726572	#N/A	-0.652015
Q13596	SNX1	SNX1_HUMAN Sorting nexin-1	13	14.5755	17.8727	14.7955	19.9473	14.9042	17.9049	15.7479	17.5855	1.11669	0.159224	0.367513	#N/A	-0.651341
P78560	CRADD	CRADD_HUMAN Death domain-containing protein CRADD	1	20.1732	25.9573	29.7129	4.19755	10.3851	9.57401	25.2811	8.05222	0.318507	-1.6506	0.00704271	#N/A	-0.353769
Q9H0D6	XRN2	XRN2_HUMAN 5'-3' exoribonuclease 2	15	17.3295	18.8351	16.6054	14.5695	16.4569	16.2035	17.59	15.7433	0.895014	-0.160018	0.104884	#N/A	-0.650947
O00139-4	KIF2A	KIF2A_HUMAN Isoform 4 of Kinesin-like protein KIF2A	12	16.595	16.4708	16.0167	17.7551	16.3013	16.8611	16.3608	16.9725	1.03739	0.0529529	0.252976	#N/A	-0.650941
Q96N67	DOCK7	DOCK7_HUMAN Dedicator of cytokinesis protein 7	10	15.2708	16.4837	15.355	17.9646	17.0209	17.905	15.7032	17.6302	1.12271	0.166991	0.0177622	#N/A	-0.354346
Q9Y6N7-2	ROBO1	ROBO1_HUMAN Isoform 2 of Roundabout homolog 1	1	15.1057	7.81557	21.8415	18.3951	13.3035	23.5386	14.9209	18.4124	1.234	0.303341	0.524494	#N/A	-0.650453
Q9H0U9	TSPYL1	TSYL1_HUMAN Testis-specific Y-encoded-like protein 1	3	16.1709	14.4355	11.4201	22.0909	19.6727	16.2098	14.0088	19.3245	1.37945	0.464092	0.0730422	#N/A	-0.650114
Q12955	ANK3	ANK3_HUMAN Ankyrin-3	2	17.572	17.1192	14.3362	21.7933	13.0841	16.0952	16.3425	16.9909	1.03968	0.0561337	0.824982	#N/A	-0.649874
Q9UI10	EIF2B4	EI2BD_HUMAN Translation initiation factor eIF-2B subunit delta	13	17.6629	17.4941	18.3863	14.5624	16.6395	15.2548	17.8478	15.4856	0.867647	-0.204819	0.0242238	#N/A	-0.354493
Q86XP1	DGKH	DGKH_HUMAN Diacylglycerol kinase eta	1	17.8141	21.4015	20.4034	10.7553	16.0609	13.5647	19.873	13.4603	0.677316	-0.562099	0.0264869	#N/A	-0.354508
O95149	SNUPN	SPN1_HUMAN Snurportin-1	3	18.0811	17.2437	14.6011	18.2469	16.4578	15.3693	16.642	16.6913	1.00297	0.00427327	0.972437	#N/A	-0.649722
A7KAX9	ARHGAP32	RHG32_HUMAN Rho GTPase-activating protein 32	3	19.2409	17.8185	15.6877	15.7242	16.4008	15.1279	17.5824	15.751	0.895839	-0.158689	0.170048	#N/A	-0.649497
Q6VMQ6	ATF7IP	MCAF1_HUMAN Activating transcription factor 7-interacting protein 1	6	18.9768	17.4144	14.6171	17.7603	16.0353	15.1962	17.0028	16.3306	0.960467	-0.0581917	0.673642	#N/A	-0.649449
Q9BV29-2	C15orf57	CO057_HUMAN Isoform 2 of Uncharacterized protein C15orf57	1	16.2926	19.143	13.8759	15.134	15.4258	20.1286	16.4372	16.8961	1.02792	0.0397315	0.846431	#N/A	-0.648969
O43379	WDR62	WDR62_HUMAN WD repeat-containing protein 62	11	17.5737	17.4802	19.0773	14.2399	16.0882	15.5408	18.0437	15.2896	0.847365	-0.238944	0.0217041	#N/A	-0.354941
Q96CW5	TUBGCP3	GCP3_HUMAN Gamma-tubulin complex component 3	4	15.0325	15.5411	16.607	18.2964	17.5993	16.9237	15.7269	17.6065	1.11952	0.162874	0.0369073	#N/A	-0.355017
Q14498	RBM39	RBM39_HUMAN RNA-binding protein 39	8	16.974	17.6643	17.1663	16.8674	16.1803	15.1477	17.2682	16.0651	0.930331	-0.104185	0.0899986	#N/A	-0.648868
P14866	HNRNPL	HNRPL_HUMAN Heterogeneous nuclear ribonucleoprotein L	27	14.2048	14.3469	13.8492	15.0562	23.108	19.4348	14.1336	19.1997	1.35844	0.441949	0.0955561	#N/A	-0.648557
Q6UVJ0	SASS6	SAS6_HUMAN Spindle assembly abnormal protein 6 homolog	4	20.0776	18.4073	13.5708	19.4401	17.2762	11.228	17.3519	15.9814	0.921019	-0.118697	0.684826	#N/A	-0.648554
P18440	NAT1	ARY1_HUMAN Arylamine N-acetyltransferase 1	1	13.9294	12.8874	14.3187	20.5014	17.9666	20.3966	13.7118	19.6215	1.43099	0.517016	0.0031648	#N/A	-0.355517
Q9BPW8	NIPSNAP1	NIPS1_HUMAN Protein NipSnap homolog 1	1	14.3352	10.5473	13.2355	16.0168	20.3397	25.5254	12.706	20.6273	1.62343	0.699045	0.0559746	YES	-0.648239
Q14677-3	CLINT1	EPN4_HUMAN Isoform 3 of Clathrin interactor 1	13	16.7402	19.3406	16.6628	13.9336	17.5941	15.7288	17.5812	15.7522	0.895967	-0.158483	0.254277	#N/A	-0.648056
Q8NDF8-5	PAPD5	PAPD5_HUMAN Isoform 5 of PAP-associated domain-containing protein 5	2	20.7871	22.3608	14.688	14.7332	14.3689	13.0621	19.2786	14.0547	0.729032	-0.455947	0.0945448	#N/A	-0.647994
Q6ZNE5	ATG14	BAKOR_HUMAN Beclin 1-associated autophagy-related key regulator	1	18.6441	21.0036	18.1078	9.99986	15.3369	16.9077	19.2518	14.0815	0.731436	-0.451196	0.0851852	#N/A	-0.647764
O14492	SH2B2	SH2B2_HUMAN SH2B adapter protein 2	6	17.0679	18.1362	18.8749	15.034	16.0834	14.8037	18.0263	15.307	0.849148	-0.235911	0.014309	#N/A	-0.355854
Q7Z7C8-2	TAF8	TAF8_HUMAN Isoform 2 of Transcription initiation factor TFIID subunit 8	2	18.683	19.0826	14.933	16.349	16.3379	14.6145	17.5662	15.7671	0.897584	-0.155882	0.280177	#N/A	-0.647588
Q9Y5U2	TSSC4	TSSC4_HUMAN Protein TSSC4	5	17.1065	17.3815	15.5219	18.6295	16.4283	14.9323	16.67	16.6634	0.999604	-0.000571307	0.995943	#N/A	-0.647416
Q9ULJ3	ZBTB21	ZBT21_HUMAN Zinc finger and BTB domain-containing protein 21	3	16.2226	17.2818	15.3638	17.3486	17.9341	15.8491	16.2894	17.0439	1.04632	0.0653248	0.416042	#N/A	-0.64728
P08579	SNRPB2	RU2B_HUMAN U2 small nuclear ribonucleoprotein B''	15	15.0707	18.6191	17.1447	14.6655	18.0397	16.4603	16.9448	16.3885	0.967168	-0.0481616	0.714723	#N/A	-0.647111
Q8N5U6-2	RNF10	RNF10_HUMAN Isoform 2 of RING finger protein 10	2	12.2354	22.1111	20.3618	14.0407	11.8335	19.4174	18.2361	15.0972	0.827874	-0.272516	0.453598	#N/A	-0.646936
P39023	RPL3	RL3_HUMAN 60S ribosomal protein L3	59	18.6133	17.064	17.6084	14.4164	18.2169	14.081	17.7619	15.5714	0.876676	-0.189884	0.193167	#N/A	-0.646898
Q17RY0	CPEB4	CPEB4_HUMAN Cytoplasmic polyadenylation element-binding protein 4	4	18.6062	16.8474	16.8476	16.174	18.0889	13.4358	17.4337	15.8996	0.912	-0.132894	0.356149	#N/A	-0.646776
P49642	PRIM1	PRI1_HUMAN DNA primase small subunit	5	19.3225	17.8586	17.2745	15.5218	16.7726	13.25	18.1519	15.1815	0.836358	-0.257807	0.0681768	#N/A	-0.646667
O60925	PFDN1	PFD1_HUMAN Prefoldin subunit 1	5	18.0892	15.745	15.7881	16.5922	16.7874	16.9982	16.5408	16.7926	1.01523	0.0217995	0.763882	#N/A	-0.645902
Q96H35	RBM18	RBM18_HUMAN Probable RNA-binding protein 18	2	20.8132	23.0608	14.1197	18.0086	12.1728	11.8249	19.3312	14.0021	0.724325	-0.46529	0.187048	#N/A	-0.645789
Q96RS6	NUDCD1	NUDC1_HUMAN NudC domain-containing protein 1	10	19.4099	19.1237	19.5942	13.175	15.3619	13.3353	19.3759	13.9574	0.720347	-0.473236	0.00164264	#N/A	-0.356261
Q17R98	ZNF827	ZN827_HUMAN Zinc finger protein 827	1	18.0806	22.5823	14.9706	15.47	16.3065	12.59	18.5445	14.7888	0.797478	-0.326483	0.204454	#N/A	-0.645328
Q9H4L5	OSBPL3	OSBL3_HUMAN Oxysterol-binding protein-related protein 3	9	16.5052	16.5269	15.7501	18.5571	15.7904	16.8703	16.2607	17.0726	1.04993	0.0702905	0.390862	#N/A	-0.644645
P22415	USF1	USF1_HUMAN Upstream stimulatory factor 1	1	19.0541	16.9014	11.3094	18.1014	20.6245	14.0092	15.755	17.5784	1.11573	0.157994	0.576992	#N/A	-0.644516
Q9H6S0	YTHDC2	YTDC2_HUMAN Probable ATP-dependent RNA helicase YTHDC2	16	18.2808	18.1511	18.175	15.0351	15.1683	15.1898	18.2023	15.1311	0.831272	-0.266607	1.03819e-06	#N/A	-0.356713
P10398	ARAF	ARAF_HUMAN Serine/threonine-protein kinase A-Raf	4	18.5142	20.3046	18.8384	12.8366	15.0395	14.4667	19.2191	14.1143	0.734389	-0.445384	0.00403056	#N/A	-0.358086
Q9NZR1	TMOD2	TMOD2_HUMAN Tropomodulin-2	7	16.6867	10.6407	19.3865	16.107	18.4571	18.722	15.5713	17.762	1.14069	0.189907	0.465094	#N/A	-0.64416
P61353	RPL27	RL27_HUMAN 60S ribosomal protein L27	40	18.1426	19.8351	17.9189	10.6019	19.2326	14.2688	18.6322	14.7011	0.789016	-0.341874	0.201267	#N/A	-0.644118
Q7Z6J9	TSEN54	SEN54_HUMAN tRNA-splicing endonuclease subunit Sen54	3	18.4475	15.5586	15.7836	16.6912	18.2869	15.2321	16.5966	16.7367	1.00845	0.0121331	0.918087	#N/A	-0.643916
Q9UKV8	AGO2	AGO2_HUMAN Protein argonaute-2	14	15.6427	15.1292	15.1446	18.2294	18.9955	16.8585	15.3055	18.0278	1.17786	0.236173	0.0136435	#N/A	-0.358324
P29083	GTF2E1	T2EA_HUMAN General transcription factor IIE subunit 1	10	14.755	17.0676	15.4759	19.2394	15.688	17.774	15.7662	17.5671	1.11423	0.156047	0.218916	#N/A	-0.643736
Q8IYK8	REM2	REM2_HUMAN GTP-binding protein REM 2	2	20.2933	18.1625	17.3375	12.8271	16.8143	14.5653	18.5978	14.7356	0.79233	-0.335827	0.056365	#N/A	-0.643529
O75592	MYCBP2	MYCB2_HUMAN Probable E3 ubiquitin-protein ligase MYCBP2	19	18.7216	20.2405	19.6759	13.4359	13.2869	14.6393	19.546	13.7874	0.70538	-0.503526	0.000730242	#N/A	-0.358879
O94888	UBXN7	UBXN7_HUMAN UBX domain-containing protein 7	10	15.3877	16.9937	16.9945	17.6503	15.6417	17.3322	16.4586	16.8747	1.02528	0.0360202	0.639234	#N/A	-0.643354
Q8WUN7	UBTD2	UBTD2_HUMAN Ubiquitin domain-containing protein 2	1	14.1536	13.8538	14.3221	22.9362	16.5344	18.1999	14.1098	19.2235	1.36242	0.44617	0.0563947	#N/A	-0.643162
P51587	BRCA2	BRCA2_HUMAN Breast cancer type 2 susceptibility protein	3	19.3221	18.1833	11.0086	19.7784	18.6714	13.0362	16.1713	17.162	1.06126	0.0857791	0.78128	#N/A	-0.642978
Q02790	FKBP4	FKBP4_HUMAN Peptidyl-prolyl cis-trans isomerase FKBP4	62	16.801	17.0173	16.3863	16.7423	16.4268	16.6263	16.7349	16.5985	0.991849	-0.0118071	0.54555	#N/A	-0.642919
Q6P1N0	CC2D1A	C2D1A_HUMAN Coiled-coil and C2 domain-containing protein 1A	12	17.1893	15.8686	16.0325	18.8493	16.4508	15.6096	16.3635	16.9699	1.03706	0.0524996	0.596471	#N/A	-0.642902
O43181	NDUFS4	NDUS4_HUMAN NADH dehydrogenase [ubiquinone] iron-sulfur protein 4, mitochondrial	1	18.2612	10.8842	11.9767	17.0064	20.9988	20.8727	13.7074	19.626	1.43178	0.517812	0.0889259	YES	-0.642857
O43374	RASA4	RASL2_HUMAN Ras GTPase-activating protein 4	7	20.8288	21.3385	20.984	11.7833	11.0818	13.9836	21.0504	12.2829	0.583499	-0.777199	0.000587979	#N/A	-0.359153
Q14141	SEPT6	SEPT6_HUMAN Septin-6	3	17.6563	15.8118	19.5847	12.5304	18.4252	15.9916	17.6843	15.6491	0.884915	-0.17639	0.372311	#N/A	-0.642627
O94906	PRPF6	PRP6_HUMAN Pre-mRNA-processing factor 6	17	16.1307	18.3564	15.7446	16.0008	17.693	16.0744	16.7439	16.5894	0.990773	-0.0133739	0.88279	#N/A	-0.642508
P50548	ERF	ERF_HUMAN ETS domain-containing transcription factor ERF	1	21.3122	16.0739	18.2732	17.228	15.5631	11.5496	18.5531	14.7802	0.796645	-0.327991	0.171627	#N/A	-0.642336
Q14008-3	CKAP5	CKAP5_HUMAN Isoform 3 of Cytoskeleton-associated protein 5	70	17.768	19.121	19.0921	13.6599	16.5569	13.8022	18.6604	14.673	0.786319	-0.346813	0.0187377	#N/A	-0.359539
Q14194-2	CRMP1	DPYL1_HUMAN Isoform LCRMP-1 of Dihydropyrimidinase-related protein 1	6	15.6005	14.7715	15.8387	17.3352	18.6638	17.7904	15.4036	17.9298	1.164	0.219095	0.00755736	#N/A	-0.361224
O76094	SRP72	SRP72_HUMAN Signal recognition particle subunit SRP72	15	17.6522	16.4629	17.0266	16.5905	16.737	15.5308	17.0472	16.2861	0.955352	-0.0658965	0.211493	#N/A	-0.642027
Q96GS4	C17orf59	CQ059_HUMAN Uncharacterized protein C17orf59	3	16.9037	13.437	14.2509	20.742	16.6439	18.0226	14.8639	18.4695	1.24258	0.313335	0.0866615	#N/A	-0.641737
Q8IWP9	CCDC28A	CC28A_HUMAN Coiled-coil domain-containing protein 28A	2	15.9659	18.789	17.6594	15.5277	15.2215	16.8365	17.4714	15.8619	0.907876	-0.139432	0.168326	#N/A	-0.641606
P16104	H2AFX	H2AX_HUMAN Histone H2AX	7	8.82219	6.79527	11.153	20.9819	30.4363	21.8114	8.92349	24.4099	2.73546	1.45178	0.00910748	#N/A	-0.361538
P17844	DDX5	DDX5_HUMAN Probable ATP-dependent RNA helicase DDX5	42	19.598	20.7176	15.854	14.9962	16.1075	12.7266	18.7232	14.6101	0.780321	-0.357861	0.0814393	#N/A	-0.641368
Q92766-2	RREB1	RREB1_HUMAN Isoform 2 of Ras-responsive element-binding protein 1	2	14.637	16.4949	15.097	19.6868	18.6029	15.4813	15.4096	17.9237	1.16315	0.218033	0.142337	#N/A	-0.641217
Q96G74	OTUD5	OTUD5_HUMAN OTU domain-containing protein 5	4	17.9844	18.6014	16.66	13.3695	17.2987	16.086	17.7486	15.5847	0.878082	-0.187572	0.170086	#N/A	-0.640981
Q9Y6X8	ZHX2	ZHX2_HUMAN Zinc fingers and homeoboxes protein 2	16	17.8474	15.8343	18.9539	15.3885	15.153	16.8229	17.5452	15.7881	0.899855	-0.152236	0.170112	#N/A	-0.64086
Q5T0F9	CC2D1B	C2D1B_HUMAN Coiled-coil and C2 domain-containing protein 1B	11	16.0356	15.1912	14.3323	20.4913	17.5876	16.3619	15.1864	18.1469	1.19495	0.256949	0.0882527	#N/A	-0.640676
E7EW49	CLASP2	E7EW49_HUMAN CLIP-associating protein 2	17	16.3407	16.3344	16.6398	16.9742	16.746	16.9648	16.4383	16.895	1.02778	0.0395352	0.0218962	#N/A	-0.36255
P35240-2	NF2	MERL_HUMAN Isoform 2 of Merlin	5	18.7163	15.6927	15.901	18.0595	15.4056	16.2248	16.77	16.5633	0.987674	-0.0178926	0.876826	#N/A	-0.640323
Q9UBB9	TFIP11	TFP11_HUMAN Tuftelin-interacting protein 11	6	17.6381	17.2959	13.3667	18.1253	17.1911	16.383	16.1002	17.2331	1.07037	0.0981034	0.481061	#N/A	-0.639665
Q03001	DST	DYST_HUMAN Dystonin	2	19.9285	17.6346	14.3522	16.3403	14.4909	17.2535	17.3051	16.0282	0.926214	-0.110582	0.519603	#N/A	-0.639604
P62330	ARF6	ARF6_HUMAN ADP-ribosylation factor 6	1	16.4793	21.3841	20.5946	15.8417	13.5633	12.1369	19.486	13.8473	0.710628	-0.492833	0.0389937	#N/A	-0.364571
Q96GM5	SMARCD1	SMRD1_HUMAN SWI/SNF-related matrix-associated actin-dependent regulator of chromatin subfamily D member 1	2	21.4061	17.1482	17.6943	16.7893	11.9536	15.0085	18.7495	14.5838	0.777822	-0.362488	0.0988891	#N/A	-0.639029
Q96P16	RPRD1A	RPR1A_HUMAN Regulation of nuclear pre-mRNA domain-containing protein 1A	1	19.692	15.4998	15.0803	19.2686	14.4208	16.0385	16.7574	16.576	0.989175	-0.0157024	0.933709	#N/A	-0.638462
Q8IX01	SUGP2	SUGP2_HUMAN SURP and G-patch domain-containing protein 2	6	15.2915	19.1101	14.7465	15.9664	17.7932	17.0923	16.3827	16.9506	1.03467	0.049166	0.719315	#N/A	-0.638447
P62899-2	RPL31	RL31_HUMAN Isoform 2 of 60S ribosomal protein L31	23	16.8972	18.8253	15.1889	19.158	14.0493	15.8813	16.9705	16.3629	0.964197	-0.0526007	0.756098	#N/A	-0.638281
Q13409	DYNC1I2	DC1I2_HUMAN Cytoplasmic dynein 1 intermediate chain 2	32	16.4676	14.8286	19.0581	15.2782	16.8276	17.54	16.7848	16.5486	0.98593	-0.0204433	0.874279	#N/A	-0.637931
Q9NQ55-3	PPAN	SSF1_HUMAN Isoform 3 of Suppressor of SWI4 1 homolog	1	19.4145	15.8886	13.5383	15.677	18.1939	17.2877	16.2805	17.0529	1.04744	0.0668722	0.699171	#N/A	-0.637885
O75044	SRGAP2	SRGP2_HUMAN SLIT-ROBO Rho GTPase-activating protein 2	5	18.7903	11.7261	20.4843	15.8065	14.3821	18.8107	17.0002	16.3331	0.960757	-0.0577559	0.833979	#N/A	-0.637628
Q7L1Q6-3	BZW1	BZW1_HUMAN Isoform 3 of Basic leucine zipper and W2 domain-containing protein 1	36	18.6093	18.9287	17.1311	14.6876	16.1599	14.4834	18.223	15.1103	0.829187	-0.270231	0.015247	#N/A	-0.364745
Q8N806	UBR7	UBR7_HUMAN Putative E3 ubiquitin-protein ligase UBR7	15	14.74	21.3175	14.8932	19.5161	13.0188	16.5144	16.9836	16.3498	0.962682	-0.0548694	0.835893	#N/A	-0.637176
O43707	ACTN4	ACTN4_HUMAN Alpha-actinin-4	65	15.0685	14.3066	17.36	17.3786	17.933	17.9533	15.5784	17.755	1.13972	0.188679	0.0808054	#N/A	-0.636773
Q8IWD4	CCDC117	CC117_HUMAN Coiled-coil domain-containing protein 117	8	14.5422	17.3076	11.8807	21.8328	15.8616	18.5751	14.5768	18.7565	1.28673	0.363713	0.147435	#N/A	-0.636559
Q12802-2	AKAP13	AKP13_HUMAN Isoform 2 of A-kinase anchor protein 13	9	18.3792	19.542	16.3423	15.7731	16.2155	13.748	18.0878	15.2455	0.842861	-0.246633	0.0777225	#N/A	-0.636244
Q9UK61	FAM208A	F208A_HUMAN Protein FAM208A	2	16.3921	17.5982	16.4506	12.9712	18.9247	17.6632	16.8136	16.5197	0.982518	-0.025444	0.88167	#N/A	-0.635928
Q6P4F7	ARHGAP11A	RHGBA_HUMAN Rho GTPase-activating protein 11A	1	19.2352	24.9198	14.5018	12.7593	16.4384	12.1456	19.5523	13.7811	0.704834	-0.504645	0.154883	#N/A	-0.635875
Q15047	SETDB1	SETB1_HUMAN Histone-lysine N-methyltransferase SETDB1	6	16.6718	19.6375	14.5479	19.2001	13.9253	16.0173	16.9524	16.3809	0.966288	-0.0494749	0.801584	#N/A	-0.635554
Q6DD87	ZNF787	ZN787_HUMAN Zinc finger protein 787	3	14.7634	16.5215	19.4218	15.5187	15.8343	17.9403	16.9022	16.4311	0.972126	-0.0407848	0.777201	#N/A	-0.635509
Q5TKA1-2	LIN9	LIN9_HUMAN Isoform 2 of Protein lin-9 homolog	1	15.6058	17.1035	17.4293	17.8675	14.6115	17.3824	16.7129	16.6205	0.994471	-0.00799832	0.940299	#N/A	-0.634946
O00571	DDX3X	DDX3X_HUMAN ATP-dependent RNA helicase DDX3X	44	20.4718	21.1916	14.7195	17.2524	13.7587	12.6059	18.7943	14.539	0.773586	-0.370367	0.161205	#N/A	-0.63429
Q96FK6	WDR89	WDR89_HUMAN WD repeat-containing protein 89	1	14.3331	16.3218	12.1704	18.9081	19.5691	18.6974	14.2751	19.0582	1.33507	0.416911	0.0175766	#N/A	-0.365116
Q6P0Q8	MAST2	MAST2_HUMAN Microtubule-associated serine/threonine-protein kinase 2	2	17.8687	16.7936	14.6915	18.822	16.8841	14.9401	16.4513	16.8821	1.02619	0.0372929	0.782361	#N/A	-0.633482
Q6P1K2-2	PMF1	PMF1_HUMAN Isoform 2 of Polyamine-modulated factor 1	2	18.1758	16.684	14.7878	18.2889	16.3661	15.6974	16.5492	16.7841	1.0142	0.0203366	0.860153	#N/A	-0.633333
Q92835	INPP5D	SHIP1_HUMAN Phosphatidylinositol 3,4,5-trisphosphate 5-phosphatase 1	26	16.024	15.3713	17.333	16.5969	15.4415	19.2334	16.2428	17.0906	1.0522	0.0734057	0.538405	#N/A	-0.632801
Q13501	SQSTM1	SQSTM_HUMAN Sequestosome-1	11	17.7491	17.283	12.68	17.4009	17.727	17.16	15.904	17.4293	1.0959	0.132122	0.401314	#N/A	-0.632273
O94916-5	NFAT5	NFAT5_HUMAN Isoform E of Nuclear factor of activated T-cells 5	4	16.0153	19.3974	14.9429	18.4391	13.1999	18.0055	16.7852	16.5482	0.985878	-0.0205183	0.917502	#N/A	-0.632214
Q53HL2	CDCA8	BOREA_HUMAN Borealin	4	19.485	19.0198	15.2746	14.5972	17.0311	14.5924	17.9265	15.4069	0.85945	-0.218515	0.181735	#N/A	-0.632143
Q9P0B6	CCDC167	CC167_HUMAN Coiled-coil domain-containing protein 167	1	14.8157	14.5541	14.9191	14.0636	25.018	16.6295	14.763	18.5704	1.2579	0.33102	0.314071	#N/A	-0.631959
Q6PCT2	FBXL19	FXL19_HUMAN F-box/LRR-repeat protein 19	2	15.3793	17.1989	14.2059	18.9457	19.0179	15.2524	15.5947	17.7387	1.13748	0.185842	0.23067	#N/A	-0.631844
O43639	NCK2	NCK2_HUMAN Cytoplasmic protein NCK2	2	16.429	13.7608	18.3744	14.2675	19.6692	17.4991	16.1881	17.1453	1.05913	0.0828796	0.666611	#N/A	-0.631842
Q96BD8	SKA1	SKA1_HUMAN Spindle and kinetochore-associated protein 1	5	21.112	20.5207	15.9262	15.4408	17.7145	9.28587	19.1863	14.1471	0.737352	-0.439575	0.168761	#N/A	-0.631765
P22059	OSBP	OSBP1_HUMAN Oxysterol-binding protein 1	10	15.4413	17.0703	16.6926	16.1584	16.7174	17.9201	16.4014	16.932	1.03235	0.0459306	0.499757	#N/A	-0.631103
Q9H7D7	WDR26	WDR26_HUMAN WD repeat-containing protein 26	9	15.1338	14.7	16.0269	18.8227	17.1027	18.2139	15.2869	18.0464	1.18052	0.239418	0.0123481	#N/A	-0.365356
Q9BRX2	PELO	PELO_HUMAN Protein pelota homolog	3	22.5315	17.5518	17.7913	13.6705	15.006	13.4489	19.2915	14.0418	0.727874	-0.45824	0.0361798	#N/A	-0.369091
Q9HD15	SRA1	SRA1_HUMAN Steroid receptor RNA activator 1	3	18.7413	12.8565	18.5512	13.9628	21.3243	14.5639	16.7163	16.617	0.994058	-0.00859849	0.975572	#N/A	-0.630508
Q15942	ZYX	ZYX_HUMAN Zyxin	5	18.1261	17.1446	17.4573	16.9328	15.3938	14.9454	17.576	15.7573	0.896526	-0.157583	0.0528078	#N/A	-0.63042
P53667	LIMK1	LIMK1_HUMAN LIM domain kinase 1	10	18.706	17.8752	17.4196	16.5695	13.9426	15.4872	18.0003	15.3331	0.851826	-0.231369	0.0349421	#N/A	-0.37017
P61201-2	COPS2	CSN2_HUMAN Isoform 2 of COP9 signalosome complex subunit 2	24	17.857	15.2329	17.1718	14.776	19.137	15.8252	16.7539	16.5794	0.989585	-0.0151052	0.914758	#N/A	-0.629778
Q9UJA3-4	MCM8	MCM8_HUMAN Isoform 4 of DNA helicase MCM8	2	17.4761	20.3583	19.0725	15.3754	14.3382	13.3795	18.969	14.3644	0.757256	-0.401147	0.0104692	#N/A	-0.370568
O60493	SNX3	SNX3_HUMAN Sorting nexin-3	4	19.6842	15.29	14.9582	17.6145	19.0234	13.4297	16.6441	16.6892	1.00271	0.00390105	0.985094	#N/A	-0.62963
P62312	LSM6	LSM6_HUMAN U6 snRNA-associated Sm-like protein LSm6	3	15.7834	15.0827	16.1964	17.19	17.7474	18.0002	15.6875	17.6459	1.12484	0.169715	0.00833001	#N/A	-0.37125
Q8IWI9-4	MGA	MGAP_HUMAN Isoform 4 of MAX gene-associated protein	1	12.7969	20.665	11.0404	22.8717	15.2577	17.3682	14.8341	18.4992	1.24707	0.318545	0.381358	#N/A	-0.628809
Q8WX93	PALLD	PALLD_HUMAN Palladin	5	18.1478	17.5903	16.5828	15.0981	16.0775	16.5035	17.4403	15.893	0.911282	-0.13403	0.0667163	#N/A	-0.628706
Q9NYL2	MLTK	MLTK_HUMAN Mitogen-activated protein kinase kinase kinase MLT	9	16.4099	17.0367	17.0126	16.3885	17.7398	15.4124	16.8197	16.5136	0.981797	-0.0265031	0.68658	#N/A	-0.628375
O95453	PARN	PARN_HUMAN Poly(A)-specific ribonuclease PARN	9	19.9778	15.7978	17.0404	15.3079	18.0604	13.8158	17.6053	15.728	0.893368	-0.162674	0.345106	#N/A	-0.628169
P51857	AKR1D1	AK1D1_HUMAN 3-oxo-5-beta-steroid 4-dehydrogenase	1	8.80744	10.4342	8.79576	25.5453	22.7837	23.6336	9.3458	23.9875	2.56666	1.35989	0.000117532	#N/A	-0.372086
O00459	PIK3R2	P85B_HUMAN Phosphatidylinositol 3-kinase regulatory subunit beta	2	16.4267	14.6499	21.3753	11.0802	18.4273	18.0406	17.484	15.8494	0.906509	-0.141607	0.628251	#N/A	-0.626786
Q8N7W2	BEND7	BEND7_HUMAN BEN domain-containing protein 7	1	19.0016	24.3648	15.4906	11.7308	13.8987	15.5135	19.619	13.7143	0.699033	-0.516567	0.102921	#N/A	-0.626782
Q6PL24	TMED8	TMED8_HUMAN Protein TMED8	3	15.1805	15.404	17.7116	16.4743	16.3672	18.8624	16.0987	17.2346	1.07056	0.0983664	0.378434	#N/A	-0.626769
Q96T51	RUFY1	RUFY1_HUMAN RUN and FYVE domain-containing protein 1	12	17.2638	16.7348	17.8492	14.8617	19.0695	14.2209	17.2826	16.0507	0.92872	-0.106684	0.472402	#N/A	-0.626695
P33993	MCM7	MCM7_HUMAN DNA replication licensing factor MCM7	30	18.9309	18.2684	20.8267	13.06	16.3957	12.5183	19.342	13.9913	0.723365	-0.467204	0.0202902	#N/A	-0.372184
P00519-2	ABL1	ABL1_HUMAN Isoform IB of Tyrosine-protein kinase ABL1	3	17.1578	15.4687	19.2447	17.9822	15.6841	14.4625	17.2904	16.0429	0.927852	-0.108033	0.453036	#N/A	-0.625152
Q14118	DAG1	DAG1_HUMAN Dystroglycan	1	14.7279	7.92784	13.1704	18.8817	21.474	23.818	11.942	21.3912	1.79125	0.84097	0.0195068	#N/A	-0.373966
Q9BUI4	POLR3C	RPC3_HUMAN DNA-directed RNA polymerase III subunit RPC3	10	15.253	15.7302	13.845	19.6714	17.2863	18.2142	14.9427	18.3906	1.23074	0.299527	0.0183044	#N/A	-0.375655
P51606	RENBP	RENBP_HUMAN N-acylglucosamine 2-epimerase	1	11.805	13.4522	14.7865	19.9775	17.3787	22.6	13.3479	19.9854	1.49727	0.582334	0.0187397	#N/A	-0.376112
Q8ND30	PPFIBP2	LIPB2_HUMAN Liprin-beta-2	2	15.5067	16.269	17.2932	17.3264	14.9512	18.6536	16.3563	16.9771	1.03795	0.0537408	0.632313	#N/A	-0.624087
Q13330-3	MTA1	MTA1_HUMAN Isoform 3 of Metastasis-associated protein MTA1	13	17.2681	17.0042	15.3159	16.8746	16.6632	16.8739	16.5294	16.8039	1.01661	0.0237617	0.678712	#N/A	-0.624069
Q5TC82	RC3H1	RC3H1_HUMAN Roquin-1	4	19.0943	19.3707	15.7227	15.4072	16.733	13.672	18.0626	15.2707	0.845435	-0.242234	0.130337	#N/A	-0.624007
Q96NL8	C8orf37	CH037_HUMAN Protein C8orf37	2	17.7225	15.7103	17.4645	16.2637	16.0115	16.8275	16.9658	16.3676	0.964741	-0.0517868	0.426566	#N/A	-0.623671
Q13191	CBLB	CBLB_HUMAN E3 ubiquitin-protein ligase CBL-B	2	17.7302	16.4813	14.7088	17.623	16.9863	16.4703	16.3068	17.0265	1.04414	0.062314	0.485582	#N/A	-0.623422
Q86Y37	CACUL1	CACL1_HUMAN CDK2-associated and cullin domain-containing protein 1	5	18.2728	18.4003	19.8493	14.3158	15.4695	13.6923	18.8408	14.4925	0.76921	-0.37855	0.00390191	#N/A	-0.376423
Q02086	SP2	SP2_HUMAN Transcription factor Sp2	2	20.3392	17.7152	22.0119	14.4388	13.7463	11.7486	20.0221	13.3112	0.664827	-0.588949	0.0107391	#N/A	-0.376998
Q9NW68	BSDC1	BSDC1_HUMAN BSD domain-containing protein 1	2	18.2717	15.6961	15.4682	18.0131	15.9538	16.5971	16.4787	16.8547	1.02282	0.0325486	0.746481	#N/A	-0.622558
P61020	RAB5B	RAB5B_HUMAN Ras-related protein Rab-5B	2	18.1678	18.8818	20.1053	12.6784	14.6162	15.5504	19.0516	14.2817	0.74963	-0.41575	0.00939335	#N/A	-0.377209
Q14566	MCM6	MCM6_HUMAN DNA replication licensing factor MCM6	51	17.5836	19.3444	20.0107	14.0541	15.2125	13.7948	18.9796	14.3538	0.756276	-0.403014	0.0054203	#N/A	-0.377223
Q9H4H8	FAM83D	FA83D_HUMAN Protein FAM83D	3	20.3173	20.4883	18.6803	15.727	13.8007	10.9864	19.8286	13.5047	0.681071	-0.554124	0.0132861	#N/A	-0.377265
Q9Y2U5	MAP3K2	M3K2_HUMAN Mitogen-activated protein kinase kinase kinase 2	1	14.7854	15.7205	12.0193	27.7898	13.4953	16.1897	14.1751	19.1583	1.35155	0.434612	0.332491	#N/A	-0.621163
P46939-2	UTRN	UTRO_HUMAN Isoform 2 of Utrophin	25	18.2786	14.8918	24.3566	12.1719	11.407	18.894	19.1757	14.1576	0.738312	-0.437697	0.241192	#N/A	-0.621059
P11233	RALA	RALA_HUMAN Ras-related protein Ral-A	1	21.9917	13.62	24.4995	12.4075	15.9952	11.4862	20.0371	13.2963	0.663585	-0.591646	0.131641	#N/A	-0.620874
Q92636-2	NSMAF	FAN_HUMAN Isoform 2 of Protein FAN	1	13.643	15.7975	15.2611	18.7629	17.9153	18.6202	14.9005	18.4328	1.23706	0.306911	0.00719786	#N/A	-0.377321
Q9NPJ6	MED4	MED4_HUMAN Mediator of RNA polymerase II transcription subunit 4	4	17.361	17.2632	16.4116	16.0366	17.1644	15.7631	17.0119	16.3214	0.959407	-0.0597852	0.258122	#N/A	-0.620741
Q96PU4	UHRF2	UHRF2_HUMAN E3 ubiquitin-protein ligase UHRF2	2	17.8097	20.3143	17.4358	16.8488	15.5864	12.005	18.5199	14.8134	0.799862	-0.322176	0.095955	#N/A	-0.620449
Q86UV5	USP48	UBP48_HUMAN Ubiquitin carboxyl-terminal hydrolase 48	2	16.0253	16.6065	16.5707	18.1493	14.8598	17.7884	16.4008	16.9325	1.03242	0.0460259	0.641833	#N/A	-0.62029
P37235	HPCAL1	HPCL1_HUMAN Hippocalcin-like protein 1	4	15.9344	19.7592	20.0249	8.39237	20.6926	15.1966	18.5728	14.7605	0.794737	-0.33145	0.371943	#N/A	-0.620207
Q01970	PLCB3	PLCB3_HUMAN 1-phosphatidylinositol 4,5-bisphosphate phosphodiesterase beta-3	4	17.0352	14.0947	18.322	16.9559	16.3975	17.1948	16.484	16.8494	1.02217	0.0316338	0.788346	#N/A	-0.619935
O00233	PSMD9	PSMD9_HUMAN 26S proteasome non-ATPase regulatory subunit 9	20	15.5528	18.6372	17.301	17.7847	14.1369	16.5874	17.1637	16.1697	0.942087	-0.0860678	0.515892	#N/A	-0.619731
Q06587	RING1	RING1_HUMAN E3 ubiquitin-protein ligase RING1	9	18.5853	16.0102	17.2217	15.9048	17.9317	14.3463	17.2724	16.0609	0.929861	-0.104913	0.396484	#N/A	-0.619458
Q8WWW0	RASSF5	RASF5_HUMAN Ras association domain-containing protein 5	1	17.2433	16.5928	18.3874	13.4801	15.9524	18.344	17.4078	15.9255	0.914847	-0.128398	0.378681	#N/A	-0.619378
Q92558	WASF1	WASF1_HUMAN Wiskott-Aldrich syndrome protein family member 1	5	16.8578	14.9187	17.4065	18.1107	14.9237	17.7827	16.3943	16.939	1.03322	0.0471543	0.688373	#N/A	-0.61932
P17010	ZFX	ZFX_HUMAN Zinc finger X-chromosomal protein	2	15.5731	16.571	13.6054	18.8675	18.861	16.5219	15.2498	18.0835	1.18581	0.245878	0.0725957	#N/A	-0.619255
Q86UW6	N4BP2	N4BP2_HUMAN NEDD4-binding protein 2	7	16.5087	17.0744	17.2862	16.5634	16.4439	16.1234	16.9564	16.3769	0.965822	-0.0501704	0.0954608	#N/A	-0.618701
P84243	H3F3A	H33_HUMAN Histone H3.3	1	14.2072	14.1905	15.4848	12.8553	26.9631	16.2991	14.6275	18.7058	1.27881	0.354805	0.393428	#N/A	-0.618382
Q04917	YWHAH	1433F_HUMAN 14-3-3 protein eta	21	15.4548	17.5746	17.8936	16.519	16.0581	16.4999	16.9743	16.359	0.963749	-0.0532704	0.474302	#N/A	-0.618293
O43633	CHMP2A	CHM2A_HUMAN Charged multivesicular body protein 2a	7	16.9636	15.9382	18.9088	16.1878	14.7589	17.2428	17.2702	16.0632	0.930109	-0.104528	0.345622	#N/A	-0.618018
Q99575	POP1	POP1_HUMAN Ribonucleases P/MRP protein subunit POP1	5	17.8395	20.0164	16.0249	15.5743	15.676	14.8689	17.9603	15.3731	0.855949	-0.224404	0.0936996	#N/A	-0.617871
Q92599	SEPT8	SEPT8_HUMAN Septin-8	8	15.7705	17.7134	18.4743	15.4499	15.8598	16.732	17.3194	16.0139	0.924622	-0.113064	0.216035	#N/A	-0.617805
P61247	RPS3A	RS3A_HUMAN 40S ribosomal protein S3a	53	16.6854	19.1932	16.8771	15.554	16.6377	15.0526	17.5852	15.7481	0.89553	-0.159187	0.11995	#N/A	-0.617803
Q9UHP3-3	USP25	UBP25_HUMAN Isoform USP25m of Ubiquitin carboxyl-terminal hydrolase 25	7	16.4026	15.5356	21.1522	15.1128	13.6834	18.1134	17.6968	15.6365	0.88358	-0.178568	0.398096	#N/A	-0.617244
Q13188	STK3	STK3_HUMAN Serine/threonine-protein kinase 3	13	16.8827	17.8263	17.6071	14.9458	16.5907	16.1474	17.4387	15.8946	0.911457	-0.133753	0.0530987	#N/A	-0.616701
Q9UKX7	NUP50	NUP50_HUMAN Nuclear pore complex protein Nup50	13	17.0415	16.2496	13.7153	19.4207	17.9899	15.583	15.6688	17.6645	1.12737	0.172961	0.255034	#N/A	-0.616667
Q8TDC3-2	BRSK1	BRSK1_HUMAN Isoform 2 of Serine/threonine-protein kinase BRSK1	1	14.0873	19.5921	22.3375	15.757	8.52978	19.6964	18.6723	14.6611	0.785177	-0.34891	0.380276	#N/A	-0.616625
Q8IVF5-2	TIAM2	TIAM2_HUMAN Isoform 2 of T-lymphoma invasion and metastasis-inducing protein 2	1	15.4602	14.05	17.6082	21.6388	14.5204	16.7224	15.7061	17.6272	1.12231	0.166475	0.458606	#N/A	-0.616532
Q15788	NCOA1	NCOA1_HUMAN Nuclear receptor coactivator 1	1	16.8522	16.6733	16.9063	16.688	16.3694	16.5108	16.8106	16.5227	0.982876	-0.0249188	0.068061	#N/A	-0.616516
Q96K17	BTF3L4	BT3L4_HUMAN Transcription factor BTF3 homolog 4	6	17.602	15.9901	16.3984	16.8213	16.5579	16.6303	16.6635	16.6698	1.00038	0.000548224	0.99031	#N/A	-0.616456
Q9H3K6	BOLA2	BOLA2_HUMAN BolA-like protein 2	7	17.2255	16.6091	15.8214	17.5838	16.7047	16.0554	16.552	16.7813	1.01385	0.0198489	0.722225	#N/A	-0.616279
Q8N6H7	ARFGAP2	ARFG2_HUMAN ADP-ribosylation factor GTPase-activating protein 2	10	18.457	17.619	14.6952	17.394	16.498	15.3368	16.9237	16.4096	0.969621	-0.0445078	0.709816	#N/A	-0.616123
Q9UL25	RAB21	RAB21_HUMAN Ras-related protein Rab-21	4	18.0197	18.2435	17.5304	14.4063	16.463	15.3371	17.9312	15.4021	0.858957	-0.219342	0.0160048	#N/A	-0.377333
P45985-2	MAP2K4	MP2K4_HUMAN Isoform 2 of Dual specificity mitogen-activated protein kinase kinase 4	10	17.7259	16.854	17.4404	16.5226	15.7475	15.7096	17.3401	15.9932	0.922326	-0.116651	0.0217402	#N/A	-0.378049
Q9BXJ9	NAA15	NAA15_HUMAN N-alpha-acetyltransferase 15, NatA auxiliary subunit	46	17.7141	16.8085	17.0514	15.5968	16.3939	16.4353	17.1913	16.142	0.938961	-0.0908621	0.0524182	#N/A	-0.615127
Q92841	DDX17	DDX17_HUMAN Probable ATP-dependent RNA helicase DDX17	52	17.18	15.9699	16.4939	17.1778	17.4636	15.7148	16.5479	16.7854	1.01435	0.0205559	0.731432	#N/A	-0.614952
Q9BVM2	DPCD	DPCD_HUMAN Protein DPCD	1	14.911	14.3449	16.4102	20.3683	17.047	16.9185	15.222	18.1113	1.18981	0.250726	0.0880189	#N/A	-0.614778
Q14699	RFTN1	RFTN1_HUMAN Raftlin	14	20.306	15.1775	20.4918	16.2702	12.0403	15.7143	18.6584	14.6749	0.786504	-0.346474	0.142959	#N/A	-0.614706
Q13772-4	NCOA4	NCOA4_HUMAN Isoform 4 of Nuclear receptor coactivator 4	1	17.5047	17.1175	14.616	18.3987	18.0167	14.3463	16.4127	16.9206	1.03094	0.0439624	0.763629	#N/A	-0.614615
Q16527	CSRP2	CSRP2_HUMAN Cysteine and glycine-rich protein 2	1	20.7719	17.3004	34.0909	5.7946	9.62279	12.4194	24.0544	9.27893	0.385748	-1.37427	0.0539096	#N/A	-0.614508
O95568	METTL18	MET18_HUMAN Histidine protein methyltransferase 1 homolog	1	17.1739	18.6165	17.7177	15.7146	15.5443	15.2331	17.836	15.4973	0.868878	-0.202775	0.00620423	#N/A	-0.380645
Q9NRY2	INIP	SOSSC_HUMAN SOSS complex subunit C	1	20.5813	18.1612	10.427	19.6252	18.0924	13.113	16.3898	16.9435	1.03378	0.0479336	0.886423	#N/A	-0.614423
Q96J02	ITCH	ITCH_HUMAN E3 ubiquitin-protein ligase Itchy homolog	6	16.8379	17.8223	18.1055	13.8566	16.9437	16.434	17.5886	15.7448	0.895171	-0.159766	0.147876	#N/A	-0.614396
Q9HC98-2	NEK6	NEK6_HUMAN Isoform 2 of Serine/threonine-protein kinase Nek6	10	20.2079	19.4924	19.2301	13.9278	12.9631	14.1787	19.6435	13.6899	0.696917	-0.520941	0.000227193	#N/A	-0.380692
Q53GS7	GLE1	GLE1_HUMAN Nucleoporin GLE1	2	19.2298	20.8291	10.0682	21.2878	14.7962	13.7889	16.709	16.6243	0.994929	-0.00733468	0.984478	#N/A	-0.613897
P04233-2	CD74	HG2A_HUMAN Isoform 2 of HLA class II histocompatibility antigen gamma chain	2	18.4681	16.8515	12.3206	11.4255	23.2459	17.6884	15.8801	17.4533	1.09907	0.13628	0.705779	#N/A	-0.613793
Q9H4Z3	PCIF1	PCIF1_HUMAN Phosphorylated CTD-interacting factor 1	3	15.5929	14.8647	19.0014	14.3607	18.7511	17.4291	16.4863	16.847	1.02187	0.0312183	0.852682	#N/A	-0.613778
P37802	TAGLN2	TAGL2_HUMAN Transgelin-2	10	16.2938	15.485	18.2217	16.0112	16.2859	17.7024	16.6668	16.6665	0.99998	-2.88539e-05	0.999741	#N/A	-0.613568
Q96A72	MAGOHB	MGN2_HUMAN Protein mago nashi homolog 2	8	15.6428	15.5457	14.9703	19.2697	17.8567	16.7148	15.3863	17.9471	1.16643	0.222105	0.029004	#N/A	-0.381757
Q5SXM2	SNAPC4	SNPC4_HUMAN snRNA-activating protein complex subunit 4	8	16.088	21.6734	14.1551	19.9974	11.262	16.8242	17.3055	16.0279	0.926172	-0.110648	0.726593	#N/A	-0.613138
P48739	PITPNB	PIPNB_HUMAN Phosphatidylinositol transfer protein beta isoform	13	17.3651	17.9219	16.7	17.0899	14.2958	16.6273	17.329	16.0043	0.923558	-0.114726	0.229096	#N/A	-0.612915
O75533	SF3B1	SF3B1_HUMAN Splicing factor 3B subunit 1	35	15.5108	15.4564	15.6381	18.1988	16.8792	18.3167	15.5351	17.7982	1.14568	0.196203	0.00817012	#N/A	-0.385583
Q8ND24	RNF214	RN214_HUMAN RING finger protein 214	12	15.9786	16.6922	15.2322	18.2287	16.5997	17.2686	15.9677	17.3657	1.08755	0.121084	0.0919075	#N/A	-0.612802
P16885	PLCG2	PLCG2_HUMAN 1-phosphatidylinositol 4,5-bisphosphate phosphodiesterase gamma-2	72	15.2959	16.453	18.6513	14.6332	15.7557	19.2108	16.8001	16.5332	0.984117	-0.0230981	0.882389	#N/A	-0.612569
P49427	CDC34	UB2R1_HUMAN Ubiquitin-conjugating enzyme E2 R1	4	19.2876	17.9764	12.6756	16.8569	18.5404	14.6631	16.6465	16.6868	1.00242	0.00348555	0.986939	#N/A	-0.612288
Q9NWU2	GID8	GID8_HUMAN Glucose-induced degradation protein 8 homolog	4	18.8836	16.4523	14.4774	17.884	17.8591	14.4436	16.6044	16.7289	1.0075	0.0107741	0.945518	#N/A	-0.612281
Q00613	HSF1	HSF1_HUMAN Heat shock factor protein 1	5	20.9135	19.8439	19.5222	12.8683	14.7167	12.1353	20.0932	13.2401	0.658934	-0.601793	0.00143885	#N/A	-0.387146
Q96ES7	CCDC101	SGF29_HUMAN SAGA-associated factor 29 homolog	2	17.0074	17.4909	16.8229	14.2314	19.242	15.2053	17.1071	16.2262	0.948511	-0.0762643	0.59949	#N/A	-0.611945
Q9NYB9	ABI2	ABI2_HUMAN Abl interactor 2	1	13.0607	12.997	18.4987	18.6827	17.2775	19.4835	14.8521	18.4812	1.24435	0.315391	0.133827	#N/A	-0.611891
Q92574	TSC1	TSC1_HUMAN Hamartin	6	18.6099	15.6174	16.5296	18.577	14.5241	16.1419	16.919	16.4143	0.970174	-0.0436853	0.749253	#N/A	-0.611856
Q86XL3	ANKLE2	ANKL2_HUMAN Ankyrin repeat and LEM domain-containing protein 2	1	21.1978	17.5212	17.5866	12.6647	14.2408	16.7889	18.7685	14.5648	0.776022	-0.36583	0.0696674	#N/A	-0.61162
Q13490	BIRC2	BIRC2_HUMAN Baculoviral IAP repeat-containing protein 2	7	18.8279	17.3084	19.4524	14.6641	15.9033	13.8438	18.5296	14.8037	0.798925	-0.323868	0.0130162	#N/A	-0.387217
P39019	RPS19	RS19_HUMAN 40S ribosomal protein S19	29	15.5913	16.521	21.1904	15.5213	16.0468	15.1293	17.7676	15.5658	0.876079	-0.190866	0.277381	#N/A	-0.611034
Q8WXI9	GATAD2B	P66B_HUMAN Transcriptional repressor p66-beta	12	18.6408	16.5061	17.8621	14.3274	17.2418	15.4218	17.6697	15.6637	0.886472	-0.173853	0.129822	#N/A	-0.610961
O95551-2	TDP2	TYDP2_HUMAN Isoform 2 of Tyrosyl-DNA phosphodiesterase 2	5	17.218	19.2716	19.5624	14.3626	15.007	14.5785	18.684	14.6494	0.784059	-0.350965	0.0061002	#N/A	-0.387755
Q13432	UNC119	U119A_HUMAN Protein unc-119 homolog A	1	18.0382	16.5018	17.8229	11.8832	16.697	19.057	17.4543	15.8791	0.909751	-0.136456	0.507138	#N/A	-0.610833
Q8TDZ2-4	MICAL1	MICA1_HUMAN Isoform 4 of Protein-methionine sulfoxide oxidase MICAL1	10	18.5035	17.5479	19.2945	14.5471	14.4344	15.6726	18.4486	14.8847	0.806819	-0.309684	0.00513124	#N/A	-0.387937
P09488	GSTM1	GSTM1_HUMAN Glutathione S-transferase Mu 1	4	13.4128	16.4587	15.2512	17.2014	18.46	19.2159	15.0409	18.2924	1.21618	0.282356	0.0376726	#N/A	-0.388073
Q15653	NFKBIB	IKBB_HUMAN NF-kappa-B inhibitor beta	4	20.8744	19.9295	17.2954	15.8363	13.8902	12.1741	19.3664	13.9669	0.721189	-0.47155	0.0230207	#N/A	-0.388202
Q8IVD9	NUDCD3	NUDC3_HUMAN NudC domain-containing protein 3	8	14.8269	15.0193	17.3164	16.9249	19.4771	16.4353	15.7209	17.6124	1.12032	0.163913	0.200789	#N/A	-0.610249
P54727	RAD23B	RD23B_HUMAN UV excision repair protein RAD23 homolog B	5	20.4616	19.4976	21.3609	12.3767	13.1341	13.169	20.44	12.8933	0.630785	-0.66478	0.000225281	#N/A	-0.388264
Q13416	ORC2	ORC2_HUMAN Origin recognition complex subunit 2	9	18.9683	17.7276	17.6859	17.7078	13.5804	14.33	18.1273	15.2061	0.83885	-0.253514	0.0942861	#N/A	-0.610225
H7C0N4	SF1	H7C0N4_HUMAN Splicing factor 1 (Fragment)	1	14.8177	15.6625	17.1866	14.2536	20.07	18.0097	15.8889	17.4444	1.0979	0.134744	0.445126	#N/A	-0.610056
Q9C035	TRIM5	TRIM5_HUMAN Tripartite motif-containing protein 5	4	18.9937	17.7065	17.4405	16.8073	15.1112	13.9408	18.0469	15.2864	0.847039	-0.239499	0.045276	#N/A	-0.388438
O15264	MAPK13	MK13_HUMAN Mitogen-activated protein kinase 13	3	19.1986	17.5821	18.774	14.5846	14.2	15.6607	18.5182	14.8151	0.800028	-0.321878	0.00474481	#N/A	-0.389041
Q9H9A5-6	CNOT10	CNO10_HUMAN Isoform 6 of CCR4-NOT transcription complex subunit 10	9	18.3307	18.7499	18.7688	13.3921	16.6897	14.0688	18.6165	14.7169	0.79053	-0.339109	0.0184696	#N/A	-0.389801
Q9UBT6	POLK	POLK_HUMAN DNA polymerase kappa	2	17.84	16.4116	17.3707	17.6777	14.9194	15.7805	17.2074	16.1259	0.937145	-0.0936552	0.303484	#N/A	-0.609425
Q9Y6E2	BZW2	BZW2_HUMAN Basic leucine zipper and W2 domain-containing protein 2	12	18.4572	17.458	18.6565	13.8739	16.1306	15.4238	18.1906	15.1428	0.832452	-0.264562	0.0161783	#N/A	-0.390692
Q13506	NAB1	NAB1_HUMAN NGFI-A-binding protein 1	3	18.2205	14.3811	14.9512	21.1507	15.475	15.8215	15.8509	17.4824	1.10293	0.141335	0.498055	#N/A	-0.609035
Q96BR1	SGK3	SGK3_HUMAN Serine/threonine-protein kinase Sgk3	2	19.1852	20.2927	18.8621	12.0076	15.498	14.1544	19.4467	13.8867	0.71409	-0.485823	0.0073225	#N/A	-0.390726
Q4KMP7	TBC1D10B	TB10B_HUMAN TBC1 domain family member 10B	7	17.2824	13.7845	17.1728	19.8218	13.8278	18.1108	16.0799	17.2535	1.07298	0.101628	0.609419	#N/A	-0.608663
O14730	RIOK3	RIOK3_HUMAN Serine/threonine-protein kinase RIO3	1	18.3363	13.3612	15.8635	17.6583	16.6894	18.0913	15.8537	17.4797	1.10256	0.140861	0.33785	#N/A	-0.608478
Q9NR46	SH3GLB2	SHLB2_HUMAN Endophilin-B2	6	18.1162	18.0581	22.3518	11.9321	15.522	14.0197	19.5087	13.8246	0.708638	-0.49688	0.0320976	#N/A	-0.390886
Q6IBW4-4	NCAPH2	CNDH2_HUMAN Isoform 4 of Condensin-2 complex subunit H2	1	17.438	18.0964	17.0789	17.2263	16.6893	13.4711	17.5378	15.7956	0.90066	-0.150945	0.223263	#N/A	-0.608086
Q9H6K1	C6orf106	CF106_HUMAN Uncharacterized protein C6orf106	6	17.3623	17.9972	18.7967	15.0584	15.3026	15.4828	18.0521	15.2813	0.846511	-0.2404	0.00305792	#N/A	-0.391275
Q8IYB7	DIS3L2	DI3L2_HUMAN DIS3-like exonuclease 2	6	14.3135	13.9577	15.7305	17.807	18.9944	19.1968	14.6672	18.6661	1.27264	0.347821	0.00449194	#N/A	-0.391977
P62280	RPS11	RS11_HUMAN 40S ribosomal protein S11	34	16.3057	19.352	15.0414	19.3234	14.1933	15.7843	16.8997	16.4337	0.972424	-0.0403432	0.825802	#N/A	-0.606962
Q9NRM2	ZNF277	ZN277_HUMAN Zinc finger protein 277	1	16.9375	19.9785	15.2262	16.0031	16.9159	14.9389	17.3807	15.9526	0.917834	-0.123694	0.395688	#N/A	-0.606889
Q13546	RIPK1	RIPK1_HUMAN Receptor-interacting serine/threonine-protein kinase 1	2	16.4986	16.0923	13.0352	17.0231	20.8985	16.4522	15.2087	18.1246	1.19173	0.253052	0.175505	#N/A	-0.606706
P34947	GRK5	GRK5_HUMAN G protein-coupled receptor kinase 5	1	16.2149	16.2339	14.968	20.8542	11.2514	20.4776	15.8056	17.5277	1.10896	0.149204	0.615578	#N/A	-0.60661
Q96EQ0	SGTB	SGTB_HUMAN Small glutamine-rich tetratricopeptide repeat-containing protein beta	2	21.8911	20.3776	23.3276	9.17462	12.8178	12.4113	21.8654	11.4679	0.524477	-0.93105	0.00191649	#N/A	-0.392105
Q96G21	IMP4	IMP4_HUMAN U3 small nucleolar ribonucleoprotein protein IMP4	4	17.6676	16.2754	12.6066	18.9	19.859	14.6915	15.5165	17.8168	1.14825	0.199435	0.352859	#N/A	-0.606529
O75179	ANKRD17	ANR17_HUMAN Ankyrin repeat domain-containing protein 17	16	21.5535	20.5896	16.3896	13.858	15.218	12.3913	19.5109	13.8224	0.708447	-0.497269	0.033206	#N/A	-0.392163
Q96F86	EDC3	EDC3_HUMAN Enhancer of mRNA-decapping protein 3	16	22.786	19.9324	19.2575	11.3264	15.1752	11.5225	20.6586	12.6747	0.61353	-0.704793	0.00847943	#N/A	-0.392717
Q4LDG9	DNAL1	DNAL1_HUMAN Dynein light chain 1, axonemal	5	13.5601	12.6483	13.8782	21.679	18.8128	19.4215	13.3622	19.9711	1.4946	0.579756	0.00221325	#N/A	-0.393158
Q01780	EXOSC10	EXOSX_HUMAN Exosome component 10	18	15.1914	16.914	18.2833	16.2427	16.727	16.6416	16.7962	16.5371	0.984572	-0.0224315	0.789258	#N/A	-0.606215
Q53GS9	USP39	SNUT2_HUMAN U4/U6.U5 tri-snRNP-associated protein 2	4	16.5765	16.3541	15.6216	16.3328	17.4433	17.6716	16.1841	17.1492	1.05964	0.0835699	0.128106	#N/A	-0.606018
P51956	NEK3	NEK3_HUMAN Serine/threonine-protein kinase Nek3	5	16.3828	16.9544	18.15	15.8025	13.8992	18.8112	17.1624	16.171	0.942232	-0.0858454	0.550249	#N/A	-0.605534
Q9NWT6	HIF1AN	HIF1N_HUMAN Hypoxia-inducible factor 1-alpha inhibitor	8	18.5314	15.0207	17.074	15.2047	17.9906	16.1786	16.8754	16.458	0.975266	-0.0361327	0.765107	#N/A	-0.605444
O95619	YEATS4	YETS4_HUMAN YEATS domain-containing protein 4	3	15.5825	21.0453	14.257	18.5126	16.5368	14.0658	16.9616	16.3717	0.965223	-0.0510652	0.821106	#N/A	-0.605286
P30501	HLA-C	1C02_HUMAN HLA class I histocompatibility antigen, Cw-2 alpha chain	3	16.5929	15.8905	13.5151	18.9724	15.4913	19.5378	15.3328	18.0005	1.17398	0.231413	0.164712	#N/A	-0.605191
O15145	ARPC3	ARPC3_HUMAN Actin-related protein 2/3 complex subunit 3	4	15.8867	16.2962	16.7385	15.8793	17.2637	17.9356	16.3071	17.0262	1.0441	0.0622533	0.332904	#N/A	-0.605056
Q9BQ70	TCF25	TCF25_HUMAN Transcription factor 25	7	22.593	23.6506	15.5778	14.6952	13.1887	10.2947	20.6071	12.7262	0.617563	-0.695342	0.0502369	#N/A	-0.604882
Q96AY4	TTC28	TTC28_HUMAN Tetratricopeptide repeat protein 28	2	17.4832	17.2888	18.3216	14.5303	16.1789	16.1972	17.6979	15.6355	0.883466	-0.178753	0.0317458	#N/A	-0.393309
Q86YT6	MIB1	MIB1_HUMAN E3 ubiquitin-protein ligase MIB1	1	18.9982	17.1843	18.1391	13.8179	15.2063	16.6541	18.1072	15.2261	0.840886	-0.250017	0.0413917	#N/A	-0.393936
Q9BW19	KIFC1	KIFC1_HUMAN Kinesin-like protein KIFC1	15	18.3099	18.7915	16.3871	16.5094	16.0801	13.9221	17.8295	15.5039	0.869563	-0.201638	0.0990171	#N/A	-0.604458
P14210	HGF	HGF_HUMAN Hepatocyte growth factor	1	17.7244	13.3705	21.5366	8.74467	17.2674	21.3565	17.5438	15.7895	0.900004	-0.151996	0.71052	#N/A	-0.604258
Q8NHV4	NEDD1	NEDD1_HUMAN Protein NEDD1	14	13.8453	15.7709	13.4791	21.0172	17.5397	18.3478	14.3651	18.9682	1.32044	0.401017	0.0221865	#N/A	-0.394091
Q4VC31	CCDC58	CCD58_HUMAN Coiled-coil domain-containing protein 58	2	14.2756	6.29299	16.7547	19.4104	23.2304	20.0359	12.4411	20.8922	1.67929	0.747853	0.0662503	YES	-0.604167
Q9Y2Y1	POLR3K	RPC10_HUMAN DNA-directed RNA polymerase III subunit RPC10	1	17.1756	17.497	18.8702	18.005	14.7934	13.6589	17.8476	15.4858	0.867667	-0.204787	0.167205	#N/A	-0.603704
Q8TEQ0	SNX29	SNX29_HUMAN Sorting nexin-29	2	19.3843	17.3245	13.7253	17.7737	16.5042	15.2879	16.8114	16.5219	0.982783	-0.0250545	0.880222	#N/A	-0.603075
Q5SW96	LDLRAP1	ARH_HUMAN Low density lipoprotein receptor adapter protein 1	1	21.6638	21.8526	20.3247	12.633	11.3833	12.1426	21.2804	12.053	0.566389	-0.820135	0.000106283	#N/A	-0.396753
P15927-3	RPA2	RFA2_HUMAN Isoform 3 of Replication protein A 32 kDa subunit	4	18.8126	16.8603	18.0723	14.9616	15.6738	15.6193	17.9151	15.4182	0.860629	-0.216536	0.0152115	#N/A	-0.397207
O60231	DHX16	DHX16_HUMAN Putative pre-mRNA-splicing factor ATP-dependent RNA helicase DHX16	16	16.9883	16.079	15.9828	18.5346	16.7923	15.6229	16.35	16.9833	1.03873	0.0548204	0.522476	#N/A	-0.60269
Q69YN4	KIAA1429	VIR_HUMAN Protein virilizer homolog	9	15.2797	15.3919	15.228	17.0962	18.2781	18.7262	15.2999	18.0335	1.17867	0.23716	0.00500796	#N/A	-0.399393
Q15853	USF2	USF2_HUMAN Upstream stimulatory factor 2	1	15.25	14.976	10.8085	25.9356	16.7008	16.3291	13.6782	19.6552	1.43697	0.523034	0.158697	#N/A	-0.602601
Q9NVM9	ASUN	ASUN_HUMAN Protein asunder homolog	10	16.8436	17.8792	16.958	15.6393	16.0159	16.6642	17.2269	16.1065	0.934958	-0.0970259	0.0650655	#N/A	-0.60255
Q96IY1	NSL1	NSL1_HUMAN Kinetochore-associated protein NSL1 homolog	2	14.9809	20.3273	13.6807	20.9845	12.5097	17.5169	16.3296	17.0037	1.04128	0.0583563	0.843062	#N/A	-0.602491
Q96G03	PGM2	PGM2_HUMAN Phosphoglucomutase-2	30	14.3005	15.5515	14.3268	20.2517	16.2265	19.343	14.7263	18.6071	1.26353	0.337459	0.0393247	#N/A	-0.401961
P54132	BLM	BLM_HUMAN Bloom syndrome protein	5	17.2634	19.1172	15.2371	14.7576	17.6669	15.9579	17.2059	16.1275	0.937322	-0.0933835	0.484916	#N/A	-0.602117
P18031	PTPN1	PTN1_HUMAN Tyrosine-protein phosphatase non-receptor type 1	1	14.4854	16.9332	10.9822	17.7374	20.0674	19.7943	14.1336	19.1997	1.35844	0.441955	0.054144	#N/A	-0.602069
Q9Y2Z0	SUGT1	SUGT1_HUMAN Suppressor of G2 allele of SKP1 homolog	50	17.4024	16.7149	16.1795	16.3837	17.6867	15.6328	16.7656	16.5677	0.988198	-0.0171279	0.790477	#N/A	-0.601918
Q8NI35	INADL	INADL_HUMAN InaD-like protein	1	11.3853	10.9612	12.4936	18.0718	25.998	21.0902	11.6134	21.72	1.87026	0.903238	0.0127195	#N/A	-0.402943
P40763	STAT3	STAT3_HUMAN Signal transducer and activator of transcription 3	14	22.25	17.246	20.2371	12.2358	14.9901	13.0409	19.911	13.4223	0.674112	-0.56894	0.0176838	#N/A	-0.403377
Q9Y6M1	IGF2BP2	IF2B2_HUMAN Insulin-like growth factor 2 mRNA-binding protein 2	18	19.0166	19.6978	21.9096	12.553	12.8537	13.9694	20.208	13.1254	0.649513	-0.622569	0.00189803	#N/A	-0.403506
Q5T6F2	UBAP2	UBAP2_HUMAN Ubiquitin-associated protein 2	8	16.4451	18.2155	14.5391	18.8862	16.4809	15.4331	16.3999	16.9334	1.03253	0.0461847	0.73565	#N/A	-0.600715
Q9P107	GMIP	GMIP_HUMAN GEM-interacting protein	8	15.7195	16.4571	14.6607	18.7039	15.8164	18.6424	15.6124	17.7209	1.13505	0.182756	0.124103	#N/A	-0.600619
Q7Z333-4	SETX	SETX_HUMAN Isoform 4 of Probable helicase senataxin	13	17.2068	17.2144	14.118	19.5817	14.9271	16.952	16.1797	17.1536	1.06019	0.0843236	0.596685	#N/A	-0.600591
P42680	TEC	TEC_HUMAN Tyrosine-protein kinase Tec	3	14.9443	15.6321	23.8934	14.9935	12.6686	17.868	18.1566	15.1767	0.835878	-0.258636	0.410387	#N/A	-0.600317
Q8IX90	SKA3	SKA3_HUMAN Spindle and kinetochore-associated protein 3	6	19.2144	21.2344	13.7664	17.7041	15.1621	12.9185	18.0717	15.2616	0.844499	-0.243832	0.344499	#N/A	-0.600243
O75340	PDCD6	PDCD6_HUMAN Programmed cell death protein 6	5	15.2223	14.9097	16.1783	18.3955	16.6841	18.6101	15.4368	17.8966	1.15935	0.213312	0.0267527	#N/A	-0.404712
Q8N3D4	EHBP1L1	EH1L1_HUMAN EH domain-binding protein 1-like protein 1	6	19.1078	16.4668	21.8757	15.9361	12.1818	14.4319	19.1501	14.1833	0.740637	-0.433162	0.059579	#N/A	-0.600131
O15050	TRANK1	TRNK1_HUMAN TPR and ankyrin repeat-containing protein 1	3	18.6861	19.3737	17.3527	15.0273	14.6594	14.9007	18.4708	14.8625	0.804645	-0.313575	0.00392047	#N/A	-0.405162
P18206	VCL	VINC_HUMAN Vinculin	12	12.8322	12.2186	14.1388	19.1298	17.9555	23.725	13.0632	20.2701	1.55169	0.633845	0.017582	#N/A	-0.405467
Q9BX69	CARD6	CARD6_HUMAN Caspase recruitment domain-containing protein 6	1	18.8435	16.5661	14.2403	16.8736	15.4488	18.0277	16.55	16.7834	1.0141	0.0202038	0.885684	#N/A	-0.599518
P33991	MCM4	MCM4_HUMAN DNA replication licensing factor MCM4	34	18.2294	17.8938	20.8759	12.6404	16.8303	13.5302	18.9997	14.3336	0.754414	-0.406572	0.0422623	#N/A	-0.405794
Q8IV48	ERI1	ERI1_HUMAN 3'-5' exoribonuclease 1	3	15.5851	20.6164	14.2321	17.0088	15.4401	17.1175	16.8112	16.5221	0.982805	-0.0250227	0.892943	#N/A	-0.599427
Q9UBU9	NXF1	NXF1_HUMAN Nuclear RNA export factor 1	8	16.7743	18.1293	14.2229	17.8116	17.0344	16.0276	16.3755	16.9579	1.03556	0.0504157	0.667049	#N/A	-0.599354
Q9BTT4	MED10	MED10_HUMAN Mediator of RNA polymerase II transcription subunit 10	1	22.4012	16.9677	14.6614	15.4597	16.0086	14.5015	18.0101	15.3233	0.850815	-0.233082	0.314182	#N/A	-0.599259
P06400	RB1	RB_HUMAN Retinoblastoma-associated protein	29	20.4108	19.5257	17.8196	15.1071	14.7359	12.4009	19.252	14.0813	0.731419	-0.45123	0.0104763	#N/A	-0.405927
Q9UNY4	TTF2	TTF2_HUMAN Transcription termination factor 2	8	17.746	15.7925	14.1308	19.417	17.3591	15.5546	15.8898	17.4436	1.09779	0.134597	0.366867	#N/A	-0.599053
A6NHR9	SMCHD1	SMHD1_HUMAN Structural maintenance of chromosomes flexible hinge domain-containing protein 1	24	19.4174	18.319	21.6382	12.8111	13.2966	14.5178	19.7915	13.5418	0.684224	-0.54746	0.00474328	#N/A	-0.406484
P31947	SFN	1433S_HUMAN 14-3-3 protein sigma	6	20.3282	16.1181	15.6646	18.9031	14.5342	14.4518	17.3703	15.963	0.918984	-0.121888	0.537544	#N/A	-0.59879
P11441	UBL4A	UBL4A_HUMAN Ubiquitin-like protein 4A	4	19.0439	18.3804	17.7196	14.867	15.4431	14.546	18.3813	14.952	0.813437	-0.297897	0.00178296	#N/A	-0.408917
Q9NRC8	SIRT7	SIR7_HUMAN NAD-dependent protein deacetylase sirtuin-7	1	17.6308	18.6646	15.4255	18.0832	16.4815	13.7144	17.2403	16.093	0.933454	-0.0993486	0.511484	#N/A	-0.59825
Q8N0Z6	TTC5	TTC5_HUMAN Tetratricopeptide repeat protein 5	4	17.2071	17.0585	17.1441	16.2231	15.73	16.6371	17.1366	16.1967	0.945156	-0.0813752	0.0240745	#N/A	-0.409545
Q9H4A5	GOLPH3L	GLP3L_HUMAN Golgi phosphoprotein 3-like	4	18.1954	18.3521	14.9321	17.6218	15.8171	15.0816	17.1599	16.1735	0.942519	-0.0854064	0.504361	#N/A	-0.597895
Q8NHQ9	DDX55	DDX55_HUMAN ATP-dependent RNA helicase DDX55	4	17.4763	20.5947	19.5572	12.7796	17.0687	12.5235	19.2094	14.1239	0.735262	-0.443671	0.0428448	#N/A	-0.410167
Q96CB8	INTS12	INT12_HUMAN Integrator complex subunit 12	3	19.5308	16.9527	16.3204	14.4654	18.9442	13.7865	17.6013	15.732	0.8938	-0.161977	0.379229	#N/A	-0.597403
Q8N5C7	DTWD1	DTWD1_HUMAN DTW domain-containing protein 1	1	16.6519	16.9389	16.1448	17.5331	18.2296	14.5017	16.5785	16.7548	1.01063	0.0152581	0.887317	#N/A	-0.597039
Q96CN4-2	EVI5L	EVI5L_HUMAN Isoform 2 of EVI5-like protein	1	15.1733	19.2067	12.286	22.0233	13.0109	18.2998	15.5553	17.778	1.14289	0.192684	0.537069	#N/A	-0.597019
P07947	YES1	YES_HUMAN Tyrosine-protein kinase Yes	1	20.8871	17.1085	22.9778	13.3941	10.8075	14.825	20.3245	13.0089	0.640059	-0.643722	0.0245641	#N/A	-0.410681
Q6ZUM4	ARHGAP27	RHG27_HUMAN Rho GTPase-activating protein 27	3	16.458	15.9564	16.854	17.657	15.9126	17.1618	16.4228	16.9105	1.02969	0.0422164	0.448044	#N/A	-0.596288
Q8N4J0	C9orf41	CI041_HUMAN UPF0586 protein C9orf41	3	12.5086	12.7471	14.3645	21.0305	18.8662	20.4832	13.2067	20.1266	1.52397	0.607832	0.00137062	#N/A	-0.410758
Q9ULZ2	STAP1	STAP1_HUMAN Signal-transducing adaptor protein 1	6	15.3883	18.7682	18.3729	16.2588	12.8995	18.3123	17.5098	15.8235	0.903696	-0.146091	0.425952	#N/A	-0.595932
P49792	RANBP2	RBP2_HUMAN E3 SUMO-protein ligase RanBP2	33	18.3712	14.0684	13.8386	19.3782	17.3018	17.0419	15.4261	17.9073	1.16085	0.215178	0.206862	#N/A	-0.595844
O60271	SPAG9	JIP4_HUMAN C-Jun-amino-terminal kinase-interacting protein 4	19	15.3467	16.3412	17.0098	17.3311	15.1871	18.7842	16.2326	17.1008	1.05349	0.0751727	0.492651	#N/A	-0.595761
P61764-2	STXBP1	STXB1_HUMAN Isoform 2 of Syntaxin-binding protein 1	6	18.8754	18.0738	17.9345	15.5396	13.8088	15.768	18.2946	15.0388	0.822036	-0.282726	0.00892837	#N/A	-0.414428
Q8N4P3	HDDC3	MESH1_HUMAN Guanosine-3',5'-bis(diphosphate) 3'-pyrophosphohydrolase MESH1	2	14.8586	14.3639	20.4472	16.1036	16.9756	17.2511	16.5566	16.7768	1.0133	0.0190612	0.916846	#N/A	-0.595531
P42330	AKR1C3	AK1C3_HUMAN Aldo-keto reductase family 1 member C3	10	6.37958	5.78102	6.21376	25.959	26.7357	28.931	6.12479	27.2086	4.44237	2.15133	2.03543e-05	#N/A	-0.414551
Q5T280	C9orf114	CI114_HUMAN Uncharacterized protein C9orf114	1	17.7597	17.5442	14.2803	14.7715	19.079	16.5654	16.5281	16.8053	1.01677	0.0239983	0.877044	#N/A	-0.595213
P08575	PTPRC	PTPRC_HUMAN Receptor-type tyrosine-protein phosphatase C	11	13.941	16.1411	20.2521	15	12.9273	21.7384	16.7781	16.5552	0.986719	-0.0192891	0.948462	#N/A	-0.595015
Q8WUF8	FAM172A	F172A_HUMAN Protein FAM172A	1	15.1848	13.277	19.1318	15.2922	17.0961	20.0181	15.8645	17.4688	1.10112	0.138975	0.507428	#N/A	-0.594952
Q9UHV9	PFDN2	PFD2_HUMAN Prefoldin subunit 2	13	16.5163	18.3681	17.4867	15.2557	15.6938	16.6794	17.457	15.8763	0.90945	-0.136934	0.0809102	#N/A	-0.594805
P62857	RPS28	RS28_HUMAN 40S ribosomal protein S28	17	18.3287	14.2671	16.137	16.4578	19.8021	15.0074	16.2443	17.0891	1.05201	0.0731458	0.670301	#N/A	-0.594203
Q9BRQ0	PYGO2	PYGO2_HUMAN Pygopus homolog 2	1	21.539	14.2675	11.1434	21.1101	17.8013	14.1388	15.65	17.6834	1.12993	0.176236	0.609916	#N/A	-0.594089
Q15058	KIF14	KIF14_HUMAN Kinesin-like protein KIF14	5	17.2545	17.1694	16.3307	17.6557	14.9064	16.6832	16.9182	16.4151	0.970263	-0.0435525	0.588781	#N/A	-0.593932
P10074	ZBTB48	ZBT48_HUMAN Zinc finger and BTB domain-containing protein 48	5	19.4391	17.6098	16.5509	16.7381	14.1808	15.4812	17.8666	15.4667	0.865677	-0.2081	0.0989946	#N/A	-0.593895
Q13151	HNRNPA0	ROA0_HUMAN Heterogeneous nuclear ribonucleoprotein A0	13	18.1399	16.7024	15.772	13.1673	21.5703	14.648	16.8714	16.4619	0.975724	-0.0354546	0.885927	#N/A	-0.59377
O43524	FOXO3	FOXO3_HUMAN Forkhead box protein O3	2	24.7501	14.7484	22.0876	10.0046	18.8977	9.51155	20.5287	12.8046	0.623742	-0.680978	0.144833	#N/A	-0.593611
Q14562	DHX8	DHX8_HUMAN ATP-dependent RNA helicase DHX8	14	16.8437	17.9207	12.5088	19.5227	17.127	16.0771	15.7577	17.5756	1.11536	0.157514	0.402446	#N/A	-0.593607
Q01968	OCRL	OCRL_HUMAN Inositol polyphosphate 5-phosphatase OCRL-1	2	12.0786	13.4295	11.2944	22.6975	18.459	22.041	12.2675	21.0658	1.71721	0.780064	0.00379468	#N/A	-0.415427
Q9P0M6	H2AFY2	H2AW_HUMAN Core histone macro-H2A.2	2	8.18933	5.24569	8.1085	26.6653	21.6716	30.1196	7.18117	26.1522	3.64177	1.86464	0.0019763	#N/A	-0.416129
Q9BS40	LXN	LXN_HUMAN Latexin	1	11.8134	17.5312	11.2996	26.1087	12.7899	20.4572	13.5481	19.7853	1.46038	0.54634	0.224529	#N/A	-0.593243
Q6F5E8	RLTPR	LR16C_HUMAN Leucine-rich repeat-containing protein 16C	4	18.3529	18.4382	16.4887	15.1648	15.2041	16.3513	17.7599	15.5734	0.876884	-0.189542	0.0427156	#N/A	-0.416794
Q6UWZ7	FAM175A	F175A_HUMAN BRCA1-A complex subunit Abraxas	7	17.1467	14.6364	14.438	13.7953	22.2297	17.7539	15.407	17.9263	1.16351	0.218489	0.385386	#N/A	-0.592421
Q86Y01	DTX1	DTX1_HUMAN E3 ubiquitin-protein ligase DTX1	3	21.9812	16.8038	20.6942	15.1682	11.8112	13.5415	19.8264	13.507	0.681262	-0.553719	0.0261313	#N/A	-0.417419
Q13017	ARHGAP5	RHG05_HUMAN Rho GTPase-activating protein 5	3	19.0257	16.0533	15.482	15.566	16.6209	17.2521	16.8537	16.4797	0.977809	-0.0323754	0.771512	#N/A	-0.592344
O60942	RNGTT	MCE1_HUMAN mRNA-capping enzyme	7	16.1827	15.7851	16.231	16.8479	18.1332	16.8201	16.0663	17.2671	1.07474	0.103988	0.0578425	#N/A	-0.592127
O95816	BAG2	BAG2_HUMAN BAG family molecular chaperone regulator 2	9	20.4049	18.6545	14.9257	15.9409	15.4315	14.6426	17.995	15.3383	0.852365	-0.230457	0.184603	#N/A	-0.591943
B1AK53	ESPN	ESPN_HUMAN Espin	1	14.607	16.0304	15.9248	22.2041	11.3439	19.8897	15.5207	17.8126	1.14766	0.198699	0.529631	#N/A	-0.591452
Q9UJ41	RABGEF1	RABX5_HUMAN Rab5 GDP/GTP exchange factor	2	13.7277	25.5058	15.2299	16.7958	14.963	13.7778	18.1545	15.1789	0.836095	-0.25826	0.477778	#N/A	-0.591384
F8W7C6	RPL10	F8W7C6_HUMAN 60S ribosomal protein L10	26	17.7317	18.1683	17.2294	15.5909	16.4216	14.8582	17.7098	15.6236	0.882199	-0.180824	0.0166763	#N/A	-0.417791
Q96MG8	PCMTD1	PCMD1_HUMAN Protein-L-isoaspartate O-methyltransferase domain-containing protein 1	2	11.4401	19.2062	19.7242	16.9229	16.2341	16.4725	16.7902	16.5432	0.985289	-0.0213811	0.931173	#N/A	-0.591317
Q7Z3K6-2	MIER3	MIER3_HUMAN Isoform 2 of Mesoderm induction early response protein 3	1	14.215	16.5501	20.7654	16.2076	16.8098	15.452	17.1768	16.1565	0.940596	-0.0883524	0.629555	#N/A	-0.590991
Q9H9B1	EHMT1	EHMT1_HUMAN Histone-lysine N-methyltransferase EHMT1	1	19.7699	16.8467	12.2402	14.7527	21.4114	14.979	16.2856	17.0477	1.0468	0.0659802	0.817518	#N/A	-0.590832
Q49AR2	C5orf22	CE022_HUMAN UPF0489 protein C5orf22	3	15.9942	14.7577	13.7954	17.4628	19.0738	18.9161	14.8491	18.4842	1.2448	0.31592	0.0112637	#N/A	-0.418326
O43353	RIPK2	RIPK2_HUMAN Receptor-interacting serine/threonine-protein kinase 2	5	18.141	20.6254	17.692	15.4645	13.0347	15.0424	18.8195	14.5139	0.771216	-0.374794	0.0218341	#N/A	-0.420741
Q96P48	ARAP1	ARAP1_HUMAN Arf-GAP with Rho-GAP domain, ANK repeat and PH domain-containing protein 1	14	17.8307	18.1108	17.0014	16.0245	15.2947	15.7379	17.6476	15.6857	0.888827	-0.170025	0.00766675	#N/A	-0.422552
Q6ZRV2	FAM83H	FA83H_HUMAN Protein FAM83H	3	19.8506	17.6005	14.3453	17.314	15.8889	15.0008	17.2655	16.0679	0.930638	-0.103708	0.527839	#N/A	-0.589822
Q9NUP7	TRMT13	TRM13_HUMAN tRNA:m(4)X modification enzyme TRM13 homolog	3	17.5282	16.527	12.9313	20.761	16.3956	15.8569	15.6622	17.6712	1.12827	0.174113	0.390411	#N/A	-0.589813
Q9BYE7	PCGF6	PCGF6_HUMAN Polycomb group RING finger protein 6	1	20.2167	21.752	19.8886	11.9771	14.9087	11.2568	20.6191	12.7142	0.616622	-0.697541	0.00325456	#N/A	-0.423429
O95684	FGFR1OP	FR1OP_HUMAN FGFR1 oncogene partner	3	16.5569	19.4215	17.1127	19.247	13.8809	13.781	17.697	15.6363	0.883555	-0.178608	0.362627	#N/A	-0.589223
P53367-2	ARFIP1	ARFP1_HUMAN Isoform A of Arfaptin-1	2	13.396	15.7887	15.4268	14.9715	16.9088	23.5082	14.8705	18.4628	1.24157	0.312171	0.252522	#N/A	-0.58915
Q7Z7A4	PXK	PXK_HUMAN PX domain-containing protein kinase-like protein	7	18.6936	20.6383	23.3028	10.675	12.911	13.7793	20.8782	12.4551	0.596559	-0.745263	0.00658693	#N/A	-0.423529
Q93052	LPP	LPP_HUMAN Lipoma-preferred partner	29	15.1059	15.9744	18.7754	14.3282	17.1484	18.6677	16.6186	16.7148	1.00579	0.00832726	0.957232	#N/A	-0.589052
Q15019-2	SEPT2	SEPT2_HUMAN Isoform 2 of Septin-2	10	15.8018	17.2879	17.6707	14.5242	17.5327	17.1826	16.9201	16.4132	0.970038	-0.0438873	0.670961	#N/A	-0.588889
Q53QZ3	ARHGAP15	RHG15_HUMAN Rho GTPase-activating protein 15	1	15.839	11.1587	14.7858	23.7123	16.3721	18.1321	13.9278	19.4055	1.39329	0.478495	0.105473	#N/A	-0.588211
Q8TB72-3	PUM2	PUM2_HUMAN Isoform 3 of Pumilio homolog 2	8	20.8265	22.7081	19.7505	11.3117	13.3635	12.0396	21.095	12.2383	0.580149	-0.785504	0.00109157	#N/A	-0.42406
Q9UPN3	MACF1	MACF1_HUMAN Microtubule-actin cross-linking factor 1, isoforms 1/2/3/5	63	17.5135	17.7877	15.7128	15.8255	16.7765	16.384	17.0047	16.3287	0.960246	-0.0585237	0.393046	#N/A	-0.588062
Q14344	GNA13	GNA13_HUMAN Guanine nucleotide-binding protein subunit alpha-13	10	20.5193	23.0162	17.7496	12.7419	13.9457	12.0273	20.4284	12.905	0.631718	-0.662647	0.00971996	#N/A	-0.425729
P49643	PRIM2	PRI2_HUMAN DNA primase large subunit	9	18.0412	18.8211	17.4135	13.6429	18.6422	13.4392	18.0919	15.2414	0.842444	-0.247348	0.178564	#N/A	-0.587819
Q15057	ACAP2	ACAP2_HUMAN Arf-GAP with coiled-coil, ANK repeat and PH domain-containing protein 2	13	15.8652	16.8922	18.2196	15.6199	15.8718	17.5314	16.9923	16.341	0.961671	-0.0563848	0.512733	#N/A	-0.587789
Q96PZ2	FAM111A	F111A_HUMAN Protein FAM111A	2	18.7193	21.107	8.41514	21.0597	18.2078	12.4911	16.0805	17.2529	1.07291	0.101526	0.812897	#N/A	-0.587398
Q9NRR5	UBQLN4	UBQL4_HUMAN Ubiquilin-4	5	20.6669	20.5015	22.0347	11.8034	12.7067	12.2868	21.0677	12.2656	0.582201	-0.780411	9.01021e-05	#N/A	-0.42579
Q6ZN55-2	ZNF574	ZN574_HUMAN Isoform 2 of Zinc finger protein 574	3	15.6014	18.3508	16.7924	15.2496	16.0862	17.9196	16.9149	16.4185	0.970653	-0.0429724	0.680639	#N/A	-0.587208
Q9H4L7-2	SMARCAD1	SMRCD_HUMAN Isoform 2 of SWI/SNF-related matrix-associated actin-dependent regulator of chromatin subfamily A containing DEAD/H box 1	5	19.4016	18.7319	15.3457	16.9312	16.0372	13.5525	17.8264	15.507	0.869888	-0.201099	0.223508	#N/A	-0.58716
P06730-2	EIF4E	IF4E_HUMAN Isoform 2 of Eukaryotic translation initiation factor 4E	10	14.7141	15.6908	17.1179	17.3308	17.6627	17.4838	15.8409	17.4924	1.10426	0.143074	0.0790202	#N/A	-0.586694
Q13287	NMI	NMI_HUMAN N-myc-interactor	4	15.3964	15.8124	12.4461	21.5645	16.3268	18.4537	14.5516	18.7817	1.29069	0.368144	0.0845914	#N/A	-0.586645
Q8N5A5	ZGPAT	ZGPAT_HUMAN Zinc finger CCCH-type with G patch domain-containing protein	2	18.7845	18.8256	14.2306	18.7976	16.2129	13.1489	17.2802	16.0531	0.928988	-0.106268	0.612028	#N/A	-0.586064
O75530-2	EED	EED_HUMAN Isoform 2 of Polycomb protein EED	6	16.8155	16.8203	15.4005	17.6323	17.0752	16.2562	16.3454	16.9879	1.03931	0.0556199	0.357806	#N/A	-0.586052
Q13153-2	PAK1	PAK1_HUMAN Isoform 2 of Serine/threonine-protein kinase PAK 1	7	16.0428	17.8232	16.9684	17.2458	14.6257	17.294	16.9448	16.3885	0.96717	-0.0481588	0.614627	#N/A	-0.585895
O75436	VPS26A	VP26A_HUMAN Vacuolar protein sorting-associated protein 26A	12	17.9822	16.9534	17.7486	15.3025	16.0486	15.9646	17.5614	15.7719	0.8981	-0.155051	0.0101803	#N/A	-0.4263
Q13952	NFYC	NFYC_HUMAN Nuclear transcription factor Y subunit gamma	2	13.9745	13.3738	20.4959	16.783	17.1859	18.1869	15.9481	17.3853	1.09012	0.124484	0.568884	#N/A	-0.585808
P04040	CAT	CATA_HUMAN Catalase	12	14.8435	14.1107	18.968	14.7883	15.1943	22.0952	15.9741	17.3593	1.08672	0.119974	0.648094	YES	-0.585579
O60879-2	DIAPH2	DIAP2_HUMAN Isoform 2 of Protein diaphanous homolog 2	12	16.0426	15.0661	19.0529	15.8654	16.0674	17.9055	16.7205	16.6128	0.993555	-0.00932851	0.940823	#N/A	-0.585401
Q9H4A3-6	WNK1	WNK1_HUMAN Isoform 5 of Serine/threonine-protein kinase WNK1	35	18.8882	19.9213	20.5388	12.4635	13.8465	14.3417	19.7828	13.5506	0.684968	-0.545891	0.00108871	#N/A	-0.426382
P67775	PPP2CA	PP2AA_HUMAN Serine/threonine-protein phosphatase 2A catalytic subunit alpha isoform	11	18.5093	18.1582	17.1956	14.3334	15.8957	15.9078	17.9544	15.379	0.856559	-0.223376	0.0169765	#N/A	-0.427184
O00425	IGF2BP3	IF2B3_HUMAN Insulin-like growth factor 2 mRNA-binding protein 3	24	17.6131	19.2034	18.8505	14.2961	13.9743	16.0627	18.5557	14.7777	0.796398	-0.328438	0.00950473	#N/A	-0.427461
Q92610	ZNF592	ZN592_HUMAN Zinc finger protein 592	1	19.5805	17.9926	12.626	15.6524	18.9832	15.1652	16.733	16.6003	0.992066	-0.0114926	0.958914	#N/A	-0.583899
Q9H7Z3	NRDE2	NRDE2_HUMAN Protein NRDE2 homolog	2	14.7642	17.5545	13.4531	18.8616	19.1363	16.2303	15.2573	18.0761	1.18475	0.244584	0.137925	#N/A	-0.583677
Q9NYL9	TMOD3	TMOD3_HUMAN Tropomodulin-3	15	15.2782	16.176	17.3566	15.1961	18.5233	17.4698	16.2703	17.0631	1.04873	0.0686391	0.529013	#N/A	-0.583239
O94927	HAUS5	HAUS5_HUMAN HAUS augmin-like complex subunit 5	5	20.2675	19.463	18.3245	13.0555	15.8316	13.0579	19.3517	13.9817	0.722505	-0.468921	0.00771901	#N/A	-0.427488
P27695	APEX1	APEX1_HUMAN DNA-(apurinic or apyrimidinic site) lyase	21	17.0941	16.3046	17.8027	15.6231	17.3605	15.815	17.0671	16.2662	0.953072	-0.0693435	0.31621	#N/A	-0.583019
Q03933	HSF2	HSF2_HUMAN Heat shock factor protein 2	1	20.5452	20.2497	12.5615	16.7845	14.5724	15.2867	17.7855	15.5479	0.874189	-0.193982	0.452819	#N/A	-0.582649
S4R435	RPS10-NUDT3	S4R435_HUMAN Protein RPS10-NUDT3 (Fragment)	13	16.348	16.6767	16.8613	16.853	17.722	15.539	16.6287	16.7047	1.00457	0.0065787	0.912829	#N/A	-0.582517
Q9UPT6	MAPK8IP3	JIP3_HUMAN C-Jun-amino-terminal kinase-interacting protein 3	4	15.1239	15.1902	15.8859	21.7777	14.3574	17.6649	15.4	17.9333	1.1645	0.219713	0.305947	#N/A	-0.58226
Q7L0Y3	TRMT10C	MRRP1_HUMAN Mitochondrial ribonuclease P protein 1	2	17.294	11.1216	12.5929	18.9958	24.727	15.2686	13.6695	19.6638	1.43852	0.524582	0.145427	YES	-0.582134
P46109	CRKL	CRKL_HUMAN Crk-like protein	9	16.9688	17.9889	17.3042	16.4892	16.387	14.8619	17.4206	15.9127	0.91344	-0.130618	0.067552	#N/A	-0.581848
P18077	RPL35A	RL35A_HUMAN 60S ribosomal protein L35a	18	14.5188	23.6645	12.8738	21.3954	10.5634	16.9841	17.019	16.3143	0.958591	-0.061012	0.885645	YES	-0.581818
Q9ULX3	NOB1	NOB1_HUMAN RNA-binding protein NOB1	10	18.6993	21.1439	15.7881	15.5918	15.5268	13.2501	18.5438	14.7896	0.797549	-0.326355	0.0956629	#N/A	-0.581553
Q13459	MYO9B	MYO9B_HUMAN Unconventional myosin-IXb	12	17.736	16.9109	18.2711	16.7051	14.1537	16.2232	17.6393	15.694	0.889716	-0.168583	0.090778	#N/A	-0.581548
Q6ZS11	RINL	RINL_HUMAN Ras and Rab interactor-like protein	4	13.4097	17.9831	14.0356	20.7063	13.2054	20.6599	15.1428	18.1905	1.20127	0.264556	0.348795	#N/A	-0.581272
Q8IZQ5	SELH	SELH_HUMAN Selenoprotein H	2	15.2645	14.2688	18.6096	12.925	22.8119	16.1202	16.0476	17.2857	1.07715	0.107218	0.718134	#N/A	-0.580992
O95793	STAU1	STAU1_HUMAN Double-stranded RNA-binding protein Staufen homolog 1	14	18.0344	16.5788	13.6221	18.2316	19.0599	14.4732	16.0784	17.2549	1.07317	0.101879	0.572681	#N/A	-0.580936
P34932	HSPA4	HSP74_HUMAN Heat shock 70 kDa protein 4	89	15.582	16.6294	16.3051	17.7009	16.3306	17.452	16.1722	17.1612	1.06115	0.0856347	0.131561	#N/A	-0.580714
Q16644	MAPKAPK3	MAPK3_HUMAN MAP kinase-activated protein kinase 3	4	16.1724	16.8888	16.6579	17.5738	15.7191	16.988	16.573	16.7603	1.0113	0.0162103	0.76555	#N/A	-0.580628
Q86TB9	PATL1	PATL1_HUMAN Protein PAT1 homolog 1	7	16.6224	16.221	16.9382	16.9809	15.9864	17.2511	16.5939	16.7395	1.00877	0.0126035	0.755706	#N/A	-0.58026
Q96CS2	HAUS1	HAUS1_HUMAN HAUS augmin-like complex subunit 1	4	19.9694	18.2106	16.2536	16.7442	13.9678	14.8544	18.1445	15.1888	0.837101	-0.256527	0.0937207	#N/A	-0.580216
A2A288	ZC3H12D	ZC12D_HUMAN Probable ribonuclease ZC3H12D	7	18.8922	20.0878	16.1635	16.0226	13.7993	15.0346	18.3812	14.9522	0.81345	-0.297874	0.0611302	#N/A	-0.580076
O15381	NVL	NVL_HUMAN Nuclear valosin-containing protein-like	6	13.9501	13.8007	10.4495	23.6724	22.3035	15.8238	12.7334	20.5999	1.61778	0.694016	0.0424384	#N/A	-0.427804
P62314	SNRPD1	SMD1_HUMAN Small nuclear ribonucleoprotein Sm D1	4	14.7678	20.0457	21.7228	11.0364	20.5826	11.8448	18.8454	14.4879	0.768777	-0.379363	0.304841	#N/A	-0.579832
P20339	RAB5A	RAB5A_HUMAN Ras-related protein Rab-5A	2	14.6639	15.5004	16.4932	18.419	18.0518	16.8716	15.5525	17.7808	1.14328	0.193174	0.0342038	#N/A	-0.427907
Q8IZ73	RPUSD2	RUSD2_HUMAN RNA pseudouridylate synthase domain-containing protein 2	6	16.1092	17.0902	16.6719	17.7254	15.6992	16.7041	16.6238	16.7096	1.00516	0.00742701	0.901405	#N/A	-0.579266
Q9Y3T6	R3HCC1	R3HC1_HUMAN R3H and coiled-coil domain-containing protein 1	3	16.7741	18.2823	16.5247	16.785	17.0155	14.6185	17.1937	16.1397	0.938697	-0.0912693	0.325103	#N/A	-0.579091
Q68CZ2	TNS3	TENS3_HUMAN Tensin-3	12	26.4415	25.9399	20.538	8.50929	9.27697	9.29432	24.3065	9.02686	0.371377	-1.42904	0.00131727	#N/A	-0.427958
O60447	EVI5	EVI5_HUMAN Ecotropic viral integration site 5 protein homolog	1	18.1136	12.5495	17.4854	18.7475	15.9755	17.1285	16.0495	17.2838	1.07691	0.106895	0.558104	#N/A	-0.579012
Q9BW62	KATNAL1	KATL1_HUMAN Katanin p60 ATPase-containing subunit A-like 1	6	16.5506	16.9247	18.1587	16.7991	15.2772	16.2898	17.2113	16.122	0.93671	-0.0943252	0.174385	#N/A	-0.57898
P26639	TARS	SYTC_HUMAN Threonine--tRNA ligase, cytoplasmic	22	15.3425	14.8077	18.3733	16.9525	17.3305	17.1934	16.1745	17.1588	1.06086	0.0852275	0.427471	YES	-0.578976
Q15283	RASA2	RASA2_HUMAN Ras GTPase-activating protein 2	3	14.7811	13.4119	15.0458	20.1241	17.0132	19.6238	14.4129	18.9204	1.31274	0.392576	0.0144001	#N/A	-0.428235
Q8TCF1	ZFAND1	ZFAN1_HUMAN AN1-type zinc finger protein 1	4	18.5748	18.6235	15.3111	16.9925	14.9933	15.5049	17.5031	15.8302	0.904423	-0.144931	0.251607	#N/A	-0.578731
Q9Y4E5	ZNF451	ZN451_HUMAN Zinc finger protein 451	8	14.8899	16.8231	18.2399	14.6469	16.4126	18.9876	16.651	16.6824	1.00189	0.00271804	0.985198	#N/A	-0.578605
Q92888-3	ARHGEF1	ARHG1_HUMAN Isoform 3 of Rho guanine nucleotide exchange factor 1	21	16.6979	17.1369	19.0616	15.77	14.3685	16.9652	17.6321	15.7012	0.89049	-0.167329	0.138073	#N/A	-0.578533
Q9NQP4	PFDN4	PFD4_HUMAN Prefoldin subunit 4	1	11.2125	20.1955	11.086	23.7284	11.1468	22.6308	14.1647	19.1687	1.35327	0.436453	0.375966	#N/A	-0.578358
P31483	TIA1	TIA1_HUMAN Nucleolysin TIA-1 isoform p40	4	15.2544	16.235	16.8648	17.6435	15.6978	18.3044	16.1181	17.2152	1.06807	0.095007	0.295258	#N/A	-0.578238
P49902	NT5C2	5NTC_HUMAN Cytosolic purine 5'-nucleotidase	12	17.3865	17.1948	17.7624	15.0121	16.83	15.8142	17.4479	15.8854	0.91045	-0.135349	0.0472629	#N/A	-0.428342
Q6VN20	RANBP10	RBP10_HUMAN Ran-binding protein 10	2	18.4856	15.1179	15.5801	17.618	18.4606	14.7378	16.3945	16.9388	1.0332	0.0471168	0.742109	#N/A	-0.578065
Q99439	CNN2	CNN2_HUMAN Calponin-2	24	14.9954	15.9039	16.0967	18.7518	15.7076	18.5447	15.6653	17.668	1.12784	0.173566	0.126197	#N/A	-0.577994
Q92560	BAP1	BAP1_HUMAN Ubiquitin carboxyl-terminal hydrolase BAP1	1	19.1562	14.0978	17.3721	15.275	16.1975	17.9013	16.8754	16.4579	0.975264	-0.0361357	0.814828	#N/A	-0.577915
Q9Y3D8	AK6	KAD6_HUMAN Adenylate kinase isoenzyme 6	5	20.7403	19.859	14.6886	16.0614	15.2473	13.4033	18.4293	14.904	0.808712	-0.306302	0.159794	#N/A	-0.577907
P05026	ATP1B1	AT1B1_HUMAN Sodium/potassium-transporting ATPase subunit beta-1	1	18.8152	16.8385	20.3003	12.9094	12.091	19.0456	18.6513	14.682	0.787182	-0.34523	0.175287	#N/A	-0.577888
Q9P2K5	MYEF2	MYEF2_HUMAN Myelin expression factor 2	2	16.9657	17.6046	16.8898	13.5903	19.3207	15.629	17.1534	16.18	0.943255	-0.0842802	0.595971	#N/A	-0.577833
Q9BUB5	MKNK1	MKNK1_HUMAN MAP kinase-interacting serine/threonine-protein kinase 1	1	23.6887	20.9032	18.0417	11.2365	15.6927	10.4373	20.8779	12.4555	0.596589	-0.745191	0.0218116	#N/A	-0.428602
P51965	UBE2E1	UB2E1_HUMAN Ubiquitin-conjugating enzyme E2 E1	11	15.923	20.4691	15.6676	17.5235	14.0082	16.4085	17.3532	15.9801	0.92087	-0.118931	0.504132	#N/A	-0.57772
Q9NRW3	APOBEC3C	ABC3C_HUMAN DNA dC->dU-editing enzyme APOBEC-3C	2	14.164	16.9406	17.7975	12.1535	23.4648	15.4796	16.3007	17.0326	1.0449	0.0633676	0.845908	#N/A	-0.577368
Q6P1J9	CDC73	CDC73_HUMAN Parafibromin	13	15.7843	16.012	15.2505	19.9779	17.1589	15.8164	15.6823	17.6511	1.12554	0.170621	0.189479	#N/A	-0.576836
Q68CQ4	DIEXF	DIEXF_HUMAN Digestive organ expansion factor homolog	1	15.6972	19.1203	10.2228	19.9836	25.923	9.05314	15.0134	18.3199	1.22023	0.287159	0.585268	#N/A	-0.576455
Q9H000	MKRN2	MKRN2_HUMAN Probable E3 ubiquitin-protein ligase makorin-2	6	20.3683	20.0205	14.955	16.3165	15.9396	12.4001	18.4479	14.8854	0.806887	-0.309561	0.172634	#N/A	-0.576202
P40123	CAP2	CAP2_HUMAN Adenylyl cyclase-associated protein 2	8	12.5148	13.3739	15.2963	20.0614	17.3234	21.4303	13.7283	19.605	1.42807	0.514068	0.0158237	#N/A	-0.428721
Q12824	SMARCB1	SNF5_HUMAN SWI/SNF-related matrix-associated actin-dependent regulator of chromatin subfamily B member 1	6	17.0854	18.3069	17.5247	17.1784	13.3262	16.5783	17.639	15.6943	0.88975	-0.168528	0.194413	#N/A	-0.576104
U3KQP1	ASNSD1	U3KQP1_HUMAN Asparagine synthetase domain-containing protein 1 (Fragment)	1	18.1313	17.2079	14.3976	18.1158	14.4532	17.6943	16.5789	16.7544	1.01059	0.0151917	0.91856	#N/A	-0.576016
Q96SI9	STRBP	STRBP_HUMAN Spermatid perinuclear RNA-binding protein	7	14.0508	14.7727	14.7635	18.7305	18.9734	18.7091	14.529	18.8043	1.29426	0.37213	7.26735e-05	#N/A	-0.429018
O15056	SYNJ2	SYNJ2_HUMAN Synaptojanin-2	5	18.4288	19.4587	19.6729	15.0334	13.2316	14.1747	19.1868	14.1466	0.737307	-0.439662	0.00146185	#N/A	-0.429144
Q8TCX1-2	DYNC2LI1	DC2L1_HUMAN Isoform 2 of Cytoplasmic dynein 2 light intermediate chain 1	2	14.7256	13.2837	13.0197	20.2462	19.1263	19.5984	13.6763	19.657	1.4373	0.523359	0.000652579	#N/A	-0.430398
O00522	KRIT1	KRIT1_HUMAN Krev interaction trapped protein 1	1	24.0584	16.8555	19.4711	15.5068	11.9441	12.1641	20.1283	13.205	0.65604	-0.608143	0.0448007	#N/A	-0.430707
P31749	AKT1	AKT1_HUMAN RAC-alpha serine/threonine-protein kinase	4	16.0826	14.6567	16.8325	18.9247	14.0636	19.4398	15.8573	17.476	1.10208	0.140234	0.425822	#N/A	-0.574792
Q9UL63	MKLN1	MKLN1_HUMAN Muskelin	7	19.4065	18.3557	14.1861	15.5552	17.024	15.4725	17.3161	16.0172	0.924991	-0.112489	0.480607	#N/A	-0.574694
Q9UGR2	ZC3H7B	Z3H7B_HUMAN Zinc finger CCCH domain-containing protein 7B	11	19.7128	19.0295	16.0635	16.2369	16.1751	12.7822	18.2686	15.0647	0.824624	-0.278191	0.115659	#N/A	-0.574018
O75037	KIF21B	KI21B_HUMAN Kinesin-like protein KIF21B	4	18.3105	16.4605	27.0375	11.0445	11.8746	15.2723	20.6028	12.7305	0.617899	-0.694557	0.0882452	#N/A	-0.573855
Q9Y5J1	UTP18	UTP18_HUMAN U3 small nucleolar RNA-associated protein 18 homolog	2	16.4117	14.4997	14.3887	18.5694	21.0712	15.0594	15.1	18.2333	1.2075	0.272027	0.167909	#N/A	-0.573741
Q8WZA0	LZIC	LZIC_HUMAN Protein LZIC	5	17.3098	15.8232	16.2675	16.4981	17.1075	16.9939	16.4668	16.8665	1.02427	0.0345975	0.450692	#N/A	-0.573684
Q9Y2K7	KDM2A	KDM2A_HUMAN Lysine-specific demethylase 2A	5	18.7429	17.2558	15.4164	15.8525	18.2616	14.4708	17.1384	16.195	0.944954	-0.0816841	0.555211	#N/A	-0.573666
Q9BT23	LIMD2	LIMD2_HUMAN LIM domain-containing protein 2	7	22.6149	17.3054	16.2602	16.0822	13.4983	14.2389	18.7268	14.6065	0.779975	-0.3585	0.122823	#N/A	-0.573228
Q96HA7-2	TONSL	TONSL_HUMAN Isoform 2 of Tonsoku-like protein	3	19.6906	17.9742	17.6417	15.5543	14.8776	14.2617	18.4355	14.8979	0.808108	-0.307381	0.00862558	#N/A	-0.431205
P30085	CMPK1	KCY_HUMAN UMP-CMP kinase	3	17.423	16.8731	13.0743	19.0734	16.3373	17.2188	15.7901	17.5432	1.11102	0.151886	0.331359	#N/A	-0.572449
Q9H5J0	ZBTB3	ZBTB3_HUMAN Zinc finger and BTB domain-containing protein 3	2	15.1037	14.2524	14.3739	21.1805	17.6571	17.4324	14.5767	18.7567	1.28676	0.363743	0.0281899	#N/A	-0.431533
O94864	SUPT7L	ST65G_HUMAN STAGA complex 65 subunit gamma	3	17.6623	21.8159	15.6444	15.7982	15.7294	13.3499	18.3742	14.9592	0.81414	-0.296652	0.16081	#N/A	-0.571739
Q9NVN8	GNL3L	GNL3L_HUMAN Guanine nucleotide-binding protein-like 3-like protein	8	22.5402	24.3484	10.9572	14.6699	16.2415	11.2428	19.2819	14.0514	0.728734	-0.456536	0.304737	#N/A	-0.571649
O14818	PSMA7	PSA7_HUMAN Proteasome subunit alpha type-7	22	15.3185	15.5339	16.3904	16.9536	17.6682	18.1353	15.7476	17.5857	1.11672	0.159271	0.017947	#N/A	-0.432258
Q12765-2	SCRN1	SCRN1_HUMAN Isoform 2 of Secernin-1	13	17.9867	17.1149	20.9582	13.0642	15.4463	15.4297	18.6866	14.6467	0.783809	-0.351425	0.045406	#N/A	-0.432258
Q12965	MYO1E	MYO1E_HUMAN Unconventional myosin-Ie	38	16.0144	16.1451	16.8901	18.267	16.236	16.4473	16.3499	16.9834	1.03875	0.0548493	0.416598	#N/A	-0.57148
Q8WYP5-2	AHCTF1	ELYS_HUMAN Isoform 2 of Protein ELYS	5	15.6547	15.8578	13.1027	17.8154	18.5337	19.0356	14.8717	18.4616	1.24139	0.311952	0.0197625	#N/A	-0.433507
P56385	ATP5I	ATP5I_HUMAN ATP synthase subunit e, mitochondrial	1	24.5458	10.7878	9.72501	18.247	23.1579	13.5364	15.0195	18.3138	1.21933	0.286088	0.582948	YES	-0.571014
Q12778	FOXO1	FOXO1_HUMAN Forkhead box protein O1	3	20.71	20.5295	15.835	15.9629	13.6015	13.3611	19.0248	14.3085	0.752096	-0.411011	0.058677	#N/A	-0.570992
O15305	PMM2	PMM2_HUMAN Phosphomannomutase 2	4	16.1861	15.0444	15.4203	18.6735	17.8024	16.8733	15.5503	17.7831	1.14359	0.193565	0.0225994	#N/A	-0.43374
P61601	NCALD	NCALD_HUMAN Neurocalcin-delta	3	16.0204	13.6253	26.4722	13.2695	15.0352	15.5774	18.706	14.6274	0.781963	-0.354828	0.366111	#N/A	-0.570466
O95707	POP4	RPP29_HUMAN Ribonuclease P protein subunit p29	3	14.9765	18.1433	17.8104	15.3552	18.0485	15.6661	16.9767	16.3566	0.963472	-0.053686	0.662146	#N/A	-0.570455
Q8NEL9	DDHD1	DDHD1_HUMAN Phospholipase DDHD1	4	16.7903	18.0497	16.1688	16.125	16.4594	16.4068	17.0029	16.3304	0.960446	-0.0582235	0.298203	#N/A	-0.570222
Q9NQZ5	STARD7	STAR7_HUMAN StAR-related lipid transfer protein 7, mitochondrial	7	17.3893	14.5578	10.5965	21.4275	19.2407	16.7882	14.1812	19.1521	1.35053	0.433525	0.105251	YES	-0.56973
Q96CG3	TIFA	TIFA_HUMAN TRAF-interacting protein with FHA domain-containing protein A	1	16.3065	19.6127	18.7068	16.3473	12.317	16.7096	18.2087	15.1246	0.830628	-0.267725	0.147229	#N/A	-0.569565
Q9NU19	TBC1D22B	TB22B_HUMAN TBC1 domain family member 22B	4	16.4571	16.5099	17.0152	16.4176	17.3134	16.2869	16.6607	16.6726	1.00071	0.00103008	0.975778	#N/A	-0.569505
O43314	PPIP5K2	VIP2_HUMAN Inositol hexakisphosphate and diphosphoinositol-pentakisphosphate kinase 2	11	16.9878	17.7479	18.0167	15.0137	14.6327	17.6012	17.5841	15.7492	0.895648	-0.158996	0.135081	#N/A	-0.569268
Q9NTI5	PDS5B	PDS5B_HUMAN Sister chromatid cohesion protein PDS5 homolog B	26	15.67	15.9628	15.8485	19.1683	15.6507	17.6997	15.8271	17.5062	1.10609	0.145472	0.176259	#N/A	-0.569178
Q969J3	LOH12CR1	L12R1_HUMAN Loss of heterozygosity 12 chromosomal region 1 protein	2	18.9002	14.5554	19.6746	15.0143	16.8211	15.0343	17.7101	15.6232	0.882167	-0.180877	0.287397	#N/A	-0.568878
Q66LE6	PPP2R2D	2ABD_HUMAN Serine/threonine-protein phosphatase 2A 55 kDa regulatory subunit B delta isoform	2	17.2856	15.7107	17.3378	16.1943	16.6376	16.8341	16.778	16.5553	0.986727	-0.0192776	0.714248	#N/A	-0.568874
Q9Y3Q8	TSC22D4	T22D4_HUMAN TSC22 domain family protein 4	4	17.2741	16.3683	17.1065	17.1583	16.2652	15.8276	16.9163	16.417	0.970486	-0.0432206	0.357332	#N/A	-0.568354
Q14592	ZNF460	ZN460_HUMAN Zinc finger protein 460	3	17.9553	16.9091	14.7944	17.4327	17.5217	15.3869	16.5529	16.7804	1.01374	0.0196931	0.854335	#N/A	-0.568327
Q9NV35	NUDT15	NUD15_HUMAN Probable 8-oxo-dGTP diphosphatase NUDT15	5	17.8936	15.7696	17.0213	15.9906	18.4134	14.9114	16.8948	16.4385	0.972988	-0.0395064	0.724141	#N/A	-0.568293
Q02446	SP4	SP4_HUMAN Transcription factor Sp4	1	16.7295	17.9344	18.5958	14.6405	15.9251	16.1746	17.7532	15.5801	0.87759	-0.18838	0.0398976	#N/A	-0.436097
Q92625	ANKS1A	ANS1A_HUMAN Ankyrin repeat and SAM domain-containing protein 1A	7	17.2452	15.9509	16.2144	16.8341	17.7068	16.0486	16.4702	16.8632	1.02386	0.0340203	0.56104	#N/A	-0.567637
P10644	PRKAR1A	KAP0_HUMAN cAMP-dependent protein kinase type I-alpha regulatory subunit	18	14.245	12.8529	11.9479	21.6852	18.475	20.7941	13.0153	20.3181	1.5611	0.642561	0.00332537	#N/A	-0.43727
Q9H4I2	ZHX3	ZHX3_HUMAN Zinc fingers and homeoboxes protein 3	3	13.6783	13.3416	14.7604	18.6905	15.7875	23.7416	13.9268	19.4065	1.39347	0.478682	0.081225	#N/A	-0.567469
Q9UEY8	ADD3	ADDG_HUMAN Gamma-adducin	7	17.8143	15.9968	17.3857	15.7951	16.0043	17.0038	17.0656	16.2677	0.953247	-0.0690779	0.295363	#N/A	-0.56728
Q7RTV0	PHF5A	PHF5A_HUMAN PHD finger-like domain-containing protein 5A	8	16.2771	14.974	15.0663	17.8113	18.2459	17.6254	15.4391	17.8942	1.15902	0.2129	0.00585954	#N/A	-0.439091
O15144	ARPC2	ARPC2_HUMAN Actin-related protein 2/3 complex subunit 2	14	15.429	16.1472	15.6668	18.0891	16.3435	18.3245	15.7477	17.5857	1.11672	0.159265	0.0494728	#N/A	-0.439333
H0Y4E8	SIK3	H0Y4E8_HUMAN Serine/threonine-protein kinase SIK3 (Fragment)	2	22.5525	15.5466	17.5282	14.1091	15.6789	14.5847	18.5424	14.7909	0.797678	-0.326121	0.153904	#N/A	-0.566911
P04792	HSPB1	HSPB1_HUMAN Heat shock protein beta-1	2	24.2087	26.6051	14.7612	13.56	8.55871	12.3064	21.8583	11.475	0.524973	-0.929685	0.0568565	#N/A	-0.566829
Q96PM5	RCHY1	ZN363_HUMAN RING finger and CHY zinc finger domain-containing protein 1	1	17.2221	17.7768	15.3358	19.1977	14.0455	16.4221	16.7782	16.5551	0.986701	-0.0193151	0.899686	#N/A	-0.566667
Q15042	RAB3GAP1	RB3GP_HUMAN Rab3 GTPase-activating protein catalytic subunit	15	17.9058	17.8072	19.4811	14.6876	14.3163	15.8019	18.398	14.9353	0.811786	-0.300829	0.00787209	#N/A	-0.440673
Q9Y5X3	SNX5	SNX5_HUMAN Sorting nexin-5	10	15.6772	15.4601	17.6909	16.8307	16.8208	17.5204	16.2761	17.0573	1.048	0.0676372	0.354666	#N/A	-0.566584
Q9C0B9	ZCCHC2	ZCHC2_HUMAN Zinc finger CCHC domain-containing protein 2	1	26.2794	23.3705	11.2848	14.6051	14.2534	10.2068	20.3116	13.0218	0.641101	-0.641376	0.203668	#N/A	-0.566553
Q9UKG1	APPL1	DP13A_HUMAN DCC-interacting protein 13-alpha	19	14.8221	15.3907	17.312	16.9763	17.1509	18.348	15.8416	17.4917	1.10416	0.142955	0.130054	#N/A	-0.566432
Q13557-11	CAMK2D	KCC2D_HUMAN Isoform Delta 11 of Calcium/calmodulin-dependent protein kinase type II subunit delta	6	17.7914	18.0767	22.1095	12.3126	13.9145	15.7953	19.3259	14.0075	0.724804	-0.464337	0.0364716	#N/A	-0.442366
Q96BR5	SELRC1	SELR1_HUMAN Sel1 repeat-containing protein 1	3	23.2539	13.9018	24.9087	12.8796	13.8477	11.2082	20.6881	12.6452	0.611228	-0.710217	0.083861	#N/A	-0.566234
C9J6P4	ZC3HAV1	C9J6P4_HUMAN Zinc finger CCCH-type antiviral protein 1	23	18.5574	19.0406	16.0444	16.1547	16.0047	14.1983	17.8808	15.4526	0.864199	-0.210565	0.0963261	#N/A	-0.566211
Q15819	UBE2V2	UB2V2_HUMAN Ubiquitin-conjugating enzyme E2 variant 2	12	17.1681	16.2077	17.7652	16.3999	16.5476	15.9116	17.047	16.2864	0.95538	-0.0658531	0.197509	#N/A	-0.566207
P07902	GALT	GALT_HUMAN Galactose-1-phosphate uridylyltransferase	1	14.0877	13.6103	16.2376	23.9977	13.2793	18.7874	14.6452	18.6881	1.27606	0.351695	0.274842	#N/A	-0.565963
P68036-3	UBE2L3	UB2L3_HUMAN Isoform 3 of Ubiquitin-conjugating enzyme E2 L3	12	15.2962	14.8735	17.1809	18.5796	16.8698	17.2001	15.7835	17.5498	1.11191	0.153037	0.115656	#N/A	-0.565566
Q9NZJ9	NUDT4	NUDT4_HUMAN Diphosphoinositol polyphosphate phosphohydrolase 2	4	15.7476	16.5708	17.2632	14.9925	18.1252	17.3007	16.5272	16.8061	1.01688	0.0241455	0.800843	#N/A	-0.565556
Q9Y450-2	HBS1L	HBS1L_HUMAN Isoform 2 of HBS1-like protein	1	23.5731	22.4317	11.8586	17.0175	14.5008	10.6183	19.2878	14.0455	0.728208	-0.457577	0.276892	#N/A	-0.565506
Q8WV99	ZFAND2B	ZFN2B_HUMAN AN1-type zinc finger protein 2B	1	20.4827	16.4847	17.4876	16.072	15.4167	14.0563	18.1517	15.1817	0.836379	-0.257772	0.0909143	#N/A	-0.56537
Q53T94	TAF1B	TAF1B_HUMAN TATA box-binding protein-associated factor RNA polymerase I subunit B	2	20.3537	17.532	16.4485	16.8606	15.054	13.7511	18.1114	15.2219	0.84046	-0.25075	0.121192	#N/A	-0.565136
Q15528	MED22	MED22_HUMAN Mediator of RNA polymerase II transcription subunit 22	3	17.8522	18.4524	16.376	16.3981	14.8823	16.039	17.5602	15.7731	0.898232	-0.15484	0.0805104	#N/A	-0.565
Q9H270	VPS11	VPS11_HUMAN Vacuolar protein sorting-associated protein 11 homolog	4	19.39	17.5112	19.4843	15.8838	13.114	14.6167	18.7952	14.5382	0.773506	-0.370516	0.0142948	#N/A	-0.442402
P48506	GCLC	GSH1_HUMAN Glutamate--cysteine ligase catalytic subunit	2	12.4324	11.7704	11.2304	21.9244	22.0644	20.578	11.8111	21.5223	1.82221	0.865691	7.85357e-05	#N/A	-0.443485
O75164	KDM4A	KDM4A_HUMAN Lysine-specific demethylase 4A	6	14.1807	16.489	22.9124	13.3429	15.3481	17.727	17.8607	15.4727	0.866297	-0.207067	0.456993	#N/A	-0.564756
Q9Y5K8	ATP6V1D	VATD_HUMAN V-type proton ATPase subunit D	5	15.0332	16.1304	14.8182	17.3873	17.4392	19.1916	15.3273	18.006	1.17477	0.23238	0.0203582	#N/A	-0.443725
P15498	VAV1	VAV_HUMAN Proto-oncogene vav	21	18.9747	15.4406	18.2476	15.2405	16.0774	16.0191	17.5543	15.779	0.898868	-0.153819	0.185222	#N/A	-0.564379
P26447	S100A4	S10A4_HUMAN Protein S100-A4	11	15.3302	20.3374	18.938	13.6656	12.4728	19.256	18.2019	15.1315	0.831314	-0.266535	0.297925	#N/A	-0.564356
Q9BWG4	SSBP4	SSBP4_HUMAN Single-stranded DNA-binding protein 4	2	19.2488	21.1277	17.8404	14.2363	12.7812	14.7656	19.4056	13.9277	0.717714	-0.478518	0.00814435	#N/A	-0.444156
P49916	LIG3	DNLI3_HUMAN DNA ligase 3	6	18.6606	19.0865	19.4383	14.2282	14.2227	14.3637	19.0618	14.2715	0.748698	-0.417544	3.1145e-05	#N/A	-0.4444
O00635	TRIM38	TRI38_HUMAN Tripartite motif-containing protein 38	1	16.3758	16.6584	15.7612	23.9358	13.1141	14.1547	16.2651	17.0682	1.04937	0.0695283	0.827709	#N/A	-0.563656
P47755	CAPZA2	CAZA2_HUMAN F-actin-capping protein subunit alpha-2	2	11.6698	21.2024	14.3668	13.1091	17.6973	21.9546	15.7463	17.587	1.11689	0.159493	0.654866	#N/A	-0.563636
P37108	SRP14	SRP14_HUMAN Signal recognition particle 14 kDa protein	10	17.1278	20.5936	21.3349	12.7894	15.6487	12.5056	19.6854	13.6479	0.693299	-0.528449	0.0211658	#N/A	-0.444853
Q8IWR0	ZC3H7A	Z3H7A_HUMAN Zinc finger CCCH domain-containing protein 7A	13	18.2081	21.8093	15.6694	16.0527	15.5419	12.7186	18.5623	14.7711	0.795758	-0.329599	0.139682	#N/A	-0.563543
Q8WVY7	UBLCP1	UBCP1_HUMAN Ubiquitin-like domain-containing CTD phosphatase 1	15	14.9608	14.3434	15.1735	18.6882	19.9512	16.883	14.8259	18.5075	1.24832	0.319988	0.0163683	#N/A	-0.444969
Q7Z4H3	HDDC2	HDDC2_HUMAN HD domain-containing protein 2	2	15.6	19.0201	20.761	14.1174	13.9241	16.5774	18.4604	14.873	0.80567	-0.311739	0.108231	#N/A	-0.562745
Q9Y2H1	STK38L	ST38L_HUMAN Serine/threonine-protein kinase 38-like	4	17.5857	16.3268	14.0375	18.6025	16.4178	17.0297	15.9833	17.35	1.08551	0.118367	0.327271	#N/A	-0.562716
Q96EK5	KIAA1279	KBP_HUMAN KIF1-binding protein	8	16.174	15.3385	14.9435	18.5811	18.204	16.759	15.4853	17.848	1.15258	0.204863	0.0235387	#N/A	-0.445411
Q9BZE9-2	ASPSCR1	ASPC1_HUMAN Isoform 2 of Tether containing UBX domain for GLUT4	16	15.6854	16.4646	17.6094	16.5925	17.5376	16.1105	16.5865	16.7469	1.00967	0.0138846	0.829634	#N/A	-0.562133
Q7Z460	CLASP1	CLAP1_HUMAN CLIP-associating protein 1	21	17.3126	19.1397	16.9641	15.8624	15.6034	15.1178	17.8055	15.5279	0.872084	-0.197461	0.0325254	#N/A	-0.445514
Q96NT0	CCDC115	CC115_HUMAN Coiled-coil domain-containing protein 115	2	13.3567	14.1279	14.4986	19.9772	17.5594	20.4803	13.9944	19.339	1.38191	0.466661	0.00514256	#N/A	-0.445556
Q6IPR3	TYW3	TYW3_HUMAN tRNA wybutosine-synthesizing protein 3 homolog	6	17.0106	17.426	17.0455	18.0268	16.0459	14.4452	17.1607	16.1726	0.942423	-0.0855538	0.397673	#N/A	-0.561776
P31321	PRKAR1B	KAP1_HUMAN cAMP-dependent protein kinase type I-beta regulatory subunit	8	15.4004	12.4915	10.1266	22.4144	19.0164	20.5507	12.6728	20.6605	1.6303	0.705136	0.0116644	#N/A	-0.445932
Q13064	MKRN3	MKRN3_HUMAN Probable E3 ubiquitin-protein ligase makorin-3	1	16.5006	15.3777	13.5426	18.9249	18.4578	17.1963	15.1403	18.193	1.20163	0.26499	0.0384815	#N/A	-0.446548
P38935	IGHMBP2	SMBP2_HUMAN DNA-binding protein SMUBP-2	6	18.4285	19.3663	17.726	13.0754	15.6994	15.7046	18.5069	14.8265	0.80113	-0.319891	0.0209325	#N/A	-0.447835
Q9H211	CDT1	CDT1_HUMAN DNA replication factor Cdt1	2	20.6783	18.301	15.3897	18.3981	14.1905	13.0424	18.123	15.2103	0.839283	-0.25277	0.262206	#N/A	-0.561355
Q14203	DCTN1	DCTN1_HUMAN Dynactin subunit 1	32	15.9825	13.7735	17.7282	16.8706	17.1003	18.5449	15.8281	17.5053	1.10596	0.145304	0.253485	#N/A	-0.561346
Q9BYG5	PARD6B	PAR6B_HUMAN Partitioning defective 6 homolog beta	3	13.2755	13.3574	13.4446	19.509	23.4368	16.9766	13.3592	19.9741	1.49516	0.580303	0.0244801	#N/A	-0.448118
Q96BX8	MOB3A	MOB3A_HUMAN MOB kinase activator 3A	1	17.9141	20.2462	18.9066	13.9966	13.3969	15.5396	19.0223	14.311	0.752329	-0.410564	0.00713614	#N/A	-0.448387
Q9UBS4	DNAJB11	DJB11_HUMAN DnaJ homolog subfamily B member 11	9	19.7017	9.68398	20.6341	19.202	10.6414	20.1368	16.6733	16.6601	0.999209	-0.00114204	0.997862	#N/A	-0.560894
Q13033	STRN3	STRN3_HUMAN Striatin-3	4	16.9408	15.3516	17.8447	16.81	17.5713	15.4815	16.7124	16.6209	0.994529	-0.00791465	0.92801	#N/A	-0.560853
E9PF99	CEP192	E9PF99_HUMAN Centrosomal protein of 192 kDa	4	19.8767	19.6164	16.7488	14.5964	15.4482	13.7136	18.7473	14.5861	0.778036	-0.362092	0.0205707	#N/A	-0.448601
P15336	ATF2	ATF2_HUMAN Cyclic AMP-dependent transcription factor ATF-2	3	16.4273	15.3865	14.5153	21.0299	18.4185	14.2226	15.443	17.8903	1.15847	0.212224	0.300212	#N/A	-0.560792
Q7Z5Y7	KCTD20	KCD20_HUMAN BTB/POZ domain-containing protein KCTD20	2	18.7454	17.2023	12.3881	19.3289	15.3294	17.0058	16.1119	17.2214	1.06886	0.09607	0.646125	#N/A	-0.560621
Q09028	RBBP4	RBBP4_HUMAN Histone-binding protein RBBP4	16	17.4743	18.7241	15.92	11.6476	21.0677	15.1662	17.3728	15.9605	0.918706	-0.122324	0.647926	#N/A	-0.560471
Q9Y3P9	RABGAP1	RBGP1_HUMAN Rab GTPase-activating protein 1	20	15.7708	14.3735	17.105	14.0082	22.0191	16.7234	15.7498	17.5836	1.11643	0.158897	0.500828	#N/A	-0.56043
P49589-3	CARS	SYCC_HUMAN Isoform 3 of Cysteine--tRNA ligase, cytoplasmic	28	14.664	16.1886	20.9676	17.4909	13.1159	17.5729	17.2734	16.0599	0.929747	-0.105089	0.640072	#N/A	-0.560409
Q8N392	ARHGAP18	RHG18_HUMAN Rho GTPase-activating protein 18	3	16.4061	17.7118	14.4527	16.7771	15.384	19.2683	16.1902	17.1431	1.05886	0.08251	0.554477	#N/A	-0.560181
Q14807	KIF22	KIF22_HUMAN Kinesin-like protein KIF22	4	20.3257	21.2748	17.0811	14.1179	16.2119	10.9887	19.5605	13.7728	0.704113	-0.50612	0.0430274	#N/A	-0.448872
Q15397	KIAA0020	K0020_HUMAN Pumilio domain-containing protein KIAA0020	1	17.2458	14.4453	16.5511	20.5805	15.1396	16.0376	16.0807	17.2526	1.07287	0.101478	0.567405	#N/A	-0.559877
Q9Y5V3-2	MAGED1	MAGD1_HUMAN Isoform 2 of Melanoma-associated antigen D1	5	17.856	19.3081	15.0086	16.051	15.7749	16.0013	17.3909	15.9424	0.916709	-0.125464	0.316245	#N/A	-0.559592
Q8IW35-2	CEP97	CEP97_HUMAN Isoform 2 of Centrosomal protein of 97 kDa	10	21.3742	20.3469	19.1577	13.5417	13.1147	12.4648	20.2929	13.0404	0.642608	-0.637989	0.000525681	#N/A	-0.451627
O75586	MED6	MED6_HUMAN Mediator of RNA polymerase II transcription subunit 6	2	19.2228	18.4539	13.3485	16.7836	17.1914	14.9998	17.0084	16.3249	0.959816	-0.0591703	0.745181	#N/A	-0.558537
Q9P2F8	SIPA1L2	SI1L2_HUMAN Signal-induced proliferation-associated 1-like protein 2	1	14.862	20.9401	18.3541	16.9982	13.5233	15.3223	18.0521	15.2813	0.846511	-0.2404	0.243397	#N/A	-0.558362
Q99598	TSNAX	TSNAX_HUMAN Translin-associated protein X	3	17.0669	15.6206	14.4469	17.0984	17.9048	17.8624	15.7115	17.6219	1.12159	0.165549	0.0757514	#N/A	-0.557931
P62847-4	RPS24	RS24_HUMAN Isoform 4 of 40S ribosomal protein S24	41	16.6699	17.264	16.1753	17.3439	16.4348	16.1121	16.7031	16.6303	0.995642	-0.0063017	0.887905	#N/A	-0.557439
O75061-2	DNAJC6	AUXI_HUMAN Isoform 2 of Putative tyrosine-protein phosphatase auxilin	4	15.9371	17.402	18.324	15.343	16.1532	16.8407	17.221	16.1123	0.935617	-0.0960093	0.247114	#N/A	-0.557423
Q96F44	TRIM11	TRI11_HUMAN E3 ubiquitin-protein ligase TRIM11	1	19.5369	21.8961	17.3684	14.2465	13.3295	13.6226	19.6005	13.7329	0.70064	-0.513255	0.0117376	#N/A	-0.451709
Q92995	USP13	UBP13_HUMAN Ubiquitin carboxyl-terminal hydrolase 13	8	18.1378	20.8656	21.3937	13.5357	12.8364	13.2308	20.1324	13.201	0.655709	-0.608873	0.00253064	#N/A	-0.451912
Q96RE7	NACC1	NACC1_HUMAN Nucleus accumbens-associated protein 1	4	14.2029	13.1532	13.3482	21.7124	16.6989	20.8843	13.5681	19.7652	1.45674	0.542744	0.0173891	#N/A	-0.45389
Q9H0L4	CSTF2T	CSTFT_HUMAN Cleavage stimulation factor subunit 2 tau variant	7	15.4748	13.8461	13.7078	20.4038	18.0635	18.5041	14.3429	18.9905	1.32403	0.404939	0.00708751	#N/A	-0.454708
Q9P015	MRPL15	RM15_HUMAN 39S ribosomal protein L15, mitochondrial	1	17.9709	8.91756	10.3728	13.1374	25.4988	24.1026	12.4204	20.9129	1.68375	0.751681	0.152352	YES	-0.556757
Q2TAL8	QRICH1	QRIC1_HUMAN Glutamine-rich protein 1	6	20.9649	20.0613	20.9225	10.4365	14.9018	12.713	20.6496	12.6838	0.614239	-0.703128	0.00382556	#N/A	-0.457345
P07311	ACYP1	ACYP1_HUMAN Acylphosphatase-1	7	13.7527	15.273	16.9976	16.7144	17.6146	19.6477	15.3411	17.9922	1.17281	0.229972	0.106539	#N/A	-0.556566
Q9BRG1	VPS25	VPS25_HUMAN Vacuolar protein-sorting-associated protein 25	10	15.5475	15.5875	15.8475	17.9866	16.8043	18.2267	15.6608	17.6725	1.12845	0.174348	0.0110338	#N/A	-0.457386
Q6VEQ5	WASH2P	WASH2_HUMAN WAS protein family homolog 2	5	17.8309	13.5545	17.8174	16.51	18.008	16.2793	16.4009	16.9324	1.03241	0.0460114	0.744682	#N/A	-0.556129
Q06330	RBPJ	SUH_HUMAN Recombining binding protein suppressor of hairless	2	15.1647	15.3943	14.5694	17.8681	19.4306	17.5729	15.0428	18.2905	1.2159	0.282024	0.00659199	#N/A	-0.4574
Q17RS7	GEN1	GEN_HUMAN Flap endonuclease GEN homolog 1	3	21.8273	24.8818	14.7289	13.8462	13.6816	11.0343	20.4793	12.854	0.627659	-0.671948	0.0722451	#N/A	-0.555727
Q8WVJ2	NUDCD2	NUDC2_HUMAN NudC domain-containing protein 2	1	14.9049	29.7363	18.7348	19.6402	2.12338	14.8604	21.1253	12.208	0.577884	-0.791148	0.263604	#N/A	-0.555414
P19174	PLCG1	PLCG1_HUMAN 1-phosphatidylinositol 4,5-bisphosphate phosphodiesterase gamma-1	16	17.2626	16.0613	17.1232	16.6107	17.4977	15.4446	16.8157	16.5177	0.982276	-0.0257989	0.694307	#N/A	-0.554961
Q96HQ2	CDKN2AIPNL	C2AIL_HUMAN CDKN2AIP N-terminal-like protein	1	19.1841	17.7384	17.8581	14.042	16.6213	14.5561	18.2602	15.0731	0.825464	-0.276723	0.0252129	#N/A	-0.457759
P25445	FAS	TNR6_HUMAN Tumor necrosis factor receptor superfamily member 6	1	16.1375	14.7566	19.7205	14.9265	15.5305	18.9284	16.8715	16.4618	0.975715	-0.035469	0.842557	#N/A	-0.554925
Q01469	FABP5	FABP5_HUMAN Fatty acid-binding protein, epidermal	42	17.0396	17.971	17.659	15.9578	15.5248	15.8478	17.5565	15.7768	0.898628	-0.154203	0.00419616	#N/A	-0.457778
P07738	BPGM	PMGE_HUMAN Bisphosphoglycerate mutase	1	16.2508	12.1777	16.2742	20.5257	17.5408	17.2309	14.9009	18.4325	1.237	0.30685	0.109245	#N/A	-0.554826
P55884-2	EIF3B	EIF3B_HUMAN Isoform 2 of Eukaryotic translation initiation factor 3 subunit B	34	17.2657	20.0522	14.2984	18.4428	13.7209	16.22	17.2054	16.1279	0.937372	-0.0933056	0.64248	#N/A	-0.554525
Q5VW32	BROX	BROX_HUMAN BRO1 domain-containing protein BROX	6	19.8282	21.8993	22.4088	10.7131	12.2426	12.9079	21.3788	11.9545	0.559178	-0.838621	0.000769089	#N/A	-0.458637
O14757	CHEK1	CHK1_HUMAN Serine/threonine-protein kinase Chk1	2	23.4776	21.8937	15.9017	13.0353	14.7795	10.9122	20.4243	12.909	0.63204	-0.661912	0.0427559	#N/A	-0.459244
Q9H6D7	HAUS4	HAUS4_HUMAN HAUS augmin-like complex subunit 4	6	19.6436	20.0867	17.6824	14.4055	14.8978	13.2839	19.1376	14.1957	0.741773	-0.43095	0.00493473	#N/A	-0.460331
B5MBZ0	EML4	B5MBZ0_HUMAN Echinoderm microtubule-associated protein-like 4	14	16.2227	16.4802	17.5443	17.1851	16.4506	16.1172	16.7491	16.5843	0.990163	-0.0142626	0.764136	#N/A	-0.554032
Q01658	DR1	NC2B_HUMAN Protein Dr1	4	15.541	14.3251	16.1203	18.6746	16.3571	18.9819	15.3288	18.0045	1.17456	0.232115	0.0528701	#N/A	-0.553977
Q14186	TFDP1	TFDP1_HUMAN Transcription factor Dp-1	1	22.3238	19.4774	14.8218	16.1493	12.965	14.2628	18.8743	14.459	0.766069	-0.384455	0.136414	#N/A	-0.553902
Q8IVF2	AHNAK2	AHNK2_HUMAN Protein AHNAK2	1	21.1388	22.879	22.9895	10.5555	10.3498	12.0875	22.3358	10.9976	0.492376	-1.02217	0.000152741	#N/A	-0.461864
O60508	CDC40	PRP17_HUMAN Pre-mRNA-processing factor 17	14	16.6658	16.055	15.3404	17.5364	18.7768	15.6257	16.0204	17.313	1.08068	0.111943	0.263048	#N/A	-0.553886
Q9P215	POGK	POGK_HUMAN Pogo transposable element with KRAB domain	4	17.4848	17.4052	15.6775	16.6689	16.1113	16.6524	16.8558	16.4775	0.977557	-0.0327477	0.573186	#N/A	-0.553859
Q2NKX8	ERCC6L	ERC6L_HUMAN DNA excision repair protein ERCC-6-like	16	18.19	19.1306	15.8842	16.5937	15.0708	15.1307	17.7349	15.5984	0.87953	-0.185196	0.120373	#N/A	-0.55384
P62253	UBE2G1	UB2G1_HUMAN Ubiquitin-conjugating enzyme E2 G1	11	16.0452	18.3679	18.4031	15.3091	14.8181	17.0567	17.6054	15.728	0.89336	-0.162686	0.143731	#N/A	-0.553529
O96017-9	CHEK2	CHK2_HUMAN Isoform 9 of Serine/threonine-protein kinase Chk2	4	15.7754	15.0189	15.5589	18.0967	17.1957	18.3544	15.4511	17.8823	1.15735	0.210823	0.00431611	#N/A	-0.461945
Q8IVW6	ARID3B	ARI3B_HUMAN AT-rich interactive domain-containing protein 3B	3	17.7053	13.466	18.0914	18.4944	14.5082	17.7349	16.4209	16.9125	1.02994	0.0425567	0.8106	#N/A	-0.553119
Q8NC96	NECAP1	NECP1_HUMAN Adaptin ear-binding coat-associated protein 1	4	11.2889	10.7436	9.64729	23.2696	24.9445	20.1061	10.5599	22.7734	2.15659	1.10875	0.00123314	#N/A	-0.462182
Q7Z569	BRAP	BRAP_HUMAN BRCA1-associated protein	6	19.2879	15.9334	17.0133	15.9846	16.8659	14.9149	17.4115	15.9218	0.91444	-0.12904	0.260724	#N/A	-0.553041
P25098	ADRBK1	ARBK1_HUMAN Beta-adrenergic receptor kinase 1	13	17.6814	17.2845	21.0048	14.1374	14.0932	15.7988	18.6569	14.6765	0.786651	-0.346205	0.038134	#N/A	-0.4627
Q96BJ3	AIDA	AIDA_HUMAN Axin interactor, dorsalization-associated protein	4	17.5913	12.8697	18.6485	18.8827	16.0939	15.9139	16.3698	16.9635	1.03627	0.0513942	0.783432	#N/A	-0.552941
Q9UHB9	SRP68	SRP68_HUMAN Signal recognition particle subunit SRP68	20	16.2591	20.1479	16.3374	17.501	14.3138	15.4408	17.5815	15.7519	0.895936	-0.158533	0.313112	#N/A	-0.552632
P08567	PLEK	PLEK_HUMAN Pleckstrin	1	16.0158	14.3334	22.6451	15.7128	11.2893	20.0036	17.6648	15.6686	0.886995	-0.173001	0.606159	#N/A	-0.552571
O15372	EIF3H	EIF3H_HUMAN Eukaryotic translation initiation factor 3 subunit H	23	17.4263	17.9998	16.1074	16.5122	16.6533	15.301	17.1778	16.1555	0.940485	-0.0885227	0.221028	#N/A	-0.552557
Q8N8R7	ARL14EP	AL14E_HUMAN ARL14 effector protein	4	15.9019	20.0271	18.9125	15.8074	15.6122	13.7389	18.2805	15.0528	0.823437	-0.28027	0.0820543	#N/A	-0.552308
Q00537	CDK17	CDK17_HUMAN Cyclin-dependent kinase 17	2	16.6726	15.8607	18.6756	19.2548	14.5037	15.0325	17.0696	16.2637	0.952784	-0.0697795	0.663832	#N/A	-0.551816
Q96FW1	OTUB1	OTUB1_HUMAN Ubiquitin thioesterase OTUB1	17	15.8375	14.7218	16.6512	15.7173	19.1672	17.9051	15.7368	17.5965	1.11817	0.161146	0.181922	#N/A	-0.551661
O75351	VPS4B	VPS4B_HUMAN Vacuolar protein sorting-associated protein 4B	13	16.0741	15.8092	15.451	18.897	17.6995	16.0692	15.7781	17.5552	1.11263	0.153978	0.101596	#N/A	-0.551577
Q9Y3E7	CHMP3	CHMP3_HUMAN Charged multivesicular body protein 3	4	17.0944	17.2185	14.8313	16.0965	19.2237	15.5356	16.3814	16.9519	1.03483	0.0493912	0.701519	#N/A	-0.551351
P18583-5	SON	SON_HUMAN Isoform D of Protein SON	4	19.7291	16.7033	13.8504	13.2796	21.3096	15.1279	16.7609	16.5724	0.98875	-0.0163228	0.9523	#N/A	-0.551322
Q96EB6	SIRT1	SIR1_HUMAN NAD-dependent protein deacetylase sirtuin-1	14	16.3947	16.2905	14.4926	19.9986	17.0395	15.7841	15.7259	17.6074	1.11964	0.163036	0.248314	#N/A	-0.551272
Q04206	RELA	TF65_HUMAN Transcription factor p65	13	18.5489	17.8908	16.9996	15.9289	15.674	14.9578	17.8131	15.5202	0.871282	-0.198788	0.0127749	#N/A	-0.463521
Q8WYJ6	SEPT1	SEPT1_HUMAN Septin-1	13	21.3725	16.3464	19.4133	13.4945	16.3669	13.0065	19.0441	14.2893	0.750328	-0.414406	0.0574432	#N/A	-0.550409
P00374	DHFR	DYR_HUMAN Dihydrofolate reductase	12	23.34	21.1682	19.9117	12.4502	14.4547	8.67525	21.4733	11.8601	0.552316	-0.856434	0.00813349	#N/A	-0.464171
O14733-2	MAP2K7	MP2K7_HUMAN Isoform 2 of Dual specificity mitogen-activated protein kinase kinase 7	1	19.2126	19.7404	15.4436	14.667	18.5436	12.3928	18.1322	15.2011	0.83835	-0.254375	0.262291	#N/A	-0.549784
Q53ET0	CRTC2	CRTC2_HUMAN CREB-regulated transcription coactivator 2	2	17.6463	16.306	15.6984	16.8528	17.406	16.0904	16.5502	16.7831	1.01407	0.0201548	0.752862	#N/A	-0.549784
O95433	AHSA1	AHSA1_HUMAN Activator of 90 kDa heat shock protein ATPase homolog 1	35	18.0851	16.9765	17.5558	15.4293	17.0139	14.9394	17.5391	15.7942	0.900512	-0.151183	0.0680915	#N/A	-0.549704
M0QXA7	WIZ	M0QXA7_HUMAN Protein Wiz	1	16.0796	10.3441	14.1044	23.3866	17.6211	18.4642	13.5094	19.824	1.46742	0.553286	0.0623291	#N/A	-0.549587
Q6QNY1	BLOC1S2	BL1S2_HUMAN Biogenesis of lysosome-related organelles complex 1 subunit 2	1	15.623	17.4201	14.5422	17.83	15.9603	18.6243	15.8618	17.4715	1.10149	0.139453	0.234958	#N/A	-0.549296
P62256	UBE2H	UBE2H_HUMAN Ubiquitin-conjugating enzyme E2 H	6	17.0861	17.8819	13.4201	18.9489	17.0548	15.6082	16.1294	17.204	1.06662	0.0930515	0.557267	#N/A	-0.54918
Q96JY6-5	PDLIM2	PDLI2_HUMAN Isoform 5 of PDZ and LIM domain protein 2	3	15.7741	11.9197	14.4919	23.3336	17.5639	16.9167	14.0619	19.2714	1.37047	0.45467	0.0893501	#N/A	-0.549169
Q7Z2E3	APTX	APTX_HUMAN Aprataxin	2	18.5695	18.2345	16.4239	16.2973	15.9239	14.5509	17.7426	15.5907	0.878714	-0.186534	0.0649736	#N/A	-0.549157
Q15208	STK38	STK38_HUMAN Serine/threonine-protein kinase 38	8	18.376	17.4437	16.2317	16.7533	15.753	15.4422	17.3505	15.9828	0.921176	-0.118451	0.136713	#N/A	-0.549032
P62070	RRAS2	RRAS2_HUMAN Ras-related protein R-Ras2	3	16.4765	8.67565	26.1689	16.1185	10.5297	22.0307	17.107	16.2263	0.948517	-0.0762541	0.891334	#N/A	-0.54902
Q99704	DOK1	DOK1_HUMAN Docking protein 1	1	17.5393	14.5249	15.4607	19.2314	16.9472	16.2965	15.8416	17.4917	1.10416	0.142949	0.260215	#N/A	-0.548857
Q13107	USP4	UBP4_HUMAN Ubiquitin carboxyl-terminal hydrolase 4	3	16.5371	16.5584	17.6658	14.2991	16.5658	18.3737	16.9204	16.4129	0.970003	-0.0439393	0.702428	#N/A	-0.548702
O95071	UBR5	UBR5_HUMAN E3 ubiquitin-protein ligase UBR5	33	17.1129	17.2926	18.7743	15.2946	15.1978	16.3279	17.7266	15.6068	0.880415	-0.183744	0.0294022	#N/A	-0.464952
Q92622	KIAA0226	RUBIC_HUMAN Run domain Beclin-1 interacting and cysteine-rich containing protein	2	15.593	17.6141	19.2589	16.6663	15.1879	15.6799	17.4887	15.8447	0.905998	-0.14242	0.224657	#N/A	-0.548457
P42166	TMPO	LAP2A_HUMAN Lamina-associated polypeptide 2, isoform alpha	13	14.8892	10.4051	17.59	19.0522	20.6397	17.4239	14.2948	19.0386	1.33186	0.41344	0.107234	#N/A	-0.548415
Q9H8G2	CAAP1	CAAP1_HUMAN Caspase activity and apoptosis inhibitor 1	1	16.5671	19.1395	17.5133	13.6727	19.7676	13.3399	17.74	15.5934	0.878998	-0.186068	0.388386	#N/A	-0.548199
P19474	TRIM21	RO52_HUMAN E3 ubiquitin-protein ligase TRIM21	4	13.4212	12.4923	11.027	22.3842	20.7942	19.8811	12.3135	21.0198	1.70706	0.77151	0.000996441	#N/A	-0.465053
Q9NRZ9	HELLS	HELLS_HUMAN Lymphoid-specific helicase	3	20.8817	24.6001	12.76	18.7585	10.4151	12.5847	19.4139	13.9194	0.716982	-0.479992	0.270192	#N/A	-0.547971
[truncated: 3,126 more rows]
