# Supplementary material for: Ubiquilin1 promotes antigen-receptor mediated proliferation by eliminating mislocalized mitochondrial proteins
Source: eLife. 2017 Sep 21;6:e26435. doi: 10.7554/eLife.26435 (PMC5608509; doi:10.7554/eLife.26435)
Supplement: Figure 4—source data 1. — Shown are MS3 results, along with Mitocarta and hydropathy data, for mouse B cell lysate as in Figure 1—source data 1. [file elife-26435-fig4-data1.xlsx]

## Sheet: Murine Bcell lysate
Uniprot ID	Gene Symbol	Description	Number of peptides	19 WT B-cells	30 WT B-cells	99 WT B-cells	35 WT B-cells	87 WT B-cells	18 KO B-cells	28 KO B-cells	02 KO B-cells	56 KO B-cells	86 KO B-cells	WT Average	KO Average	KO/WT	log2 (KO/WT)	p-value	Mitocarta 2.0	GRAVY
Q9D0J8	Ptms	PTMS_MOUSE Parathymosin	9	8.52695	8.58484	12.6106	9.74354	8.6699	11.8326	10.4441	10.7772	8.65646	10.154	9.62717	10.3729	1.07746	0.107632	0.450792	#N/A	-2.03267		log2 ratio	p-value
P17095-1	Hmga1	HMGA1_MOUSE Isoform HMG-Y of High mobility group protein HMG-I/HMG-Y	2	12.7205	13.4808	11.8838	8.36343	11.0299	9.99977	3.50191	7.89429	10.7775	10.3481	11.4957	8.50431	0.739783	-0.434826	0.106007	#N/A	-1.99271		<-1	0.001
Q8K194	Snrnp27	SNR27_MOUSE U4/U6.U5 small nuclear ribonucleoprotein 27 kDa protein	14	9.90279	9.35944	9.68877	10.634	9.46483	10.34	9.77095	10.2713	10.2194	10.3486	9.80997	10.19	1.03874	0.0548411	0.182433	#N/A	-1.98452		-0.8	0.01
P26350	Ptma	PTMA_MOUSE Prothymosin alpha	34	14.6475	14.2464	12.7107	7.41708	8.39731	9.70093	8.23524	8.60905	8.46479	7.57111	11.4838	8.51622	0.741586	-0.431314	0.119936	#N/A	-1.95676		-0.6	0.05
Q9CQY2	Fam103a1	RAM_MOUSE RNMT-activating mini protein	5	11.055	9.82083	11.8877	9.84169	8.55993	9.49235	10.3209	10.2387	9.39526	9.38772	10.233	9.76699	0.954457	-0.0672481	0.478376	#N/A	-1.95294		-0.4	>0.05
Q9JL35	Hmgn5	HMGN5_MOUSE High mobility group nucleosome-binding domain-containing protein 5	60	10.4215	9.00295	11.333	8.96326	9.65201	10.112	11.3167	9.72657	10.0984	9.37372	9.87454	10.1255	1.02541	0.036204	0.665546	#N/A	-1.91823		-0.2
Q9CVI2	Fam133b	F133B_MOUSE Protein FAM133B	7	8.99754	11.2537	8.88803	9.80714	9.07499	11.2239	10.0748	12.468	9.46477	8.74709	9.60428	10.3957	1.0824	0.114239	0.351736	#N/A	-1.91633		0
A2AR02	Ppig	PPIG_MOUSE Peptidyl-prolyl cis-trans isomerase G	38	10.5674	11.0476	9.56153	10.0764	10.0989	9.50069	9.44586	9.9927	9.67307	10.0359	10.2704	9.72964	0.947351	-0.0780287	0.102771	#N/A	-1.91064		0.2
Q80XU3	Nucks1	NUCKS_MOUSE Nuclear ubiquitous casein and cyclin-dependent kinase substrate 1	16	9.91971	9.54769	11.0237	9.29172	10.1339	10.4171	9.52376	10.3246	10.0463	9.77142	9.98334	10.0166	1.00333	0.00480303	0.925434	#N/A	-1.89957		0.4
Q5NCR9	Nsrp1	NSRP1_MOUSE Nuclear speckle splicing regulatory protein 1	19	10.2341	9.73047	10.4978	10.0159	9.68616	9.42473	10.3875	9.93546	9.51968	10.5682	10.0329	9.96711	0.993444	-0.00948893	0.817194	#N/A	-1.85627		0.6
O88892	Serf1	SERF1_MOUSE Small EDRK-rich factor 1	8	11.7441	8.85546	10.9752	9.24427	11.1848	9.63998	11.1343	9.47715	8.87781	8.8668	10.4008	9.59921	0.922933	-0.115703	0.290644	#N/A	-1.85161		0.8
E9Q784	Zc3h13	E9Q784_MOUSE Protein Zc3h13	49	9.57706	10.0008	9.97402	9.84639	10.3025	10.1107	10.1014	10.3231	9.57603	10.1879	9.94015	10.0598	1.01204	0.0172652	0.509565	#N/A	-1.82383		>1
Q3UL36	Arglu1	ARGL1_MOUSE Arginine and glutamate-rich protein 1	41	10.3109	9.54955	10.3867	9.63858	10.5211	9.86477	10.2462	9.93804	9.86788	9.6763	10.0814	9.91864	0.983859	-0.0234772	0.493945	#N/A	-1.80886
Q62376	Snrnp70	RU17_MOUSE U1 small nuclear ribonucleoprotein 70 kDa	59	12.1969	11.7663	10.5384	8.98967	9.34961	9.24293	9.34419	9.14195	9.93544	9.49461	10.5682	9.43182	0.892474	-0.164118	0.149087	#N/A	-1.77902
Q542V3	Srsf4	Q542V3_MOUSE Serine/arginine-rich-splicing factor 4	32	10.1482	9.81292	10.3218	9.98885	9.69439	9.74435	9.69471	10.0094	10.3694	10.216	9.99323	10.0068	1.00135	0.00195341	0.939416	#N/A	-1.77617
Q9R0U0	Srsf10	SRS10_MOUSE Serine/arginine-rich splicing factor 10	29	10.5507	9.93653	10.2503	10.1501	9.94538	9.53228	10.0945	10.1652	9.28437	10.0906	10.1666	9.83339	0.967225	-0.0480768	0.160277	#N/A	-1.76183
Q8VD57	Sft2d2	SFT2B_MOUSE Vesicle transport protein SFT2B	6	9.36623	9.20057	8.22947	10.2681	9.91227	10.9443	9.90069	10.9918	10.9478	10.2387	9.39533	10.6047	1.12872	0.174683	0.0230403	#N/A	0.813208
Q5RL79	Krtcap2	KTAP2_MOUSE Keratinocyte-associated protein 2	3	8.02181	7.83822	8.96718	11.1504	7.83757	10.8018	12.7458	9.1426	11.4878	12.0067	8.76304	11.2369	1.28231	0.358747	0.0228924	#N/A	0.775
D3YU88	AU019823	D3YU88_MOUSE Protein AU019823 (Fragment)	7	10.2262	9.59257	9.8943	8.98107	9.31222	12.4503	8.8608	9.5512	11.934	9.19739	9.60127	10.3987	1.08306	0.115111	0.354187	#N/A	-1.72991
P09602	Hmgn2	HMGN2_MOUSE Non-histone chromosomal protein HMG-17	13	16.6384	14.1376	11.9701	9.42271	8.1995	8.70908	7.33557	7.62768	7.9559	8.00349	12.0737	7.92634	0.656499	-0.607136	0.0532238	#N/A	-1.72333
Q5SUF2	Luc7l3	LC7L3_MOUSE Luc7-like protein 3	59	9.62225	8.93489	10.4813	9.53405	10.7931	10.3898	10.4526	10.2812	9.75997	9.75075	9.87312	10.1269	1.0257	0.0366098	0.52104	#N/A	-1.70023
P97762	rp9	RP9_MOUSE Retinitis pigmentosa 9 protein homolog	14	9.93062	10.5644	10.3979	9.95525	10.0646	9.25837	9.4813	9.80205	9.82534	10.7203	10.1826	9.81747	0.964146	-0.052676	0.239754	#N/A	-1.69671
Q9R020	Zranb2	ZRAB2_MOUSE Zinc finger Ran-binding domain-containing protein 2	29	8.8161	10.2935	9.31848	9.63356	10.5568	10.2349	9.93867	10.2621	10.2187	10.7273	9.72369	10.2763	1.05684	0.0797502	0.164123	#N/A	-1.69545
Q9R1Q7	Plp2	PLP2_MOUSE Proteolipid protein 2	5	8.92667	9.16761	9.1651	8.78229	10.4083	9.91064	10.9146	12.4104	9.93701	10.3774	9.28999	10.71	1.15285	0.20521	0.0366007	#N/A	0.7625
Q80SY5	Prpf38b	PR38B_MOUSE Pre-mRNA-splicing factor 38B	28	10.2842	9.96137	10.0813	10.2723	9.6448	9.37898	10.001	9.90798	10.2723	10.1958	10.0488	9.95121	0.990289	-0.0140782	0.633807	#N/A	-1.67601
P30681	Hmgb2	HMGB2_MOUSE High mobility group protein B2	73	12.5051	13.2925	9.1922	8.49102	9.61677	9.04822	8.74533	8.9718	10.0416	10.0954	10.6195	9.38047	0.883324	-0.178986	0.272498	#N/A	-1.67143
Q5XJE5	Leo1	LEO1_MOUSE RNA polymerase-associated protein LEO1	23	9.89249	9.28668	9.97999	10.7973	9.85313	9.53841	10.2404	10.3868	10.0268	9.99811	9.96192	10.0381	1.00765	0.0109914	0.795031	#N/A	-1.66552
Q3ULL6	Upf3b	Q3ULL6_MOUSE Protein Upf3b	19	10.3452	10.1882	9.88099	9.89209	10.1654	9.35682	10.027	9.81277	9.84145	10.49	10.0944	9.90561	0.9813	-0.0272343	0.391709	#N/A	-1.66462
S4R2L4	Rsrc2	S4R2L4_MOUSE Arginine/serine-rich coiled-coil protein 2	16	10.2169	9.71633	10.0372	9.06	8.6951	9.7399	9.70761	14.5179	9.20307	9.106	9.54511	10.4549	1.09531	0.131346	0.434484	#N/A	-1.66336
Q52KI8	Srrm1	SRRM1_MOUSE Serine/arginine repetitive matrix protein 1	30	10.2582	10.0009	9.55518	10.2363	11.1636	9.38387	10.4572	9.46422	10.0449	9.43566	10.2428	9.75717	0.952585	-0.0700805	0.189948	#N/A	-1.6445
Q569Z6	Thrap3	TR150_MOUSE Thyroid hormone receptor-associated protein 3	105	11.1415	10.7327	10.0852	9.70253	10.0029	9.70433	9.44681	9.40833	9.88372	9.89196	10.333	9.66703	0.935552	-0.0961098	0.0628566	#N/A	-1.62923
Q9D0F4	Nkap	NKAP_MOUSE NF-kappa-B-activating protein	6	9.70643	9.54058	10.2566	10.6693	9.42498	9.86563	10.1628	10.3784	9.09618	10.8991	9.91958	10.0804	1.01621	0.0232054	0.683937	#N/A	-1.62699
A2AJT4	Pnisr	PNISR_MOUSE Arginine/serine-rich protein PNISR	16	8.59141	8.47635	9.91407	9.36982	13.3945	12.74	9.6972	9.51821	9.2011	9.09736	9.94923	10.0508	1.01021	0.0146498	0.930703	#N/A	-1.62571
Q62093	Srsf2	SRSF2_MOUSE Serine/arginine-rich splicing factor 2	34	10.7338	10.6238	10.0729	9.4052	9.82928	9.86966	9.79973	10.1145	9.82275	9.72834	10.133	9.867	0.973749	-0.038378	0.351262	#N/A	-1.62353
Q9DBU6	Rsrc1	RSRC1_MOUSE Serine/Arginine-related protein 53	15	10.5342	10.3714	9.87594	9.84241	10.2724	9.45426	9.96439	10.2496	9.48977	9.94556	10.1793	9.82072	0.964776	-0.051734	0.118906	#N/A	-1.62066
Q8CIA5	Slc35b4	S35B4_MOUSE UDP-xylose and UDP-N-acetylglucosamine transporter	1	14.5029	10.6993	10.0707	12.4907	10.7079	10.6468	7.92612	5.79663	8.36344	8.79551	11.6943	8.3057	0.710235	-0.493632	0.0167462	#N/A	0.65287
P63158	Hmgb1	HMGB1_MOUSE High mobility group protein B1	100	14.2196	14.3849	9.58134	8.10444	10.3672	8.69668	7.2218	8.6032	9.11275	9.70806	11.3315	8.6685	0.764991	-0.386484	0.103869	#N/A	-1.61023
Q8K019	Bclaf1	BCLF1_MOUSE Bcl-2-associated transcription factor 1	65	10.729	11.5896	10.2644	9.12129	9.77022	10.4039	9.59799	9.27181	9.23061	10.0212	10.2949	9.7051	0.94271	-0.0851148	0.260647	#N/A	-1.6074
Q3UHX2	Pdap1	HAP28_MOUSE 28 kDa heat- and acid-stable phosphoprotein	25	12.1814	11.6043	10.8955	8.6488	10.5435	10.4159	8.74539	9.68155	8.57358	8.7101	10.7747	9.2253	0.856201	-0.223979	0.0654068	#N/A	-1.60552
Q99JT5	Krcc1	KRCC1_MOUSE Lysine-rich coiled-coil protein 1	1	12.5839	12.3265	8.53937	12.0674	9.37442	8.46313	8.76026	10.3923	8.24812	9.24464	10.9783	9.02169	0.821773	-0.283187	0.0815529	#N/A	-1.59023
Q9D1M1	Polr1d	Q9D1M1_MOUSE DNA-directed RNA polymerases I and III subunit RPAC2	14	11.6611	11.0153	10.5771	9.04645	9.71498	10.2047	9.42351	9.90304	9.07882	9.37503	10.403	9.59702	0.922526	-0.116339	0.166913	#N/A	-1.58968
Q9DA19	Cir1	CIR1_MOUSE Corepressor interacting with RBPJ 1	9	9.54972	9.19916	9.92416	10.3993	9.74535	10.0182	10.917	10.1463	9.94506	10.1558	9.76354	10.2365	1.04844	0.0682426	0.112837	#N/A	-1.58711
Q99M28	Rnps1	RNPS1_MOUSE RNA-binding protein with serine-rich domain 1	33	10.165	10.0731	10.0718	9.45296	9.59656	10.3944	10.2739	9.90234	10.491	9.57911	9.87188	10.1281	1.02596	0.0369733	0.284341	#N/A	-1.56852
Q6PFR5	Tra2a	TRA2A_MOUSE Transformer-2 protein homolog alpha	12	10.518	10.5043	10.4375	9.6557	9.3999	9.10037	10.4141	9.76405	10.3525	9.8535	10.1031	9.8969	0.979593	-0.029746	0.557422	#N/A	-1.56299
Q3TWW8	Srsf6	SRSF6_MOUSE Serine/arginine-rich splicing factor 6	48	11.1372	10.6459	10.0247	9.90204	9.72871	9.57547	9.29371	10.0502	10.0171	9.62493	10.2877	9.71228	0.944066	-0.0830397	0.101304	#N/A	-1.54661
Q0P678	Zc3h18	ZCH18_MOUSE Zinc finger CCCH domain-containing protein 18	53	10.1974	9.98961	10.2643	10.2153	9.93799	9.77035	10.0837	10.0292	9.57261	9.93948	10.1209	9.87907	0.976104	-0.0348936	0.0705331	#N/A	-1.54515
Q8BXA1	Golim4	GOLI4_MOUSE Golgi integral membrane protein 4	2	13.5354	9.2604	10.5744	8.64885	10.8635	8.5665	10.2949	10.0501	10.2463	7.9597	10.5765	9.4235	0.890984	-0.166529	0.278943	#N/A	-1.54382
Q8BQ46	Taf15	Q8BQ46_MOUSE Protein Taf15	18	10.152	10.1906	10.026	9.3302	9.84422	10.4165	10.2446	10.5242	9.06448	10.2073	9.9086	10.0914	1.01845	0.0263749	0.570675	#N/A	-1.53914
Q8BGD9	Eif4b	IF4B_MOUSE Eukaryotic translation initiation factor 4B	69	11.2401	10.4815	11.4201	8.3992	9.87004	10.4028	10.1316	10.2076	9.08193	8.76521	10.2822	9.71783	0.945113	-0.0814415	0.408017	#N/A	-1.53895
Q8R0F5	Rbmx2	RBMX2_MOUSE RNA-binding motif protein, X-linked 2	15	8.76714	9.48788	9.24454	11.1357	9.98811	10.1259	10.1353	10.4874	9.65529	10.9726	9.72467	10.2753	1.05662	0.0794584	0.274779	#N/A	-1.5316
Q91VJ5	Pqbp1	PQBP1_MOUSE Polyglutamine-binding protein 1	22	12.8629	11.7319	10.3354	9.07169	8.81242	9.14052	8.72181	9.3813	9.73441	10.2077	10.5629	9.43715	0.893427	-0.162578	0.227432	#N/A	-1.53042
Q9DB98	Leng1	LENG1_MOUSE Leukocyte receptor cluster member 1 homolog	7	10.592	10.4497	9.37126	8.49673	11.6151	10.0454	10.2257	9.36373	10.6217	9.21869	10.105	9.89504	0.979227	-0.0302853	0.738049	#N/A	-1.52222
P57791	Rce1	FACE2_MOUSE CAAX prenyl protease 2	5	8.17885	8.84322	8.87364	10.3627	10.2968	10.9473	11.7304	10.4143	10.0246	10.3282	9.31104	10.689	1.14799	0.199107	0.0343692	#N/A	0.639514
Q8R149	Bud13	BUD13_MOUSE BUD13 homolog	8	10.591	9.55509	10.6573	9.81074	9.77612	9.75858	9.99889	9.99611	9.84995	10.0062	10.0781	9.92195	0.98451	-0.0225215	0.536374	#N/A	-1.51444
Q8VC31	Ccdc9	CCDC9_MOUSE Coiled-coil domain-containing protein 9	25	11.2104	10.1063	11.2342	8.82388	9.95439	10.2331	9.38149	10.2029	9.36459	9.48869	10.2658	9.73415	0.948209	-0.0767233	0.323968	#N/A	-1.51142
Q8C0W0	Tmsb15b2	Q8C0W0_MOUSE Protein Tmsb15b2	3	12.2814	4.35131	16.0824	5.54812	4.8711	8.25984	12.3085	14.4286	10.3392	11.5296	8.62687	11.3731	1.31834	0.398723	0.329683	#N/A	-1.51125
Q7TNC4	Luc7l2	LC7L2_MOUSE Putative RNA-binding protein Luc7-like 2	63	11.167	10.4072	9.97551	9.25348	10.2051	10.0081	10.0454	9.84214	9.66972	9.4264	10.2017	9.79835	0.960467	-0.0581926	0.276219	#N/A	-1.51097
E9Q5K9	Ythdc1	YTDC1_MOUSE YTH domain-containing protein 1	15	9.83619	9.95191	10.3413	10.2023	9.76578	10.295	9.61669	9.8905	10.2459	9.85432	10.0195	9.98048	0.996106	-0.00562854	0.822443	#N/A	-1.49742
Q62377	Zrsr2	U2AFM_MOUSE U2 small nuclear ribonucleoprotein auxiliary factor 35 kDa subunit-related protein 2	7	9.36601	9.19887	9.81174	9.75363	12.1406	9.58302	10.6805	9.79211	10.0082	9.66534	10.0542	9.94583	0.989225	-0.0156297	0.856493	#N/A	-1.4961
Q99LX5	Mmtag2	MMTA2_MOUSE Multiple myeloma tumor-associated protein 2 homolog	16	7.86813	8.14782	10.9711	10.3477	10.6429	10.2844	10.89	10.7599	10.1163	9.9717	9.59553	10.4045	1.0843	0.116768	0.292773	#N/A	-1.49115
Q78XF5	Ostc	OSTC_MOUSE Oligosaccharyltransferase complex subunit OSTC	6	8.61962	8.07372	7.83841	10.0687	10.0235	11.2174	12.9103	9.40095	10.6661	11.1813	8.92479	11.0752	1.24095	0.311444	0.0200446	#N/A	0.632886
P62960	Ybx1	YBOX1_MOUSE Nuclease-sensitive element-binding protein 1	48	12.4494	15.5998	11.0843	7.69076	8.68373	10.2822	8.4528	9.10908	8.33277	8.31523	11.1016	8.89842	0.801544	-0.319147	0.195835	#N/A	-1.47702
Q8CFC7	Clasrp	CLASR_MOUSE CLK4-associating serine/arginine rich protein	6	10.2432	10.956	9.44306	11.0721	9.67361	9.89123	8.95646	9.16192	10.1903	10.4122	10.2776	9.72242	0.945982	-0.0801149	0.237975	#N/A	-1.46961
Q64707	Zrsr1	U2AFL_MOUSE U2 small nuclear ribonucleoprotein auxiliary factor 35 kDa subunit-related protein 1	2	9.24661	9.02645	9.2003	12.2266	11.6888	8.74935	9.67934	10.0283	9.4595	10.6948	10.2778	9.72226	0.945952	-0.0801614	0.495546	#N/A	-1.46472
B2RY56	Rbm25	RBM25_MOUSE RNA-binding protein 25	94	9.70863	9.51028	10.0719	10.0577	9.91471	10.0238	10.6351	10.0885	10.0537	9.93559	9.85264	10.1473	1.02991	0.0425185	0.112044	#N/A	-1.46468
P23116	Eif3a	EIF3A_MOUSE Eukaryotic translation initiation factor 3 subunit A	200	11.8603	11.4792	10.5654	9.2024	10.0215	9.74531	9.52439	9.52396	9.00055	9.07698	10.6258	9.37424	0.882218	-0.180793	0.0583499	#N/A	-1.45372
P62892	Rpl39	RL39_MOUSE 60S ribosomal protein L39	5	11.8096	10.4446	13.8296	7.94129	8.68454	10.1924	9.69991	10.6035	7.94666	8.84795	10.5419	9.45808	0.897187	-0.156519	0.391356	#N/A	-1.45098
P70279	Surf6	SURF6_MOUSE Surfeit locus protein 6	41	11.3665	10.1367	12.6887	8.58433	10.4153	9.01376	9.58304	10.2138	8.98474	9.01315	10.6383	9.3617	0.879999	-0.184426	0.137255	#N/A	-1.44732
Q8BG17	Nol12	NOL12_MOUSE Nucleolar protein 12	10	12.9516	12.2549	10.1998	8.39108	10.1725	9.1957	9.11755	8.94255	9.86215	8.91208	10.794	9.20601	0.852884	-0.229579	0.123635	#N/A	-1.43963
O35691	Pnn	PININ_MOUSE Pinin	90	10.1428	9.85213	10.0353	9.57719	9.98821	9.98939	10.4306	10.1988	10.0415	9.74411	9.91913	10.0809	1.01631	0.0233367	0.312668	#N/A	-1.43834
Q9JM93	Arl6ip4	AR6P4_MOUSE ADP-ribosylation factor-like protein 6-interacting protein 4	4	9.75373	9.63796	10.4203	9.73247	9.70494	10.4334	10.3176	10.9192	10.0173	9.06308	9.84988	10.1501	1.03048	0.0433182	0.413237	#N/A	-1.43581
Q3UMU9	Hdgfrp2	HDGR2_MOUSE Hepatoma-derived growth factor-related protein 2	40	11.1517	10.3438	10.5833	9.87586	9.76383	9.65786	9.1942	9.85207	9.67055	9.90693	10.3437	9.65632	0.933546	-0.0992064	0.050967	#N/A	-1.43378
Q64253	Ly6e	LY6E_MOUSE Lymphocyte antigen 6E	3	2.59396	7.02267	6.75854	9.49499	9.72731	11.6248	12.7741	13.5398	12.8052	13.6587	7.11949	12.8805	1.80919	0.855344	0.00905311	#N/A	0.592308
Q9JHS9	Cwc15	CWC15_MOUSE Spliceosome-associated protein CWC15 homolog	17	13.6525	12.4905	10.7163	8.36992	9.78399	9.13118	8.88907	9.27824	8.91637	8.77191	11.0026	8.99735	0.817745	-0.290277	0.100111	#N/A	-1.431
Q8BIZ6	Snip1	SNIP1_MOUSE Smad nuclear-interacting protein 1	11	11.7819	11.7564	9.43554	10.1474	9.23902	9.0636	9.54624	9.28773	9.66363	10.0785	10.4721	9.52794	0.909845	-0.136308	0.165479	#N/A	-1.42794
Q9Z1M8	Ik	RED_MOUSE Protein Red	63	9.98974	9.9425	10.6943	9.77203	10.3029	9.93739	9.70594	10.0971	9.91611	9.64196	10.1403	9.8597	0.972329	-0.0404838	0.176003	#N/A	-1.42783
Q9R0P4	Smap	SMAP_MOUSE Small acidic protein	29	11.7924	12.3178	11.1228	8.65261	8.7792	10.0782	9.14458	9.33868	9.10442	9.66919	10.533	9.46701	0.898799	-0.15393	0.240416	#N/A	-1.42762
Q3TGF2	Fam107b	F107B_MOUSE Protein FAM107B	24	10.9218	9.73423	10.693	9.39951	10.6175	9.42577	9.13791	9.7319	10.3785	9.95991	10.2732	9.7268	0.946812	-0.0788499	0.178015	#N/A	-1.42214
O54879	Hmgb3	HMGB3_MOUSE High mobility group protein B3	26	14.6291	15.0896	9.08439	8.75937	9.69656	9.01117	6.27894	8.3537	8.897	10.2001	11.4518	8.54818	0.746449	-0.421885	0.111964	#N/A	-1.417
Q8BGC0	Htatsf1	HTSF1_MOUSE HIV Tat-specific factor 1 homolog	60	9.67126	10.0104	9.61519	10.7376	9.95623	9.53428	9.47214	10.0592	10.3638	10.5799	9.99814	10.0019	1.00037	0.000537837	0.990311	#N/A	-1.41638
Q8R2N0	Ccdc59	TAP26_MOUSE Thyroid transcription factor 1-associated protein 26	6	9.45659	9.26115	10.2291	10.9828	9.59926	9.10316	10.7782	11.1359	8.81561	10.6382	9.90578	10.0942	1.01902	0.0271861	0.749643	#N/A	-1.41125
P18608	Hmgn1	HMGN1_MOUSE Non-histone chromosomal protein HMG-14	18	10.5949	10.9563	12.2503	11.3509	7.97016	8.7354	8.22332	10.545	8.3572	11.0164	10.6245	9.37546	0.882437	-0.180435	0.21594	#N/A	-1.40833
Q6NXY9	Polr3g	RPC7_MOUSE DNA-directed RNA polymerase III subunit RPC7	2	11.0391	11.4097	10.4172	8.79748	9.04667	11.394	9.81664	10.4829	7.73098	9.86538	10.142	9.85798	0.971993	-0.0409825	0.731604	#N/A	-1.40807
Q8BGK6	Slc7a6	YLAT2_MOUSE Y+L amino acid transporter 2	6	11.101	11.5603	10.3858	9.60133	11.207	10.2235	9.55042	8.81965	8.64198	8.90898	10.7711	9.22891	0.856822	-0.222932	0.0099794	#N/A	0.591068
A2AG58		CX023_MOUSE Uncharacterized protein CXorf23 homolog	14	10.3587	10.2928	9.78521	10.2448	10.0817	9.93441	10.0913	10.5051	9.01221	9.69387	10.1526	9.84738	0.969933	-0.0440437	0.30241	#N/A	-1.39654
Q3TVW5	Tchp	TCHP_MOUSE Trichoplein keratin filament-binding protein	3	5.4891	5.45598	4.77502	5.34581	38.0922	19.7766	5.54794	4.67119	5.13343	5.71277	11.8316	8.16839	0.690386	-0.534525	0.629755	YES	-1.39638
P30415	Nktr	NKTR_MOUSE NK-tumor recognition protein	12	11.1542	10.6588	8.32211	10.3424	9.16096	10.187	10.2851	11.3316	8.40877	10.149	9.92769	10.0723	1.01457	0.0208617	0.841507	#N/A	-1.3936
A2AWT5	Ubtf	A2AWT5_MOUSE Nucleolar transcription factor 1	15	10.6927	9.66164	10.8223	9.87189	10.7006	9.39433	10.1875	10.0637	9.37766	9.22774	10.3498	9.65019	0.932401	-0.100978	0.0563499	#N/A	-1.38626
P25976-2	Ubtf	UBF1_MOUSE Isoform UBF2 of Nucleolar transcription factor 1	110	10.795	11.1785	10.7091	9.26316	9.61708	9.90891	9.54275	10.1716	9.14663	9.66729	10.3126	9.68744	0.939382	-0.0902169	0.178769	#N/A	-1.38008
Q3TFK5	Gpatch4	GPTC4_MOUSE G patch domain-containing protein 4	14	11.6084	10.7357	10.9508	8.83901	9.53559	10.698	9.88928	10.4527	8.43377	8.85668	10.3339	9.66609	0.935376	-0.0963811	0.347708	#N/A	-1.37446
Q8BG55	Gpr171	GP171_MOUSE Probable G-protein coupled receptor 171	9	7.2875	8.94894	9.49975	10.6328	9.38295	10.525	10.8565	9.97485	11.1037	11.7881	9.15039	10.8496	1.1857	0.245741	0.032412	#N/A	0.575235
Q8C1D8	Iws1	IWS1_MOUSE Protein IWS1 homolog	40	9.70613	9.74362	9.74764	10.3782	10.3523	9.95999	10.0383	9.73306	10.0636	10.2771	9.98558	10.0144	1.00289	0.00415958	0.876602	#N/A	-1.37324
Q91VM5	Rbmxl1	RMXL1_MOUSE RNA binding motif protein, X-linked-like-1	106	11.0341	10.3472	10.3914	9.2755	9.99182	9.79068	9.42184	10.0487	9.8886	9.81018	10.208	9.792	0.959247	-0.0600253	0.231046	#N/A	-1.37139
Q9D945	Llph	LLPH_MOUSE Protein LLP homolog	13	9.77761	10.5518	11.8611	9.48362	9.71878	9.27059	10.0623	10.5486	9.02718	9.69843	10.2786	9.72142	0.945794	-0.0804023	0.314742	#N/A	-1.37
Q9CR80	Fam32a	FA32A_MOUSE Protein FAM32A	10	9.21039	10.5847	11.1122	9.26986	10.2917	9.37088	9.71098	9.43514	10.7457	10.2685	10.0938	9.90624	0.981421	-0.0270556	0.692884	#N/A	-1.35982
Q9CYI4	Luc7l	LUC7L_MOUSE Putative RNA-binding protein Luc7-like 1	24	10.3832	9.78087	10.7369	8.95322	10.4914	9.77558	10.3016	10.0886	10.1185	9.37009	10.0691	9.93087	0.98627	-0.0199447	0.714059	#N/A	-1.3566
Q64310	Surf4	SURF4_MOUSE Surfeit locus protein 4	10	9.14408	8.96336	9.05888	10.2671	9.38931	9.8085	10.8592	10.7554	11.1796	10.5746	9.36455	10.6355	1.13572	0.183601	0.00480738	#N/A	0.573978
S4R1W5	Rbm6	S4R1W5_MOUSE Protein Rbm6	46	10.3773	10.4842	10.0883	10.0699	9.11574	10.0026	9.84059	9.95189	9.82291	10.2466	10.0271	9.97292	0.994598	-0.0078151	0.839511	#N/A	-1.34419
F6WIU1	Kri1	F6WIU1_MOUSE Protein KRI1 homolog	43	11.5556	11.1186	10.9034	9.02106	9.48406	10.1038	9.69782	9.53429	9.50993	9.07136	10.4165	9.58344	0.920021	-0.120261	0.170861	#N/A	-1.34284
Q9WV02	Rbmx	RBMX_MOUSE RNA-binding motif protein, X chromosome	16	14.4177	12.6759	10.5199	8.71259	10.177	8.67447	8.88931	8.41912	8.90052	8.61343	11.3006	8.69937	0.769814	-0.377419	0.0604078	#N/A	-1.34041
Q69ZC8	Gpalpp1	GPAM1_MOUSE GPALPP motifs-containing protein 1	11	10.2064	10.3162	10.6342	9.47045	9.49511	9.82665	10.0955	9.87124	9.72074	10.3636	10.0245	9.97555	0.995119	-0.00705854	0.856477	#N/A	-1.33873
Q6TEK5	Vkorc1l1	VKORL_MOUSE Vitamin K epoxide reductase complex subunit 1-like protein 1	10	6.23682	8.2924	8.9121	11.3078	9.27676	10.6074	11.6058	11.5163	11.1242	11.1204	8.80518	11.1948	1.27139	0.346408	0.0414373	#N/A	0.573864
Q8BP78	Fra10ac1	F10C1_MOUSE Protein FRA10AC1 homolog	9	9.15838	8.6164	9.48333	11.0703	9.46948	10.6319	10.3432	10.7491	9.60956	10.8683	9.55958	10.4404	1.09214	0.12716	0.106484	#N/A	-1.3381
Q9JIX8-4	Acin1	ACINU_MOUSE Isoform 4 of Apoptotic chromatin condensation inducer in the nucleus	139	10.2076	9.89501	10.5012	9.76906	9.92554	9.79407	10.1094	10.1021	9.86725	9.82883	10.0597	9.94033	0.988136	-0.017219	0.451758	#N/A	-1.33012
Q9EQU5-2	Set	SET_MOUSE Isoform 2 of Protein SET	5	10.3327	18.1927	8.45816	7.57718	7.5974	12.3017	7.74848	8.33409	10.0588	9.39882	10.4316	9.56838	0.917247	-0.124618	0.704615	#N/A	-1.32852
Q8BTI8	Srrm2	SRRM2_MOUSE Serine/arginine repetitive matrix protein 2	179	10.3922	10.4039	10.4453	9.80276	9.48516	10.0959	9.88006	10.2817	9.60284	9.61026	10.1059	9.89415	0.979051	-0.0305447	0.400361	#N/A	-1.32623
Q7TNV0	Dek	DEK_MOUSE Protein DEK	75	9.95799	9.69417	9.64347	10.8462	10.7798	9.23092	9.45223	9.32021	10.5754	10.4996	10.1843	9.81567	0.963802	-0.0531916	0.379867	#N/A	-1.32474
Q8BLH7	Hirip3	HIRP3_MOUSE HIRA-interacting protein 3	17	11.9389	11.3829	11.2853	8.56411	10.0137	10.7356	9.14884	9.55293	8.43675	8.94087	10.637	9.363	0.880231	-0.184046	0.121269	#N/A	-1.32313
B2RS19	Max	B2RS19_MOUSE Max protein	12	12.0714	10.6128	11.4831	9.30398	8.90566	9.41834	9.63708	10.0926	9.18691	9.28819	10.4754	9.52462	0.909238	-0.13727	0.197131	#N/A	-1.32125
Q62280	Ss18	SSXT_MOUSE Protein SSXT	3	10.6685	7.74307	11.0787	9.44992	8.9108	9.60173	10.2396	11.1544	9.66681	11.4864	9.5702	10.4298	1.08982	0.124089	0.26935	#N/A	-1.32105
Q3ULJ3	Upf3a	Q3ULJ3_MOUSE MCG3697, isoform CRA_c	2	8.98851	8.93247	10.3646	10.8663	10.541	10.3793	9.97656	10.084	9.70859	10.1588	9.93858	10.0614	1.01236	0.0177272	0.783666	#N/A	-1.31943
Q6NZB0	Dnajc8	DNJC8_MOUSE DnaJ homolog subfamily C member 8	44	11.9422	11.4706	10.3805	8.6298	9.78637	9.96111	9.30699	9.82195	9.19368	9.5067	10.4419	9.55809	0.915359	-0.12759	0.213824	#N/A	-1.31897
O35326	Srsf5	SRSF5_MOUSE Serine/arginine-rich splicing factor 5	32	10.7409	10.031	10.5484	9.50608	10.0923	9.95661	9.8255	10.0135	9.60192	9.68378	10.1837	9.81626	0.963916	-0.0530213	0.170418	#N/A	-1.31636
P56959	Fus	FUS_MOUSE RNA-binding protein FUS	50	13.2502	13.1877	10.0723	8.69921	9.1935	9.5668	8.98019	9.12936	9.1967	8.72396	10.8806	9.1194	0.838135	-0.254745	0.146924	#N/A	-1.31602
P54227	Stmn1	STMN1_MOUSE Stathmin	25	12.8142	9.82955	10.6986	8.37873	9.96809	11.5667	8.95998	8.71895	9.62748	9.43771	10.3378	9.66216	0.934641	-0.0975157	0.468218	#N/A	-1.31275
Q6P8H8	Alg8	ALG8_MOUSE Probable dolichyl pyrophosphate Glc1Man9GlcNAc2 alpha-1,3-glucosyltransferase	1	6.12978	6.57246	9.11841	10.6337	10.6134	10.9219	13.7869	10.0001	11.4254	10.7979	8.61355	11.3864	1.32192	0.402637	0.0483738	#N/A	0.564829
Q8C6C7	Fam204a	F204A_MOUSE Protein FAM204A	2	9.68375	9.14369	10.2675	10.7378	11.1874	9.91576	9.79995	10.4343	9.2522	9.57774	10.204	9.79599	0.960012	-0.0588756	0.36084	#N/A	-1.31102
P19426	Nelfe	NELFE_MOUSE Negative elongation factor E	34	9.16625	9.46331	10.292	10.4154	10.2465	10.471	9.33568	10.1239	10.2167	10.2692	9.91669	10.0833	1.0168	0.0240364	0.616062	#N/A	-1.3032
Q9D8X2	Ccdc124	CC124_MOUSE Coiled-coil domain-containing protein 124	37	11.127	10.7976	10.5719	8.61876	9.80344	10.5719	9.81031	10.4803	9.06634	9.15251	10.1837	9.81627	0.963916	-0.0530204	0.52406	#N/A	-1.3023
Q02526	Zfp41	ZFP41_MOUSE Zinc finger protein 41	6	7.47758	7.62221	9.29885	10.247	11.8912	9.43107	11.8397	10.7937	10.3549	11.0437	9.30737	10.6926	1.14883	0.200169	0.184727	#N/A	-1.30202
Q04750	Top1	TOP1_MOUSE DNA topoisomerase 1	153	10.0936	9.92721	10.2658	9.34148	10.0351	10.1681	10.6487	9.84326	10.0145	9.66215	9.93264	10.0673	1.01356	0.019434	0.575054	#N/A	-1.3013
Q3THK3	Gtf2f1	T2FA_MOUSE General transcription factor IIF subunit 1	36	10.0116	10.2402	10.4122	9.90669	9.54366	10.5511	9.85528	9.96384	9.5993	9.91611	10.0229	9.97713	0.995436	-0.00659948	0.837582	#N/A	-1.30059
D3YXK2	Safb	SAFB1_MOUSE Scaffold attachment factor B1	100	11.1922	10.8822	10.4535	9.3917	9.94012	9.85444	9.48598	9.65343	9.64356	9.50284	10.3719	9.62805	0.928278	-0.107371	0.0819046	#N/A	-1.29947
Q61136	Prpf4b	PRP4B_MOUSE Serine/threonine-protein kinase PRP4 homolog	59	9.91865	10.174	9.95073	10.0445	9.64029	9.9267	10.1737	10.2509	9.86458	10.056	9.94563	10.0544	1.01093	0.0156883	0.370121	#N/A	-1.29464
P24788	Cdk11b	CD11B_MOUSE Cyclin-dependent kinase 11B	66	9.66722	9.34762	10.1922	10.276	10.2591	10.0212	9.98224	9.58336	10.5281	10.1429	9.94843	10.0516	1.01037	0.0148789	0.680729	#N/A	-1.29133
Q8R409	Hexim1	HEXI1_MOUSE Protein HEXIM1	19	10.0276	10.0138	10.5326	9.72153	10.7282	10.0354	10.082	9.56192	9.58784	9.70912	10.2047	9.79526	0.959873	-0.0590852	0.101933	#N/A	-1.28989
Q9EQU5	Set	SET_MOUSE Protein SET	62	11.289	10.7816	11.3518	8.69365	9.94405	10.1019	9.54512	9.85437	9.31076	9.12774	10.412	9.58798	0.920857	-0.118951	0.17977	#N/A	-1.28789
Q8VDI1	Epsti1	ESIP1_MOUSE Epithelial-stromal interaction protein 1	7	10.079	9.35355	9.37084	10.9383	9.86571	9.64505	10.1054	9.65622	10.168	10.818	9.92148	10.0785	1.01583	0.0226586	0.67616	#N/A	-1.28439
B1AX39	Zcchc7	ZCHC7_MOUSE Zinc finger CCHC domain-containing protein 7	9	9.04675	10.1966	9.65605	10.1584	9.55528	10.2597	10.5742	10.5743	9.92161	10.0571	9.72262	10.2774	1.05706	0.0800564	0.064082	#N/A	-1.28373
Q9CWV6	Prkrip1	PKRI1_MOUSE PRKR-interacting protein 1	13	10.911	9.91646	10.6885	9.47968	10.4457	9.90429	9.56854	9.90027	9.71782	9.46772	10.2883	9.71173	0.943961	-0.0832002	0.0918748	#N/A	-1.28011
Q9CY58-2	Serbp1	PAIRB_MOUSE Isoform 2 of Plasminogen activator inhibitor 1 RNA-binding protein	4	10.8977	10.4581	11.2776	8.795	9.28786	10.5694	9.9621	10.3077	9.32224	9.12226	10.1433	9.85674	0.971753	-0.0413378	0.619848	#N/A	-1.2801
P83917	Cbx1	CBX1_MOUSE Chromobox protein homolog 1	21	11.8408	11.5672	11.2318	9.32654	9.57347	8.07821	8.31877	9.40836	10.1191	10.5357	10.708	9.29203	0.867768	-0.204619	0.0823956	#N/A	-1.27838
A2AJI0	Map7d1	MA7D1_MOUSE MAP7 domain-containing protein 1	11	11.4567	9.59791	10.9825	9.17825	10.8804	10.5676	9.2221	9.8769	8.65328	9.58442	10.4192	9.58086	0.919543	-0.121011	0.163808	#N/A	-1.27648
Q9CY58	Serbp1	PAIRB_MOUSE Plasminogen activator inhibitor 1 RNA-binding protein	88	11.9544	10.9523	11.2455	8.44122	10.1409	10.255	9.89411	9.98214	8.58758	8.54687	10.5469	9.45314	0.896299	-0.157949	0.166858	#N/A	-1.27445
Q61735-2	Cd47	CD47_MOUSE Isoform 2 of Leukocyte surface antigen CD47	2	6.64285	8.93105	8.96084	10.6833	9.38233	9.53472	11.1219	11.5105	12.1824	11.0501	8.92007	11.0799	1.24213	0.31282	0.028446	#N/A	0.563272
P51859	Hdgf	HDGF_MOUSE Hepatoma-derived growth factor	56	10.1109	9.83756	11.04	8.98969	9.77389	10.0724	9.99387	10.4687	9.93514	9.77778	9.95041	10.0496	1.00997	0.0143073	0.78819	#N/A	-1.26709
Q9D384	Snrnp35	U1SBP_MOUSE U11/U12 small nuclear ribonucleoprotein 35 kDa protein	1	10.9879	11.0756	9.3363	10.0062	10.6931	9.36568	9.33445	9.37581	10.0975	9.72747	10.4198	9.58018	0.919419	-0.121205	0.0625851	#N/A	-1.26639
Q99PL5	Rrbp1	RRBP1_MOUSE Ribosome-binding protein 1	208	11.9487	11.023	10.393	9.32563	9.91007	10.4197	9.49056	9.65872	8.85667	8.97388	10.5201	9.47991	0.901125	-0.150201	0.0937993	#N/A	-1.26586
P09926	Surf2	SURF2_MOUSE Surfeit locus protein 2	10	10.6966	12.1207	11.0203	9.86956	8.83492	9.09918	9.4103	10.0376	8.47464	10.4363	10.5084	9.4916	0.903238	-0.146821	0.164425	#N/A	-1.26537
Q3UFS4	Gpatch11	GPT11_MOUSE G patch domain-containing protein 11	15	9.09319	10.0068	9.69001	10.4804	10.2154	9.55846	10.2446	10.3589	10.182	10.1702	9.89716	10.1028	1.02078	0.0296733	0.484038	#N/A	-1.2645
Q8K1L5	Ppp1r11	PP1RB_MOUSE Protein phosphatase 1 regulatory subunit 11	1	9.75703	10.2985	10.6237	7.94877	7.42627	10.2227	11.1236	11.4431	9.80433	11.3521	9.21085	10.7892	1.17135	0.228177	0.071608	#N/A	-1.26412
Q9JJ48	Zc3h8	ZC3H8_MOUSE Zinc finger CCCH domain-containing protein 8	1	11.1709	11.4817	10.3117	10.6393	8.80918	8.71004	11.6289	10.2293	8.05739	8.96145	10.4826	9.51742	0.907929	-0.139349	0.257916	#N/A	-1.26131
Q9CZX5	Pinx1	PINX1_MOUSE PIN2/TERF1-interacting telomerase inhibitor 1	7	9.87935	10.5206	10.5205	9.57856	9.90348	10.9159	10.148	10.1717	9.01736	9.34459	10.0805	9.91951	0.98403	-0.0232262	0.689703	#N/A	-1.25904
Q9CX48	Zcchc10	ZCH10_MOUSE Zinc finger CCHC domain-containing protein 10	7	10.0668	10.3153	9.40787	9.21611	10.1432	9.83455	10.508	10.3063	10.2655	9.9363	9.82986	10.1701	1.03462	0.0490959	0.220329	#N/A	-1.25899
Q3V1V3	Esf1	ESF1_MOUSE ESF1 homolog	61	12.0197	11.4256	10.5843	9.09765	9.81908	9.85263	9.41024	9.7161	9.00576	9.06888	10.5893	9.41072	0.888704	-0.170225	0.0887776	#N/A	-1.25787
Q9ERU3	Znf22	ZNF22_MOUSE Zinc finger protein 22	15	10.3104	11.7016	11.3908	8.84514	8.50869	9.76444	9.78879	10.1124	9.20287	10.3748	10.1513	9.84866	0.970185	-0.0436688	0.674153	#N/A	-1.25696
P46414	Cdkn1b	CDN1B_MOUSE Cyclin-dependent kinase inhibitor 1B	21	7.50208	7.11051	10.8734	11.6495	9.25086	9.13658	10.6085	10.1956	11.9924	11.6806	9.27727	10.7227	1.15581	0.208901	0.208446	#N/A	-1.25482
E9Q8D0	Dnajc21	E9Q8D0_MOUSE Protein Dnajc21	8	10.2531	10.0403	10.1189	10.2046	9.47301	10.1313	10.2463	10.3611	9.12112	10.0504	10.018	9.98204	0.996413	-0.00518476	0.895128	#N/A	-1.25443
Q8K2A8	Alg3	ALG3_MOUSE Dol-P-Man:Man(5)GlcNAc(2)-PP-Dol alpha-1,3-mannosyltransferase	4	9.0274	9.49334	9.51112	10.3242	9.08654	9.86396	10.8461	10.3687	11.2847	10.1939	9.48852	10.5115	1.10781	0.14771	0.017153	#N/A	0.545434
Q9JIG8	Praf2	PRAF2_MOUSE PRA1 family protein 2	7	8.94306	8.33991	9.18097	10.4402	10.1177	10.5552	10.9581	10.9972	10.1626	10.305	9.40437	10.5956	1.12667	0.172065	0.0331786	#N/A	0.544944
P49282	Slc11a2	NRAM2_MOUSE Natural resistance-associated macrophage protein 2	1	8.1394	8.30046	8.79382	9.9213	9.45856	11.2288	11.4469	11.0266	11.1386	10.5455	8.92271	11.0773	1.24147	0.31205	0.00154137	#N/A	0.527641
Q2VPQ9	Meaf6	EAF6_MOUSE Chromatin modification-related protein MEAF6	11	10.3571	9.76903	10.2639	10.0981	10.1884	9.55151	9.604	10.0731	10.3338	9.76113	10.1353	9.86471	0.973301	-0.0390414	0.175082	#N/A	-1.24869
Q8BP27	Sfr1	SFR1_MOUSE Swi5-dependent recombination DNA repair protein 1 homolog	14	11.4815	10.0221	11.4966	9.22065	10.1817	10.1342	9.26461	10.1339	9.09748	8.96723	10.4805	9.51948	0.908304	-0.138754	0.106094	#N/A	-1.24859
Q9ESK4	Ing2	ING2_MOUSE Inhibitor of growth protein 2	2	10.509	11.0108	10.7153	9.82226	9.00757	9.46559	9.71278	11.0432	9.16965	9.54392	10.213	9.78703	0.958293	-0.061462	0.405861	#N/A	-1.24626
P20065	Tmsb4x	TYB4_MOUSE Thymosin beta-4	4	12.9243	6.13351	14.7562	6.92436	7.56429	8.08249	10.9658	12.2803	8.85497	11.5138	9.66053	10.3395	1.07028	0.097988	0.736606	#N/A	-1.246
P97868	Rbbp6	RBBP6_MOUSE E3 ubiquitin-protein ligase RBBP6	59	9.93573	10.3987	9.9973	10.4332	9.83141	9.5155	9.55736	10.3788	9.44896	10.503	10.1193	9.88072	0.976427	-0.0344163	0.396051	#N/A	-1.24425
E9Q5C9	Nolc1	E9Q5C9_MOUSE Protein Nolc1	72	12.5905	11.785	11.1108	8.49769	9.35726	10.477	9.20732	9.83771	8.37197	8.76479	10.6683	9.33176	0.874722	-0.193103	0.167541	#N/A	-1.24316
Q9CWU4		CA052_MOUSE UPF0690 protein C1orf52 homolog	2	9.37618	8.31142	13.2249	8.89192	9.33315	10.6323	11.4542	9.60601	9.84419	9.32571	9.82751	10.1725	1.0351	0.0497733	0.730808	#N/A	-1.24222
Q9D823	Rpl37	RL37_MOUSE 60S ribosomal protein L37	12	11.8839	11.3367	12.9768	8.30371	8.33703	10.1676	10.001	9.6965	8.75548	8.54127	10.5676	9.43237	0.892572	-0.163959	0.312719	#N/A	-1.23918
Q80YR5	Safb2	SAFB2_MOUSE Scaffold attachment factor B2	55	12.831	12.2307	9.42268	9.29647	9.41341	9.34788	9.07256	9.5171	9.15852	9.70966	10.6389	9.36114	0.879902	-0.184586	0.176834	#N/A	-1.23764
Q8BHJ9	Slu7	SLU7_MOUSE Pre-mRNA-splicing factor SLU7	40	9.69008	10.6745	9.75872	10.7618	9.05062	9.83211	10.1904	9.64833	9.85164	10.5419	9.98714	10.0129	1.00258	0.00371234	0.945421	#N/A	-1.23761
E9Q8K6	Ncor1	E9Q8K6_MOUSE Nuclear receptor corepressor 1 (Fragment)	20	10.2829	9.76738	9.92085	10.1894	9.6876	9.98614	10.1307	10.1328	9.61229	10.2898	9.96963	10.0303	1.00609	0.00876008	0.719808	#N/A	-1.23654
Q08288	Lyar	LYAR_MOUSE Cell growth-regulating nucleolar protein	41	10.5782	10.3075	10.9176	9.0587	10.097	10.4496	10.2943	10.133	9.00611	9.15797	10.1918	9.8082	0.962362	-0.0553492	0.40464	#N/A	-1.23582
Q811B5	Prr3	PRR3_MOUSE Proline-rich protein 3	1	13.1271	12.0797	8.16788	9.69475	7.71123	10.3295	8.27876	8.96	10.0188	11.6323	10.1561	9.84387	0.969254	-0.0450532	0.805017	#N/A	-1.23526
Q3TQI7		CI078_MOUSE Uncharacterized protein C9orf78 homolog	25	9.6769	10.0247	10.9982	9.90598	9.76564	9.91679	9.92306	10.2412	9.4944	10.0531	10.0743	9.92571	0.985252	-0.0214351	0.59978	#N/A	-1.2346
Q9EST5	Anp32b	AN32B_MOUSE Acidic leucine-rich nuclear phosphoprotein 32 family member B	20	9.25544	12.6958	9.98778	8.33105	9.73972	10.7701	9.31785	10.1824	9.84567	9.87413	10.002	9.99803	0.999607	-0.000566691	0.996125	#N/A	-1.23272
Q6Y7W8	Gigyf2	PERQ2_MOUSE PERQ amino acid-rich with GYF domain-containing protein 2	71	11.3245	10.6127	10.5096	9.15736	9.8842	9.87002	9.89401	10.3497	9.26124	9.13669	10.2977	9.70233	0.942187	-0.0859148	0.209409	#N/A	-1.23269
Q9D824	Fip1l1	FIP1_MOUSE Pre-mRNA 3'-end-processing factor FIP1	29	10.7245	10.3714	9.98049	10.2066	9.34391	9.81824	9.60406	10.1306	9.48708	10.3331	10.1254	9.87462	0.975234	-0.0361795	0.398681	#N/A	-1.23029
Q9ESX4	Zcchc17	NO40_MOUSE Nucleolar protein of 40 kDa	21	9.33384	9.90554	10.1264	9.98015	9.83473	9.48436	9.93895	10.4072	10.4018	10.587	9.83613	10.1639	1.03332	0.0472857	0.217465	#N/A	-1.22988
Q9ERH4	Nusap1	NUSAP_MOUSE Nucleolar and spindle-associated protein 1	5	12.3338	10.6777	9.34383	9.26456	10.4097	11.218	8.09179	8.17157	9.6305	10.8585	10.4059	9.59407	0.921982	-0.117189	0.372633	#N/A	-1.22763
Q8BHE1	Gemin8	GEMI8_MOUSE Gem-associated protein 8	3	10.1667	8.52608	10.1608	10.5758	9.12739	10.5342	11.026	10.1334	9.75374	9.9959	9.71135	10.2886	1.05945	0.0833091	0.235814	#N/A	-1.22605
Q9CQ90		CI085_MOUSE Uncharacterized protein C9orf85 homolog	7	9.36544	9.59903	10.6307	9.72259	10.356	10.0733	10.1397	10.0048	9.01477	11.0936	9.93475	10.0652	1.01313	0.0188249	0.757534	#N/A	-1.22581
Q4FK66	Prpf38a	PR38A_MOUSE Pre-mRNA-splicing factor 38A	16	7.88191	8.67408	9.95281	10.6189	9.76011	10.3581	11.1417	10.6289	10.302	10.6816	9.37756	10.6225	1.13275	0.179833	0.0611595	#N/A	-1.2234
Q9D361	Snrnp48	SNR48_MOUSE U11/U12 small nuclear ribonucleoprotein 48 kDa protein	3	7.3587	6.66087	10.2053	11.5693	12.393	9.76507	10.7916	12.2942	9.4962	9.46583	9.63743	10.3626	1.07524	0.104662	0.585539	#N/A	-1.22196
Q8QZT2	Ccsap	CCSAP_MOUSE Centriole, cilia and spindle-associated protein	2	9.30221	8.58899	9.5446	11.419	10.4088	9.7686	9.58021	10.4334	9.30172	11.6525	9.85272	10.1473	1.0299	0.0425	0.659625	#N/A	-1.21984
Q8K2H1	Pphln1	PPHLN_MOUSE Periphilin-1	7	11.7586	10.7744	11.3771	8.8428	9.77824	9.67129	9.71756	9.88298	9.308	8.88903	10.5062	9.49377	0.903633	-0.146191	0.133246	#N/A	-1.21916
Q810U5	Ccdc50	CCD50_MOUSE Coiled-coil domain-containing protein 50	26	11.2546	9.4332	11.6758	8.76362	11.253	10.1638	10.0898	9.43086	9.39808	8.53716	10.476	9.52394	0.909116	-0.137464	0.192586	#N/A	-1.21836
Q9CXE2	Bcl7a	BCL7A_MOUSE B-cell CLL/lymphoma 7 protein family member A	5	10.1042	9.33715	10.3507	10.7562	9.85185	10.2497	9.3512	9.61057	9.99896	10.3894	10.08	9.91997	0.984122	-0.0230914	0.617221	#N/A	-1.21667
P60840	Ensa	ENSA_MOUSE Alpha-endosulfine	10	11.4279	9.33427	12.8185	8.92707	8.37276	10.6644	9.98791	10.2265	9.15025	9.09047	10.1761	9.82391	0.96539	-0.0508161	0.709454	#N/A	-1.21405
O35381	Anp32a	AN32A_MOUSE Acidic leucine-rich nuclear phosphoprotein 32 family member A	63	10.522	10.274	10.1521	9.02797	10.6111	9.94429	9.28029	9.81822	10.5402	9.8299	10.1174	9.88258	0.976787	-0.0338838	0.521187	#N/A	-1.21296
A2A6P4	Fam104a	A2A6P4_MOUSE Protein Fam104a	1	5.79405	11.2586	9.33494	11.8108	10.0153	9.30581	10.4061	12.5616	10.5566	8.9562	9.64274	10.3573	1.0741	0.103128	0.581204	#N/A	-1.20865
Q9CS00	Cactin	CATIN_MOUSE Cactin	31	12.2761	12.5595	9.15794	9.73194	9.13496	8.79488	9.44031	9.4157	9.69986	9.78875	10.5721	9.4279	0.891773	-0.165252	0.210727	#N/A	-1.20751
P19973	Lsp1	LSP1_MOUSE Lymphocyte-specific protein 1	80	10.3598	10.3802	10.8124	9.54087	9.95196	10.1794	9.43423	9.95783	9.60324	9.78006	10.209	9.79095	0.959047	-0.060327	0.143698	#N/A	-1.20545
Q4VAA2	Cdv3	CDV3_MOUSE Protein CDV3	36	11.4771	10.4978	11.4501	8.86171	9.7495	10.0271	9.77325	9.96745	9.37839	8.81764	10.4072	9.59277	0.921739	-0.117569	0.193838	#N/A	-1.20427
Q9Z2Q2	Knop1	KNOP1_MOUSE Lysine-rich nucleolar protein 1	9	11.6682	11.0067	10.4368	8.93189	9.73402	9.6124	10.1583	10.1998	8.88684	9.36497	10.3555	9.64446	0.931335	-0.102628	0.234536	#N/A	-1.20377
Q6ZPZ3	Zc3h4	ZC3H4_MOUSE Zinc finger CCCH domain-containing protein 4	40	10.2273	9.96893	10.2779	9.98754	9.56798	9.78854	9.86242	10.1416	9.93019	10.2476	10.0059	9.99407	0.998815	-0.00171104	0.940227	#N/A	-1.19847
P04370	Mbp	MBP_MOUSE Myelin basic protein	5	11.5075	8.96389	12.1264	9.75823	9.70937	10.6297	10.3851	9.68456	8.17821	9.05702	10.4131	9.58692	0.920661	-0.119258	0.303294	#N/A	-1.198
Q99JP4	Cdc26	CDC26_MOUSE Anaphase-promoting complex subunit CDC26	2	15.5239	7.79514	17.8185	6.57062	5.05853	8.87614	9.12728	11.0763	8.28066	9.873	10.5533	9.44668	0.895136	-0.159821	0.691511	#N/A	-1.19765
P28667	Marcksl1	MRP_MOUSE MARCKS-related protein	18	11.1918	8.8699	13.5905	8.36066	7.70423	10.8466	10.091	10.874	9.79799	8.67333	9.94342	10.0566	1.01138	0.0163266	0.925861	#N/A	-1.193
Q9D937	1810009A15Rik	Q9D937_MOUSE MCG127334	25	10.6617	9.27714	12.237	8.77992	10.8227	9.04922	9.5393	9.9051	9.9186	9.80932	10.3557	9.64431	0.931305	-0.102674	0.317158	#N/A	-1.19268
A2A6A1	Gpatch8	GPTC8_MOUSE G patch domain-containing protein 8	42	10.1211	10.7262	10.2151	10.0583	9.36809	9.79585	9.72229	10.0446	9.80562	10.1427	10.0978	9.90221	0.980635	-0.0282123	0.436671	#N/A	-1.18724
Q9JJ89	Ccdc86	CCD86_MOUSE Coiled-coil domain-containing protein 86	23	12.3686	11.4186	11.3827	8.45661	9.81443	9.90438	9.75604	9.91959	8.30099	8.67806	10.6882	9.31181	0.871225	-0.198883	0.126252	#N/A	-1.18592
Q9CYH6	Rrs1	RRS1_MOUSE Ribosome biogenesis regulatory protein homolog	37	11.7259	12.1766	11.7369	8.25702	9.82509	10.3146	9.10434	9.76542	8.11297	8.98113	10.7443	9.25569	0.861451	-0.215159	0.124333	#N/A	-1.18356
P97440	Slbp	SLBP_MOUSE Histone RNA hairpin-binding protein	9	11.2322	10.799	11.0646	8.93108	10.1283	10.4782	9.17512	9.99355	8.87791	9.32017	10.431	9.56899	0.917358	-0.124444	0.134637	#N/A	-1.18145
Q9ESC8	Aff4	AFF4_MOUSE AF4/FMR2 family member 4	5	10.6581	9.78709	10.2362	9.5777	10.3339	8.98801	8.70992	12.3581	9.93142	9.41967	10.1186	9.88142	0.976561	-0.0342185	0.742664	#N/A	-1.18129
Q9DCL8	Ppp1r2	IPP2_MOUSE Protein phosphatase inhibitor 2	7	11.054	10.5739	14.9506	9.02832	6.84457	9.02387	9.81452	10.1772	9.21809	9.31491	10.4903	9.50972	0.906527	-0.141578	0.506561	#N/A	-1.18107
Q8K2T8	Paf1	PAF1_MOUSE RNA polymerase II-associated factor 1 homolog	57	10.5514	10.2872	10.1482	9.79637	9.64741	9.74127	9.99358	9.92315	9.98642	9.9249	10.0861	9.91386	0.982922	-0.0248513	0.361375	#N/A	-1.17776
Q3UZ39	Lrrfip1	LRRF1_MOUSE Leucine-rich repeat flightless-interacting protein 1	76	11.5096	10.7541	10.2324	9.22843	10.0187	10.1234	9.13621	9.72979	9.74984	9.5175	10.3486	9.65135	0.932619	-0.10064	0.147795	#N/A	-1.17654
Q8BL97	Srsf7	SRSF7_MOUSE Serine/arginine-rich splicing factor 7	48	9.27096	9.81899	10.0897	10.4715	9.82612	9.51769	10.1535	9.94651	10.3895	10.5156	9.89545	10.1046	1.02113	0.0301687	0.45114	#N/A	-1.17266
Q9CPT5	Nop16	NOP16_MOUSE Nucleolar protein 16	26	14.1112	13.6206	11.4474	8.49418	8.70371	9.05297	8.03274	9.49361	8.01237	9.03124	11.2754	8.72459	0.773771	-0.370022	0.0966123	#N/A	-1.17247
Q99KW3	Triobp	TARA_MOUSE TRIO and F-actin-binding protein	12	9.34389	10.2331	9.36988	10.7107	10.8025	10.1911	9.91481	9.9855	9.81194	9.63653	10.092	9.90798	0.981764	-0.0265518	0.601051	#N/A	-1.1709
P83882	Rpl36a	RL36A_MOUSE 60S ribosomal protein L36a	19	10.5925	11.2325	12.1136	7.80352	9.9977	10.6703	9.90318	9.67449	9.14048	8.87176	10.348	9.65204	0.932748	-0.100441	0.416356	#N/A	-1.17075
D3YWX2	Ylpm1	D3YWX2_MOUSE YLP motif-containing protein 1	56	10.0855	9.84697	10.1273	10.0899	10.0642	9.93205	9.88772	9.91168	9.79614	10.2586	10.0428	9.95724	0.991483	-0.0123403	0.391012	#N/A	-1.17059
Q6PAM1	Txlna	TXLNA_MOUSE Alpha-taxilin	45	11.1601	10.3662	10.7574	9.35986	10.0033	9.97134	9.4822	10.9386	8.85263	9.10838	10.3294	9.67063	0.936226	-0.0950708	0.209664	#N/A	-1.16986
Q61686	Cbx5	CBX5_MOUSE Chromobox protein homolog 5	33	11.2725	13.277	9.4395	8.71837	8.95161	9.96883	8.86826	9.66663	9.39531	10.442	10.3318	9.66821	0.935772	-0.0957709	0.496558	#N/A	-1.16963
Q9CZJ1	Utp11l	UTP11_MOUSE Probable U3 small nucleolar RNA-associated protein 11	25	9.79084	9.71481	11.4727	9.02964	9.93543	10.5927	10.6618	10.2471	9.03016	9.52479	9.98868	10.0113	1.00227	0.00326424	0.965932	#N/A	-1.16957
E9QJT3	Sft2d3	E9QJT3_MOUSE Vesicle transport protein SFT2C	2	8.96126	7.75487	7.9125	11.3633	8.7562	10.8234	11.8801	11.4038	9.33264	11.812	8.94963	11.0504	1.23473	0.304198	0.0327032	#N/A	0.511321
A2AQ19	Rtf1	RTF1_MOUSE RNA polymerase-associated protein RTF1 homolog	51	9.8526	9.86638	10.2256	9.97164	9.81224	10.0665	9.64578	10.1732	10.0594	10.3267	9.94569	10.0543	1.01092	0.0156713	0.449323	#N/A	-1.16406
E9Q6E5	Srsf11	E9Q6E5_MOUSE Protein Srsf11	24	10.2058	11.2551	10.478	9.41169	9.58632	10.7257	9.27867	9.70218	9.47345	9.88296	10.1874	9.81259	0.96321	-0.0540772	0.394368	#N/A	-1.16341
F6R9A8	Zfp958	F6R9A8_MOUSE Protein Zfp958	1	10.6255	8.50101	8.03772	11.9703	11.909	9.43491	9.63876	10.0714	9.05008	10.7613	10.2087	9.79129	0.959112	-0.0602292	0.655612	#N/A	-1.1633
Q9QXV3	Ing1	ING1_MOUSE Inhibitor of growth protein 1	4	9.33653	9.82021	9.27616	11.3661	9.96088	9.75212	9.11727	10.5595	10.0331	10.7781	9.95198	10.048	1.00965	0.013856	0.846577	#N/A	-1.16272
Q9D115	Znf706	ZN706_MOUSE Zinc finger protein 706	6	10.5094	9.48047	11.168	8.85585	10.738	9.94329	10.146	9.79889	10.006	9.35413	10.1503	9.84966	0.970377	-0.0433825	0.532505	#N/A	-1.16184
D3Z5Y8	Gm15446	D3Z5Y8_MOUSE Protein Gm15446	3	8.60027	8.84229	9.61604	11.4976	10.1794	9.45718	11.0018	9.47441	9.93785	11.3931	9.74712	10.2529	1.05189	0.0729796	0.464172	#N/A	-1.16148
P51125-3	Cast	ICAL_MOUSE Isoform 3 of Calpastatin	61	11.2925	11.1235	10.549	9.39122	9.8004	9.74487	9.14101	9.74109	9.31801	9.89843	10.4313	9.56868	0.917303	-0.12453	0.0789916	#N/A	-1.15959
Q8R0K4	Ccdc137	CC137_MOUSE Coiled-coil domain-containing protein 137	14	10.4901	9.8414	10.9087	9.33452	10.144	10.0232	9.90288	10.2375	9.61463	9.50311	10.1437	9.85626	0.971659	-0.0414774	0.376977	#N/A	-1.15862
A2A7P4	Zfp691	A2A7P4_MOUSE Zinc finger protein 691	4	7.47756	9.35079	9.77993	10.2111	12.3003	10.0476	10.4697	10.3824	10.2094	9.77128	9.82394	10.1761	1.03585	0.0508083	0.675866	#N/A	-1.15724
O88271	Cfdp1	CFDP1_MOUSE Craniofacial development protein 1	29	13.764	12.9012	10.2157	8.38097	9.5135	9.87339	7.48783	10.1754	8.31505	9.37299	10.9551	9.04493	0.825639	-0.276418	0.146172	#N/A	-1.15695
P30355	Alox5ap	AL5AP_MOUSE Arachidonate 5-lipoxygenase-activating protein	2	8.41994	8.27855	6.38992	9.82224	9.55486	11.5096	11.5902	10.3355	12.0653	12.0338	8.4931	11.5069	1.35485	0.438133	0.0045248	#N/A	0.493168
Q68FG3	Spty2d1	SPT2_MOUSE Protein SPT2 homolog	24	10.3499	9.49567	10.5857	10.0563	10.1043	9.61208	10.1464	10.8447	9.39638	9.40854	10.1184	9.88162	0.976602	-0.034158	0.498056	#N/A	-1.15528
Q5UAK0	Mier1	MIER1_MOUSE Mesoderm induction early response protein 1	13	9.29486	9.41824	9.61154	10.3897	10.3406	9.97126	10.2815	10.2334	10.1375	10.3214	9.81099	10.189	1.03853	0.0545438	0.181671	#N/A	-1.15382
Q6PDM2	Srsf1	SRSF1_MOUSE Serine/arginine-rich splicing factor 1	88	9.92339	9.88955	10.4223	9.95661	9.66005	9.5553	10.1406	9.9121	10.5047	10.0354	9.97038	10.0296	1.00594	0.00854655	0.773068	#N/A	-1.15202
Q9D903	Ebna1bp2	EBP2_MOUSE Probable rRNA-processing protein EBP2	30	11.6126	10.6789	11.5476	8.89578	9.93852	9.36333	9.83177	10.0927	8.57806	9.46074	10.5347	9.46532	0.898491	-0.154423	0.112294	#N/A	-1.15196
Q7TPN3	Pigv	PIGV_MOUSE GPI mannosyltransferase 2	1	6.48352	7.05528	9.46896	11.1474	9.61804	10.7887	12.9751	11.4947	11.1102	9.85816	8.75464	11.2454	1.2845	0.361212	0.0451472	#N/A	0.468763
Q8R344	Ccdc12	CCD12_MOUSE Coiled-coil domain-containing protein 12	17	10.8904	10.3143	11.4126	9.01268	9.60296	10.2228	9.63281	10.1608	9.45465	9.29593	10.2466	9.7534	0.951868	-0.0711668	0.338116	#N/A	-1.1512
Q91XC8	Dap	DAP1_MOUSE Death-associated protein 1	5	10.0356	8.97067	11.5125	9.6859	10.2644	9.39785	9.62093	10.8508	10.0975	9.56391	10.0938	9.9062	0.981413	-0.027068	0.715156	#N/A	-1.15
Q6NV83	U2surp	SR140_MOUSE U2 snRNP-associated SURP motif-containing protein	80	11.0108	10.7418	9.8822	9.64197	9.69185	9.54865	9.9418	9.91993	9.67854	9.94242	10.1937	9.80627	0.961991	-0.0559051	0.251677	#N/A	-1.14908
Q9WU62	Incenp	INCE_MOUSE Inner centromere protein	1	12.6778	9.6549	9.98022	6.1223	12.5343	9.40867	8.46809	9.17553	8.9594	13.0189	10.1939	9.80612	0.961959	-0.0559526	0.796517	#N/A	-1.14773
Q8BRV5	Kiaa1671	K1671_MOUSE Uncharacterized protein KIAA1671	3	10.0497	9.84621	10.4263	9.58453	10.0873	9.66929	9.72655	10.1225	11.4111	9.07654	9.99881	10.0012	1.00024	0.000344516	0.995623	#N/A	-1.14416
E9QAG8	Znf431	ZN431_MOUSE Zinc finger protein 431	2	8.55815	9.56656	10.286	10.4796	9.40622	10.7983	10.8665	10.0435	10.1825	9.8125	9.65931	10.3407	1.07054	0.0983368	0.1362	#N/A	-1.1424
Q80WJ7	Mtdh	LYRIC_MOUSE Protein LYRIC	68	10.3563	10.0006	10.7295	9.30555	9.95974	10.293	9.79639	10.3408	9.57361	9.64451	10.0703	9.92966	0.986031	-0.0202956	0.638612	#N/A	-1.14214
Q9CWZ3-2	Rbm8a	RBM8A_MOUSE Isoform 2 of RNA-binding protein 8A	25	11.2503	9.95123	11.1052	8.72206	9.97822	9.85077	9.83915	10.0605	9.83692	9.40571	10.2014	9.79861	0.960516	-0.0581184	0.436693	#N/A	-1.13988
O88735	Map7	MAP7_MOUSE Ensconsin	2	10.6981	8.37059	10.5311	13.1475	8.43379	9.58701	8.20331	10.6473	9.94045	10.4408	10.2362	9.76377	0.953846	-0.0681717	0.647614	#N/A	-1.13959
D3Z0M9	Ddx23	D3Z0M9_MOUSE MCG18410, isoform CRA_a	85	9.69894	9.78252	9.97545	10.4027	10.3483	9.87853	9.78124	9.70824	10.0474	10.3767	10.0416	9.95842	0.991718	-0.0119975	0.668109	#N/A	-1.13895
Q59J78	Ndufaf2	MIMIT_MOUSE Mimitin, mitochondrial	17	9.83526	9.33801	10.2293	10.4506	9.86329	10.2296	9.85225	10.4673	10.0037	9.73066	9.94329	10.0567	1.01141	0.0163618	0.639096	YES	-1.13869
Q9CR55		CP087_MOUSE UPF0547 protein C16orf87 homolog	3	9.5831	8.09658	9.80273	12.6355	9.58076	9.94925	10.5432	9.91954	8.99891	10.8904	9.93973	10.0603	1.01213	0.0173884	0.88661	#N/A	-1.13766
Q8BGS0	Mak16	MAK16_MOUSE Protein MAK16 homolog	11	10.4359	10.6101	11.1993	9.54181	9.53889	9.58824	10.1574	10.3034	9.14954	9.47544	10.2652	9.7348	0.948331	-0.0765379	0.213503	#N/A	-1.1375
G5E893	Ankrd12	G5E893_MOUSE Ankyrin repeat domain 12, isoform CRA_a	2	10.2783	9.53996	9.80545	10.5255	10.273	9.58673	9.18477	10.5598	10.6998	9.54663	10.0844	9.91555	0.983252	-0.0243671	0.645202	#N/A	-1.13699
Q3V2Q8	N4bp2l1	N42L1_MOUSE NEDD4-binding protein 2-like 1	1	10.0849	7.62623	9.46899	9.58904	12.8043	9.18518	12.0635	8.55882	11.1381	9.48089	9.91469	10.0853	1.01721	0.0246139	0.876283	#N/A	-1.13697
P34022	Ranbp1	RANG_MOUSE Ran-specific GTPase-activating protein	41	9.98708	10.8245	10.2308	9.48892	9.92729	10.4382	9.83888	9.81984	9.51182	9.9327	10.0917	9.90829	0.981824	-0.0264641	0.5115	#N/A	-1.13498
Q8VE52	Ogfrl1	OGRL1_MOUSE Opioid growth factor receptor-like protein 1	3	10.6622	8.85091	10.5557	11.9145	9.46664	9.80752	9.57098	10.3897	8.53041	10.2515	10.29	9.71002	0.943638	-0.0836951	0.384488	#N/A	-1.13319
Q810V0	Mphosph10	MPP10_MOUSE U3 small nucleolar ribonucleoprotein protein MPP10	42	11.9157	11.5499	11.4954	8.4003	9.08767	10.3873	9.54535	10.1058	8.80164	8.71111	10.4898	9.51024	0.906618	-0.141433	0.26881	#N/A	-1.13319
Q61048	Wbp4	WBP4_MOUSE WW domain-binding protein 4	18	9.54581	9.14132	10.319	10.5031	10.0524	10.1491	10.3313	10.1419	9.95298	9.86308	9.91233	10.0877	1.01769	0.0252977	0.537367	#N/A	-1.13271
Q9JKP7	Pole3	DPOE3_MOUSE DNA polymerase epsilon subunit 3	7	11.6309	10.1104	11.2467	9.38329	9.79385	10.1409	9.63224	9.7673	8.86884	9.42557	10.433	9.56697	0.916989	-0.125024	0.122443	#N/A	-1.13241
E9PZM4	Chd2	CHD2_MOUSE Chromodomain-helicase-DNA-binding protein 2	74	9.50752	9.83417	9.58538	10.607	10.012	9.75007	9.72685	10.4772	10.1073	10.3924	9.90921	10.0908	1.01832	0.0261929	0.490823	#N/A	-1.1324
E9Q4F7	Ankrd11	E9Q4F7_MOUSE Protein Ankrd11	20	9.58974	9.94479	9.96132	10.5979	10.4678	10.1395	9.69194	9.93863	9.53781	10.1306	10.1123	9.8877	0.977788	-0.0324063	0.342911	#N/A	-1.13091
Q9CSN1	Snw1	SNW1_MOUSE SNW domain-containing protein 1	74	10.379	9.85221	10.1333	9.80823	11.1591	9.85604	9.6439	9.69141	9.75697	9.71979	10.2664	9.73362	0.948108	-0.0768772	0.0958057	#N/A	-1.13041
Q8K3W3	Casc3	CASC3_MOUSE Protein CASC3	18	10.4527	10.1186	10.8622	9.45398	9.76744	10.1209	9.58674	10.7618	9.17624	9.69944	10.131	9.86902	0.974143	-0.037795	0.494535	#N/A	-1.12808
Q8VIJ6	Sfpq	SFPQ_MOUSE Splicing factor, proline- and glutamine-rich	134	10.7759	9.37634	10.1185	9.94866	10.7144	9.68805	9.96957	9.31975	10.4133	9.67562	10.1868	9.81326	0.963335	-0.0538912	0.27592	#N/A	-1.12775
Q99PG2	Ogfr	OGFR_MOUSE Opioid growth factor receptor	43	9.9131	9.83401	10.2817	9.45959	9.40243	10.0552	10.8804	10.7021	9.56016	9.91131	9.77817	10.2218	1.04537	0.0640183	0.177496	#N/A	-1.12765
Q80Z37	Topors	TOPRS_MOUSE E3 ubiquitin-protein ligase Topors	5	9.98225	9.81282	10.2963	10.2395	10.4741	9.53845	10.1289	10.3725	9.25628	9.89886	10.161	9.839	0.968311	-0.0464582	0.2114	#N/A	-1.12691
O54941	Smarce1	SMCE1_MOUSE SWI/SNF-related matrix-associated actin-dependent regulator of chromatin subfamily E member 1	52	11.1099	10.521	9.23183	10.0367	10.0682	9.80168	9.50613	10.1128	9.78271	9.82916	10.1935	9.8065	0.962032	-0.0558435	0.288066	#N/A	-1.12676
E9PZM7	Scaf11	E9PZM7_MOUSE Protein Scaf11	34	11.0433	11.2161	10.5889	9.13121	9.48458	9.98165	9.40951	10.0937	9.11489	9.93619	10.2928	9.70719	0.943103	-0.0845127	0.253061	#N/A	-1.12534
Q9WV03	Fam50a	FA50A_MOUSE Protein FAM50A	30	11.0796	10.9942	11.1428	8.62229	9.33418	10.4972	9.67444	10.1386	9.18586	9.3309	10.2346	9.7654	0.954154	-0.0677056	0.451317	#N/A	-1.12478
Q99MR6	Srrt	SRRT_MOUSE Serrate RNA effector molecule homolog	129	9.87347	9.10081	9.69529	10.08	10.6329	9.84307	10.293	9.75133	10.6203	10.1099	9.87649	10.1235	1.02501	0.0356401	0.431156	#N/A	-1.12423
Q9D8N6	Lin37	LIN37_MOUSE Protein lin-37 homolog	3	10.0271	10.7089	9.66774	10.1636	9.23711	11.4012	8.73998	11.2049	9.28214	9.5672	9.96089	10.0391	1.00785	0.0112811	0.898814	#N/A	-1.12317
Q6NSQ9	G6pc3	G6PC3_MOUSE Glucose-6-phosphatase 3	5	8.06891	10.4644	8.45601	10.621	7.74557	10.7614	11.9045	9.81709	11.4537	10.7074	9.07118	10.9288	1.20478	0.268776	0.0369077	#N/A	0.443931
Q91ZN5	Slc35b2	S35B2_MOUSE Adenosine 3'-phospho 5'-phosphosulfate transporter 1	12	7.87602	8.62383	9.704	10.328	10.0462	10.5218	11.135	10.7785	10.2241	10.7627	9.31561	10.6844	1.14694	0.197786	0.0384881	#N/A	0.427842
Q6NXN1	Szrd1	SZRD1_MOUSE SUZ domain-containing protein 1	17	11.6971	10.4285	10.6737	9.02914	9.75799	10.0404	9.59006	10.0258	8.78222	9.97517	10.3173	9.68273	0.938496	-0.0915777	0.257481	#N/A	-1.11908
Q61545	Ewsr1	EWS_MOUSE RNA-binding protein EWS	37	11.614	11.4665	10.4225	9.32517	8.837	8.80031	9.89204	10.0123	9.57885	10.0512	10.333	9.66694	0.935537	-0.0961327	0.316249	#N/A	-1.11786
Q62313	Tgoln1	TGON1_MOUSE Trans-Golgi network integral membrane protein 1	11	11.3676	10.5118	11.6992	9.75662	8.86213	11.498	8.76679	9.38061	8.84984	9.30748	10.4395	9.56054	0.915807	-0.126884	0.25753	#N/A	-1.11615
P58774	Tpm2	TPM2_MOUSE Tropomyosin beta chain	3	7.40404	8.52561	10.0715	9.62663	11.4606	10.6121	10.2761	11.2868	11.3636	9.37298	9.41768	10.5823	1.12367	0.168212	0.185231	#N/A	-1.11549
Q8CGZ0	Cherp	CHERP_MOUSE Calcium homeostasis endoplasmic reticulum protein	54	10.4053	10.2273	9.85619	10.0346	9.70939	9.89667	9.75278	11.0014	9.44564	9.67073	10.0466	9.95344	0.990732	-0.0134333	0.76691	#N/A	-1.11239
P84099	Rpl19	RL19_MOUSE 60S ribosomal protein L19	22	15.3018	15.9092	10.3075	7.36048	8.99515	9.3051	8.48767	8.34108	7.7077	8.28433	11.5748	8.42518	0.727888	-0.458212	0.140093	#N/A	-1.11122
Q8BGD6	Slc38a9	S38A9_MOUSE Putative sodium-coupled neutral amino acid transporter 9	7	9.69893	9.32016	10.063	8.9239	9.8386	10.8961	10.121	11.0154	10.381	9.74191	9.56892	10.4311	1.0901	0.124461	0.025077	#N/A	0.424643
P97822	Anp32e	AN32E_MOUSE Acidic leucine-rich nuclear phosphoprotein 32 family member E	29	20.8862	14.5972	7.62135	8.35343	9.51957	7.03187	7.59388	7.89211	8.14959	8.35483	12.1956	7.80446	0.639943	-0.643985	0.152906	#N/A	-1.11038
P61255	Rpl26	RL26_MOUSE 60S ribosomal protein L26	45	14.8168	15.9475	9.97445	7.25081	9.3341	9.75852	8.16151	8.63761	8.1003	8.01829	11.4647	8.53525	0.744478	-0.425698	0.155341	#N/A	-1.1069
O88291	Znf326	ZN326_MOUSE DBIRD complex subunit ZNF326	28	11.4557	11.3156	9.47915	9.54914	8.88377	9.73631	9.75024	9.64166	9.77146	10.4169	10.1367	9.86331	0.973033	-0.0394397	0.637221	#N/A	-1.10552
Q3TKY6	Cwc27	CWC27_MOUSE Peptidyl-prolyl cis-trans isomerase CWC27 homolog	35	10.0033	9.8512	10.7412	9.88599	9.92679	9.98549	10.1232	10.2997	9.43403	9.74914	10.0817	9.91831	0.983794	-0.0235718	0.488462	#N/A	-1.10235
Q8C5N3	Cwc22	CWC22_MOUSE Pre-mRNA-splicing factor CWC22 homolog	50	9.43086	9.29509	9.93434	10.4825	9.64729	9.97128	10.6752	10.3671	10.1291	10.0673	9.75802	10.242	1.0496	0.0698371	0.0925871	#N/A	-1.09758
Q99J56	Derl1	DERL1_MOUSE Derlin-1	10	8.82371	8.56289	10.1268	9.49635	10.0047	10.3207	11.2444	10.3456	11.2248	9.85007	9.40289	10.5971	1.12701	0.172495	0.0209432	#N/A	0.396414
Q9DB42	Znf593	ZN593_MOUSE Zinc finger protein 593	14	11.2809	11.2572	11.9092	9.04437	9.00292	9.85248	9.45895	9.95989	8.84364	9.39039	10.4989	9.50107	0.904957	-0.144079	0.184429	#N/A	-1.09627
Q8BQ30	Ppp1r18	PPR18_MOUSE Phostensin	50	10.8054	9.41372	9.46392	9.89829	10.4171	9.69471	9.86002	9.90336	10.4885	10.055	9.99969	10.0003	1.00006	9.11783e-05	0.998401	#N/A	-1.09478
P09405	Ncl	NUCL_MOUSE Nucleolin	294	12.2259	11.787	11.0623	8.31713	10.1345	10.2369	9.41493	9.50705	8.92666	8.38759	10.7054	9.29463	0.868221	-0.203865	0.116947	#N/A	-1.09293
Q00PI9	Hnrnpul2	HNRL2_MOUSE Heterogeneous nuclear ribonucleoprotein U-like protein 2	174	9.1717	9.01053	9.37021	10.7194	9.91057	9.45159	10.8738	10.196	10.8191	10.4771	9.63648	10.3635	1.07545	0.104935	0.110952	#N/A	-1.09195
Q9EQQ2	Yipf5	YIPF5_MOUSE Protein YIPF5	5	9.17859	9.54893	10.0185	10.1654	8.87057	10.1355	10.6733	10.6193	10.4107	10.3792	9.5564	10.4436	1.09284	0.12808	0.0186059	#N/A	0.388716
Q9D5R3	Cep83	CEP83_MOUSE Centrosomal protein of 83 kDa	1	9.07399	9.85466	8.70779	12.778	9.75963	9.55158	9.69355	10.8047	9.84722	9.9289	10.0348	9.96519	0.993062	-0.0100447	0.929931	#N/A	-1.09104
Q9CR02	Tma16	TMA16_MOUSE Translation machinery-associated protein 16	28	9.06265	9.69457	10.1638	10.1622	9.6575	10.543	10.7342	10.5025	9.38289	10.0965	9.74814	10.2518	1.05167	0.0726803	0.149581	#N/A	-1.0905
P35459	Ly6d	LY6D_MOUSE Lymphocyte antigen 6D	15	3.7845	7.9104	6.74482	11.0869	9.97484	10.8751	11.8217	12.0442	12.4595	13.298	7.90029	12.0997	1.53155	0.614993	0.0275746	#N/A	0.369291
Q8R5J9	Arl6ip5	PRAF3_MOUSE PRA1 family protein 3	16	9.30081	8.29178	8.94507	9.9331	10.401	10.3525	11.3167	9.88357	11.3847	10.1908	9.37435	10.6257	1.13348	0.180761	0.0320321	#N/A	0.366489
Q8CB77	Tceb3	ELOA1_MOUSE Transcription elongation factor B polypeptide 3	29	9.80379	9.75853	10.3532	10.4869	10.0289	10.0542	9.80742	10.1471	9.49583	10.0642	10.0863	9.91375	0.982896	-0.0248891	0.386067	#N/A	-1.08784
Q3UZA1	Rcsd1	CPZIP_MOUSE CapZ-interacting protein	42	10.4472	10.0713	10.8136	9.71817	9.45822	10.4459	9.01422	9.91218	9.98662	10.1326	10.1017	9.8983	0.979865	-0.0293446	0.567931	#N/A	-1.08714
Q9DC33	Hmg20a	HM20A_MOUSE High mobility group protein 20A	20	9.37629	9.78757	9.61092	11.343	10.6995	9.62615	10.0393	10.1538	9.4346	9.92873	10.1635	9.83652	0.967832	-0.0471717	0.444046	#N/A	-1.08642
Q9Z315	Sart1	SNUT1_MOUSE U4/U6.U5 tri-snRNP-associated protein 1	78	9.99676	9.86222	10.1974	9.81476	10.0387	10.1941	10.2876	10.1165	9.58968	9.90236	9.98197	10.018	1.00361	0.00520525	0.807458	#N/A	-1.08623
Q08024	Cbfb	PEBB_MOUSE Core-binding factor subunit beta	22	8.36461	8.33059	10.555	10.0836	10.5073	10.195	10.6913	10.4558	10.0165	10.8003	9.56822	10.4318	1.09025	0.124663	0.16565	#N/A	-1.0861
P81117	Nucb2	NUCB2_MOUSE Nucleobindin-2	36	10.1572	8.89234	9.36195	11.0759	9.59989	10.4358	9.82205	10.5221	9.89087	10.2419	9.81746	10.1825	1.03719	0.0526769	0.402921	YES	-1.085
Q61470	Cd37	CD37_MOUSE Leukocyte antigen CD37	22	7.085	8.88176	9.01551	9.78591	10.8416	10.7013	10.7103	11.0764	10.9688	10.9334	9.12196	10.878	1.19251	0.254004	0.0460312	#N/A	0.353737
Q8K4P0	Wdr33	WDR33_MOUSE pre-mRNA 3' end processing protein WDR33	45	9.1584	10.159	10.05	9.64975	10.0037	10.3486	10.1934	10.0108	10.1901	10.2363	9.80417	10.1958	1.03995	0.0565132	0.0985191	#N/A	-1.08429
Q9CYX7	Rrp15	RRP15_MOUSE RRP15-like protein	21	10.9086	10.9407	11.4146	8.79501	10.3003	10.2016	9.48663	9.86128	9.25814	8.83314	10.4718	9.52816	0.909884	-0.136246	0.115273	#N/A	-1.08256
Q9CR51	Atp6v1g1	VATG1_MOUSE V-type proton ATPase subunit G 1	2	9.97293	10.4605	9.11444	10.3781	7.9069	9.22397	11.0078	10.6725	10.3979	10.8649	9.56657	10.4334	1.09061	0.125137	0.175769	#N/A	-1.08136
Q5BU09	Eapp	EAPP_MOUSE E2F-associated phosphoprotein	7	10.6709	9.69498	10.6369	9.09554	9.96777	9.68905	9.93882	10.2977	9.75346	10.2549	10.0132	9.98679	0.99736	-0.00381333	0.937655	#N/A	-1.07758
Q9Z2D6	Mecp2	MECP2_MOUSE Methyl-CpG-binding protein 2	56	10.0108	10.2702	10.3342	10.8978	10.3212	8.25948	8.68546	10.2961	10.2322	10.6926	10.3668	9.63317	0.929229	-0.105894	0.210461	#N/A	-1.07686
Q8CHP5	Wibg	WIBG_MOUSE Partner of Y14 and mago	19	11.3297	10.8401	11.3603	8.60837	9.19471	9.72749	9.73414	9.84544	9.58818	9.77155	10.2666	9.73336	0.948057	-0.0769537	0.404916	#N/A	-1.07635
Q91W39	Ncoa5	NCOA5_MOUSE Nuclear receptor coactivator 5	33	9.53298	9.49561	9.84192	10.4333	10.0266	9.83989	9.77089	10.3362	10.1565	10.5662	9.86608	10.1339	1.02715	0.0386454	0.275198	#N/A	-1.07617
P49710	Hcls1	HCLS1_MOUSE Hematopoietic lineage cell-specific protein	109	12.064	12.6666	10.3746	8.12037	8.54794	10.0964	9.05273	9.65887	9.62484	9.79366	10.3547	9.6453	0.93149	-0.102388	0.483121	#N/A	-1.07428
Q9R1C7	Prpf40a	PR40A_MOUSE Pre-mRNA-processing factor 40 homolog A	77	9.81551	9.65886	9.94313	10.4317	9.76314	9.74639	10.0387	10.0586	10.1319	10.4122	9.92247	10.0776	1.01563	0.0223752	0.395299	#N/A	-1.07419
Q6P8I4	Pcnp	PCNP_MOUSE PEST proteolytic signal-containing nuclear protein	21	13.6951	11.9255	10.3946	8.62012	9.92262	9.60818	8.35973	9.05878	9.37272	9.04267	10.9116	9.08842	0.832914	-0.26376	0.105125	#N/A	-1.07303
O35491	Clk2	CLK2_MOUSE Dual specificity protein kinase CLK2	5	9.38964	9.61908	11.1964	9.35729	8.22611	9.46859	8.29975	13.8132	12.2158	8.4141	9.5577	10.4423	1.09255	0.127702	0.490749	#N/A	-1.07295
A2CG63	Arid4b	ARI4B_MOUSE AT-rich interactive domain-containing protein 4B	43	9.77888	10.0561	10.0687	10.3655	10.0205	9.81177	9.92677	9.97579	9.88396	10.112	10.0579	9.94206	0.988479	-0.0167179	0.315174	#N/A	-1.07253
Q9CZ91	Srfbp1	SRFB1_MOUSE Serum response factor-binding protein 1	15	11.2062	11.0931	11.5159	8.54764	10.2023	10.2318	9.56547	10.0083	8.92607	8.70312	10.513	9.48695	0.9024	-0.148162	0.143981	#N/A	-1.07188
O89086	Rbm3	RBM3_MOUSE Putative RNA-binding protein 3	35	11.4418	11.1891	11.5447	8.64785	8.90941	9.3747	10.4144	10.1768	9.42737	8.87401	10.3466	9.65346	0.93301	-0.100035	0.365707	#N/A	-1.07124
Q9D0B0	Srsf9	SRSF9_MOUSE Serine/arginine-rich splicing factor 9	30	9.91919	10.3455	10.4093	9.42183	9.06809	10.1876	10.1317	10.5848	10.1661	9.76584	9.83278	10.1672	1.03401	0.048252	0.295088	#N/A	-1.07117
Q07231	Zscan21	ZSC21_MOUSE Zinc finger and SCAN domain-containing protein 21	5	9.13385	9.606	10.4818	11.0456	9.72636	9.63887	10.2289	10.8675	9.74851	9.5226	9.99872	10.0013	1.00026	0.000368464	0.995313	#N/A	-1.06937
Q8BI22	Cep128	CE128_MOUSE Centrosomal protein of 128 kDa	13	9.94413	8.78464	8.56519	11.0613	11.7604	9.80475	9.58804	9.53899	10.132	10.8205	10.0231	9.97686	0.995383	-0.00667623	0.947234	#N/A	-1.06733
Q9D883	U2af1	U2AF1_MOUSE Splicing factor U2AF 35 kDa subunit	24	9.55145	9.85725	9.66874	10.7982	9.30233	9.00493	10.7952	10.1519	10.3081	10.5619	9.83559	10.1644	1.03343	0.0474418	0.438477	#N/A	-1.06653
Q05D44	Eif5b	IF2P_MOUSE Eukaryotic translation initiation factor 5B	134	10.7626	11.407	10.6837	9.02601	10.1878	10.0943	9.54268	9.78419	9.14459	9.36717	10.4134	9.58659	0.920599	-0.119355	0.108973	#N/A	-1.06554
Q91V64	Isoc1	ISOC1_MOUSE Isochorismatase domain-containing protein 1	11	8.34781	8.68487	10.3016	9.9478	9.78612	10.4223	10.1019	11.279	10.4278	10.7008	9.41364	10.5864	1.12458	0.169382	0.0335591	#N/A	0.339057
Q8R1N0	Znf830	ZN830_MOUSE Zinc finger protein 830	16	9.21532	10.1497	10.056	9.75245	10.3804	9.94144	9.97566	10.4976	9.87385	10.1577	9.91077	10.0892	1.01801	0.0257493	0.466381	#N/A	-1.06364
Q9D2R8	Mrps33	RT33_MOUSE 28S ribosomal protein S33, mitochondrial	5	10.8907	9.59738	10.172	9.75898	10.3835	9.52093	10.255	10.2906	9.14018	9.99066	10.1605	9.83947	0.968403	-0.04632	0.345475	YES	-1.06321
Q9ESU6	Brd4	BRD4_MOUSE Bromodomain-containing protein 4	66	9.32247	10.1127	9.57052	10.2483	9.57358	10.2291	10.1787	10.0662	10.1378	10.5606	9.76551	10.2345	1.04802	0.0676699	0.0557824	#N/A	-1.06307
Q9DBR7	Ppp1r12a	MYPT1_MOUSE Protein phosphatase 1 regulatory subunit 12A	90	10.195	10.7967	10.1735	9.5219	9.65458	9.84579	9.56451	9.7947	10.0983	10.355	10.0683	9.93166	0.986425	-0.0197185	0.621876	#N/A	-1.0619
Q9WTV7	Rlim	RNF12_MOUSE E3 ubiquitin-protein ligase RLIM	4	10.7971	9.62161	9.6138	10.9375	10.4555	10.0598	10.1955	9.39333	9.81789	9.10797	10.2851	9.7149	0.94456	-0.0822853	0.145023	#N/A	-1.06183
O35685	Nudc	NUDC_MOUSE Nuclear migration protein nudC	79	11.8229	11.243	11.0891	8.36779	9.70057	10.4358	9.7985	9.99555	8.81913	8.72762	10.4447	9.55532	0.914851	-0.128391	0.255855	#N/A	-1.06145
P21958	Tap1	TAP1_MOUSE Antigen peptide transporter 1	75	9.85029	9.36618	9.63889	9.78939	9.28519	10.5283	11.0422	9.47259	10.7778	10.2492	9.58599	10.414	1.08638	0.119528	0.0337869	#N/A	0.300414
P56212	Arpp19	ARP19_MOUSE cAMP-regulated phosphoprotein 19	13	13.4652	11.255	13.5329	8.7203	7.87841	10.5903	8.2542	8.69272	9.10731	8.50372	10.9704	9.02965	0.823095	-0.280869	0.179551	#N/A	-1.06071
P40201	Chd1	CHD1_MOUSE Chromodomain-helicase-DNA-binding protein 1	40	10.1	9.96607	10.3371	9.73829	9.55574	10.2912	10.6956	10.0465	9.55075	9.71877	9.93944	10.0606	1.01219	0.0174747	0.636932	#N/A	-1.05903
Q80TY0-2	Fnbp1	FNBP1_MOUSE Isoform 2 of Formin-binding protein 1	81	9.81634	8.78829	10.5424	9.64437	11.2171	9.98712	10.1962	9.9315	10.1379	9.73885	10.0017	9.99831	0.999661	-0.000488496	0.993933	#N/A	-1.05891
Q7TPE5	Slc7a6os	S7A6O_MOUSE Probable RNA polymerase II nuclear localization protein SLC7A6OS	9	10.1194	10.2288	10.1841	9.53363	9.91256	10.2477	9.82988	10.416	9.47502	10.0529	9.9957	10.0043	1.00086	0.00124101	0.968123	#N/A	-1.0585
P54103	Dnajc2	DNJC2_MOUSE DnaJ homolog subfamily C member 2	52	9.23854	8.9416	9.98026	10.3993	9.96392	10.2275	10.6072	10.2889	10.0525	10.3003	9.70472	10.2953	1.06085	0.085224	0.0913232	#N/A	-1.05813
Q61792	Lasp1	LASP1_MOUSE LIM and SH3 domain protein 1	52	10.6325	10.9035	10.5745	8.78629	9.36633	9.44083	9.99655	10.1	10.0343	10.1652	10.0526	9.94738	0.98953	-0.0151842	0.817904	#N/A	-1.05779
Q6ZQ58	Larp1	LARP1_MOUSE La-related protein 1	84	11.4381	10.8119	11.2358	8.72171	9.42365	10.435	10.2948	10.2789	8.63353	8.72663	10.3262	9.67377	0.936815	-0.0941635	0.36112	#N/A	-1.05616
Q8VDM6	Hnrnpul1	HNRL1_MOUSE Heterogeneous nuclear ribonucleoprotein U-like protein 1	92	9.4353	9.63827	9.65378	10.6165	9.65798	9.98922	10.0648	9.93042	10.4535	10.5603	9.80037	10.1996	1.04074	0.0576118	0.148868	#N/A	-1.05611
Q9D9K3	Aven	AVEN_MOUSE Cell death regulator Aven	5	10.7069	9.57197	10.7348	9.88061	11.7098	10.1443	10.1008	9.78903	8.48329	8.87841	10.5208	9.47917	0.900992	-0.150415	0.0730018	#N/A	-1.05585
Q9Z130	Hnrnpdl	HNRDL_MOUSE Heterogeneous nuclear ribonucleoprotein D-like	35	11.184	10.6069	11.3561	9.10515	9.2849	10.2821	9.47169	9.97526	9.36447	9.36942	10.3074	9.69259	0.940351	-0.088728	0.277213	#N/A	-1.05482
Q8CIB6	Tmem230	TM230_MOUSE Transmembrane protein 230	4	8.63934	8.66261	9.91638	10.1618	9.62322	9.29313	11.0794	10.3532	11.3798	10.8911	9.40067	10.5993	1.12751	0.173137	0.0393019	#N/A	0.295
Q9CTG6	Atp13a2	AT132_MOUSE Probable cation-transporting ATPase 13A2	1	7.91025	7.06938	9.57497	11.7044	7.55271	10.4809	11.9112	10.9989	11.0446	11.7526	8.76234	11.2376	1.28249	0.358951	0.0406072	#N/A	0.268777
Q9CWW7	Cxxc1	CXXC1_MOUSE CXXC-type zinc finger protein 1	29	8.79218	9.80638	9.3251	10.5512	10.0475	9.73458	10.5033	10.5428	10.227	10.4699	9.70447	10.2955	1.0609	0.0852945	0.131296	#N/A	-1.05242
P10922	H1f0	H10_MOUSE Histone H1.0	25	9.1317	10.0592	6.81566	10.6528	8.2039	13.0449	11.6006	8.37805	12.6933	9.41977	8.97265	11.0273	1.22899	0.297476	0.112597	#N/A	-1.05
Q8R2M2	Dnttip2	TDIF2_MOUSE Deoxynucleotidyltransferase terminal-interacting protein 2	60	10.7764	10.6417	10.7906	9.22599	9.6113	9.58237	10.1362	10.1657	9.6573	9.41231	10.2092	9.79078	0.959015	-0.0603744	0.295572	#N/A	-1.04908
F8VPQ2	Arid4a	F8VPQ2_MOUSE Protein Arid4a	38	9.05695	9.52307	9.34705	11.3583	9.64103	9.14595	10.1697	9.96303	10.8385	10.9565	9.78528	10.2147	1.04389	0.0619669	0.434866	#N/A	-1.04853
Q91XV3	Basp1	BASP1_MOUSE Brain acid soluble protein 1	4	12.6353	7.64638	11.0959	11.5103	10.6787	8.45467	8.19532	8.76062	9.47557	11.5474	10.7133	9.28672	0.866839	-0.206165	0.20663	#N/A	-1.04779
Q9R0Q7	Ptges3	TEBP_MOUSE Prostaglandin E synthase 3	43	10.5843	11.7617	10.0978	8.71514	9.93942	10.0346	9.16588	10.5409	9.54245	9.61781	10.2197	9.78033	0.95701	-0.0633941	0.453454	#N/A	-1.0475
Q9CQJ8	Ndufb9	NDUB9_MOUSE NADH dehydrogenase [ubiquinone] 1 beta subcomplex subunit 9	21	10.378	9.07444	10.0033	10.7072	8.98375	9.29159	11.1233	9.47035	11.0644	9.90361	9.82934	10.1707	1.03472	0.0492457	0.530995	YES	-1.04749
E9Q453	Tpm1	E9Q453_MOUSE Tropomyosin alpha-1 chain	13	9.87963	9.39889	9.60388	10.6607	10.5307	9.49577	9.97025	10.1382	9.89924	10.4228	10.0148	9.98525	0.997054	-0.00425711	0.922656	#N/A	-1.04694
Q6PH08	Erc2	ERC2_MOUSE ERC protein 2	7	10.1903	10.111	10.5939	10.1586	9.80036	11.2357	9.07906	10.2732	8.73591	9.82185	10.1708	9.82914	0.966405	-0.0493	0.494461	#N/A	-1.04692
Q91Z38	Ttc1	TTC1_MOUSE Tetratricopeptide repeat protein 1	24	10.4809	10.6164	10.0324	9.94708	9.83657	9.93389	9.65011	10.8807	9.22241	9.39959	10.1827	9.81734	0.964122	-0.0527118	0.309947	#N/A	-1.04521
Q8C1S0	Med19	MED19_MOUSE Mediator of RNA polymerase II transcription subunit 19	4	10.2919	11.9601	10.4145	10.1319	8.16429	9.39675	9.26247	10.3131	9.60324	10.4619	10.1925	9.80749	0.962223	-0.0555572	0.579013	#N/A	-1.04508
E9Q6J5	Bod1l	E9Q6J5_MOUSE Protein Bod1l	66	10.8407	11.8688	10.322	9.43208	9.74018	9.7851	9.02551	9.9707	9.29955	9.71537	10.4408	9.55925	0.915571	-0.127257	0.113535	#N/A	-1.04436
P11031	Sub1	TCP4_MOUSE Activated RNA polymerase II transcriptional coactivator p15	93	12.0699	10.3533	10.1542	9.40248	10.353	9.87595	9.72203	9.73744	9.18932	9.14239	10.4666	9.53343	0.910845	-0.134723	0.100552	#N/A	-1.04409
Q5SWT7	Ikzf1	Q5SWT7_MOUSE DNA-binding protein Ikaros (Fragment)	3	5.67305	11.1052	9.28938	10.828	10.7083	9.30013	9.21925	11.3037	10.4023	12.1706	9.52079	10.4792	1.10067	0.138375	0.439595	#N/A	-1.04304
Q8C1Z8	Trmt10a	TM10A_MOUSE tRNA methyltransferase 10 homolog A	5	10.8015	10.9558	11.0352	9.85117	8.70147	9.94763	9.48109	9.79254	9.33255	10.101	10.269	9.73096	0.947603	-0.0776453	0.304269	#N/A	-1.04299
P97379-2	G3bp2	G3BP2_MOUSE Isoform B of Ras GTPase-activating protein-binding protein 2	2	9.94949	11.233	9.05986	11.7922	9.90489	10.2115	8.91933	10.5003	8.33952	10.09	10.3879	9.61213	0.925321	-0.111974	0.265213	#N/A	-1.04276
B1AXI9	Cep131	B1AXI9_MOUSE 5-azacytidine induced gene 1	7	10.627	9.8015	9.73584	10.4312	9.9142	9.64961	10.1934	10.2845	9.16672	10.196	10.1019	9.89805	0.979816	-0.0294179	0.487552	#N/A	-1.04268
Q9CQY6	Uqcc2	UQCC2_MOUSE Ubiquinol-cytochrome-c reductase complex assembly factor 2	6	8.2785	8.89838	9.39724	9.52929	11.8149	11.0652	10.4074	10.799	9.7779	10.0322	9.58366	10.4163	1.08689	0.1202	0.250718	YES	-1.04265
Q61687	Atrx	ATRX_MOUSE Transcriptional regulator ATRX	111	9.83412	9.6927	9.77223	10.1852	10.0021	10.1695	10.1069	10.037	10.1997	10.0005	9.89727	10.1027	1.02076	0.0296412	0.080788	#N/A	-1.04241
Q8WUR0		CS012_MOUSE Protein C19orf12 homolog	6	8.73583	9.25441	9.10315	10.5042	9.44167	10.4216	11.3371	10.6362	10.7161	9.84966	9.40785	10.5921	1.12588	0.171056	0.0155387	#N/A	0.252482
E9PYF7	Ap1ar	E9PYF7_MOUSE AP1AR	3	10.6467	10.2133	11.0109	9.5016	9.41678	10.7042	8.99204	10.788	9.69219	9.03428	10.1579	9.84214	0.968919	-0.0455517	0.545608	#N/A	-1.04228
Q8BR65	Suds3	SDS3_MOUSE Sin3 histone deacetylase corepressor complex component SDS3	16	8.22051	9.10688	10.1719	11.6335	10.0763	9.78617	9.89668	10.4692	10.0067	10.6322	9.84182	10.1582	1.03215	0.0456466	0.619553	#N/A	-1.04207
P58771	Tpm1	TPM1_MOUSE Tropomyosin alpha-1 chain	7	11.532	10.6255	8.74688	10.7478	9.77024	9.33467	9.05592	9.63375	9.45122	11.102	10.2845	9.71551	0.944677	-0.0821075	0.369417	#N/A	-1.0419
Q9D0M2	Cdca7	CDCA7_MOUSE Cell division cycle-associated protein 7	5	9.3154	10.4026	10.3811	9.69672	9.40899	10.9955	10.2074	11.1318	8.72727	9.73315	9.84096	10.159	1.03232	0.0458905	0.546711	#N/A	-1.04162
P21107	Tpm3	TPM3_MOUSE Tropomyosin alpha-3 chain	99	12.0515	11.0482	10.2094	8.98988	10.195	9.95033	8.9059	9.77207	9.53711	9.34053	10.4988	9.50119	0.904979	-0.144044	0.123703	#N/A	-1.0407
Q9D855	Uqcrb	QCR7_MOUSE Cytochrome b-c1 complex subunit 7	35	11.7342	11.1486	9.8363	9.77922	8.65104	9.21886	10.0362	9.78536	10.0692	9.74098	10.2299	9.77012	0.955058	-0.0663399	0.456938	YES	-1.03964
Q99L28	Rsl24d1	RLP24_MOUSE Probable ribosome biogenesis protein RLP24	6	10.2638	9.42145	11.1013	8.7603	11.1639	9.57363	11.061	9.98007	10.1545	8.51997	10.1421	9.85783	0.971967	-0.0410209	0.661783	#N/A	-1.03926
Q9CQX4	Paf	PAF15_MOUSE PCNA-associated factor	4	14.6665	12.7381	9.60275	8.34374	10.7726	11.7041	8.22653	7.62308	7.65854	8.66404	11.2247	8.77526	0.781778	-0.355168	0.1136	#N/A	-1.03909
Q8BZR9		CQ085_MOUSE Uncharacterized protein C17orf85 homolog	34	10.0061	9.52856	9.83534	10.3976	9.99656	9.8141	9.86336	9.95551	10.5175	10.0854	9.95283	10.0472	1.00948	0.0136108	0.63152	#N/A	-1.0387
Q0VGB7	Ppp4r2	PP4R2_MOUSE Serine/threonine-protein phosphatase 4 regulatory subunit 2	40	9.38791	10.0794	9.51752	10.1244	9.98216	10.7319	10.1274	10.2358	9.72135	10.0921	9.81828	10.1817	1.03702	0.052438	0.141681	#N/A	-1.03669
O08664	Bcl7c	BCL7C_MOUSE B-cell CLL/lymphoma 7 protein family member C	7	8.39934	8.66159	11.1547	9.39249	10.0187	12.1332	10.2133	10.2521	10.4156	9.35892	9.52536	10.4746	1.09966	0.137052	0.196105	#N/A	-1.03641
Q9D6J3	Ccdc94	CCD94_MOUSE Coiled-coil domain-containing protein 94	19	10.4387	10.1385	10.4319	10.1148	9.36942	9.90972	9.67191	10.4829	9.20734	10.2348	10.0987	9.90133	0.98046	-0.0284696	0.523095	#N/A	-1.03567
Q5DTM8	Rnf20	BRE1A_MOUSE E3 ubiquitin-protein ligase BRE1A	68	9.31462	9.72891	9.62511	10.4089	9.84326	10.0144	10.2221	10.5214	10.0983	10.223	9.78416	10.2158	1.04412	0.0622879	0.0749069	#N/A	-1.03474
O35083	Agpat1	PLCA_MOUSE 1-acyl-sn-glycerol-3-phosphate acyltransferase alpha	13	8.39595	9.46865	9.13398	10.5318	9.59661	10.5466	10.2925	10.8768	10.6676	10.4896	9.4254	10.5746	1.12193	0.16598	0.0269571	#N/A	0.247018
Q922Y1	Ubxn1	UBXN1_MOUSE UBX domain-containing protein 1	38	10.5891	10.2874	10.059	10.7187	9.59975	9.9387	9.62101	9.98624	9.32433	9.87582	10.2508	9.74922	0.95107	-0.0723764	0.0717138	#N/A	-1.03434
Q8BVV7	Cep95	CEP95_MOUSE Centrosomal protein of 95 kDa	5	8.53288	8.80369	8.87916	10.4523	8.74975	9.23698	9.46763	17.9469	9.04703	8.8837	9.08356	10.9164	1.20178	0.265174	0.360852	#N/A	-1.03301
Q9D7S7	Rpl22l1	RL22L_MOUSE 60S ribosomal protein L22-like 1	9	13.2243	12.4708	12.5943	7.55784	9.29114	10.5023	9.6096	10.7773	6.4992	7.4732	11.0277	8.97232	0.813618	-0.297576	0.180687	#N/A	-1.03279
Q80XJ2	Rnf168	RN168_MOUSE E3 ubiquitin-protein ligase RNF168	1	10.0459	10.9332	9.95983	10.7478	9.57895	9.4465	10.441	10.4382	9.43325	8.97536	10.2531	9.74686	0.950623	-0.0730555	0.230647	#N/A	-1.03186
S4R294	Prrc2c	S4R294_MOUSE Protein PRRC2C	4	10.8283	10.1439	10.6656	9.90539	10.4038	9.53475	10.3923	10.3465	8.7014	9.07803	10.3894	9.6106	0.925039	-0.112414	0.0849598	#N/A	-1.03179
Q9D7Z3	Nol7	NOL7_MOUSE Nucleolar protein 7	12	6.33141	6.56998	12.2936	10.703	10.8358	10.7912	10.8548	11.4365	9.87182	10.312	9.34676	10.6533	1.13978	0.188758	0.348031	#N/A	-1.0315
Q9CRB9	Chchd3	CHCH3_MOUSE Coiled-coil-helix-coiled-coil-helix domain-containing protein 3, mitochondrial	20	10.317	8.91625	9.64856	10.9004	10.5236	9.46165	9.97687	10.0611	10.1657	10.0288	10.0612	9.93882	0.987841	-0.0176499	0.755688	#N/A	-1.0304
A2AM29	Mllt3	AF9_MOUSE Protein AF-9	6	10.0435	9.44567	10.0145	9.81558	9.63971	10.6454	10.74	10.4968	9.48999	9.66878	9.79179	10.2082	1.04253	0.0600828	0.198639	#N/A	-1.0297
Q7TNE3	Spag7	SPAG7_MOUSE Sperm-associated antigen 7	21	10.5011	10.5939	10.6783	9.43168	9.9241	9.78112	9.8106	10.1821	9.17271	9.92428	10.2258	9.77416	0.955832	-0.0651711	0.163321	#N/A	-1.02907
Q6PGH2	Hn1l	HN1L_MOUSE Hematological and neurological expressed 1-like protein	21	11.8926	11.039	10.9299	9.40048	9.30481	10.3771	9.22272	9.84879	8.85115	9.13338	10.5134	9.48663	0.90234	-0.148256	0.121827	#N/A	-1.02895
Q99L02	PAGR1	PAGR1_MOUSE PAXIP1-associated glutamate-rich protein 1	2	8.72761	7.87594	10.0951	11.4961	9.14881	10.7353	11.3467	9.22279	9.24623	12.1054	9.46871	10.5313	1.11222	0.153441	0.243638	#N/A	-1.02846
Q9D9Z5	Dda1	DDA1_MOUSE DET1- and DDB1-associated protein 1	12	9.60008	12.2685	9.93888	9.14902	8.44265	10.5169	9.80502	9.95303	9.40756	10.9184	9.87983	10.1202	1.02433	0.0346777	0.744675	#N/A	-1.02745
Q8BG79	Cwf19l2	C19L2_MOUSE CWF19-like protein 2	28	8.94089	9.39202	9.77167	10.4467	10.0236	10.4195	10.3822	10.3789	9.88625	10.3583	9.71498	10.285	1.05868	0.0822637	0.093069	#N/A	-1.02706
P21107-2	Tpm3	TPM3_MOUSE Isoform 2 of Tropomyosin alpha-3 chain	91	9.92954	9.22258	10.3165	9.70472	10.4737	10.2471	10.0963	10.3804	10.0361	9.59298	9.92941	10.0706	1.01422	0.0203666	0.605325	#N/A	-1.02702
Q6ZWV7	Rpl35	RL35_MOUSE 60S ribosomal protein L35	18	14.0503	14.2613	11.6977	7.63586	9.52108	10.3959	7.63602	8.14223	7.98661	8.67299	11.4332	8.56675	0.749284	-0.416415	0.089883	#N/A	-1.02683
Q9EPQ8	Tcf20	TCF20_MOUSE Transcription factor 20	10	14.1745	14.3139	9.03216	9.16697	8.94733	8.89703	9.39389	9.28721	7.83288	8.95408	11.127	8.87302	0.797433	-0.326564	0.152516	#N/A	-1.02667
A2APB8	Tpx2	TPX2_MOUSE Targeting protein for Xklp2	6	12.3438	10.4563	9.53761	8.54992	10.8387	10.2309	8.90721	8.99934	9.79514	10.341	10.3453	9.65472	0.93325	-0.0996647	0.366976	#N/A	-1.02631
E9Q5F9	Setd2	SETD2_MOUSE Histone-lysine N-methyltransferase SETD2	68	9.67514	9.62074	9.56339	10.1324	10.205	10.0887	10.011	10.455	10.0936	10.155	9.83933	10.1607	1.03266	0.0463615	0.0832939	#N/A	-1.02609
Q9CXG3	Ppil4	PPIL4_MOUSE Peptidyl-prolyl cis-trans isomerase-like 4	38	9.99716	10.5031	10.4008	9.73663	9.66426	9.91791	9.60116	10.0775	9.91172	10.1898	10.0604	9.93962	0.987995	-0.0174239	0.560542	#N/A	-1.02581
Q3TIV5	Zc3h15	ZC3HF_MOUSE Zinc finger CCCH domain-containing protein 15	45	12.1591	11.6824	10.4638	9.12376	10.0878	10.1803	8.93185	9.33261	8.7142	9.32414	10.7034	9.29662	0.868569	-0.203287	0.0613366	#N/A	-1.02535
Q02819	Nucb1	NUCB1_MOUSE Nucleobindin-1	54	12.2173	9.35436	12.0247	10.0291	8.53892	10.425	9.68081	10.0169	8.71209	9.00073	10.4329	9.56711	0.917015	-0.124982	0.32179	#N/A	-1.02527
Q9CXK9	Rbm33	RBM33_MOUSE RNA-binding protein 33	11	10.58	11.1534	9.60774	10.32	10.3502	9.29227	8.61612	9.94468	9.94132	10.1943	10.4023	9.59774	0.922658	-0.116132	0.0678141	#N/A	-1.02526
Q99KG3	Rbm10	RBM10_MOUSE RNA-binding protein 10	52	9.34009	9.29243	9.6895	10.454	10.4917	10.1786	10.0657	10.2853	10.0301	10.1726	9.85354	10.1465	1.02973	0.0422619	0.329245	#N/A	-1.02484
Q80XP8	Fam76b	FA76B_MOUSE Protein FAM76B	25	9.38184	9.11474	9.83241	10.777	10.4322	9.28955	10.1794	9.39303	10.7201	10.8798	9.90764	10.0924	1.01865	0.0266528	0.693886	#N/A	-1.02478
Q7TSC1	Prrc2a	PRC2A_MOUSE Protein PRRC2A	87	12.2769	11.1885	10.0559	9.28203	9.69362	9.96521	9.44537	9.81362	8.9495	9.32937	10.4994	9.50061	0.904873	-0.144213	0.144554	#N/A	-1.02461
Q9ET30	Tm9sf3	TM9S3_MOUSE Transmembrane 9 superfamily member 3	48	8.56763	9.27176	9.36357	10.3608	9.01432	10.1952	11.4742	10.3595	10.8382	10.5548	9.31562	10.6844	1.14693	0.19778	0.0069488	#N/A	0.22862
Q99K48	Nono	NONO_MOUSE Non-POU domain-containing octamer-binding protein	174	9.93161	9.11211	9.66469	10.4479	11.0689	9.83154	9.9711	9.29811	10.5895	10.0845	10.045	9.95495	0.991031	-0.0129976	0.825965	#N/A	-1.0222
Q9ERL0	Mllt1	Q9ERL0_MOUSE Btk-PH-domain binding protein	10	11.6255	9.98675	9.7485	10.5296	10.0436	9.67706	9.70402	9.79516	9.09096	9.79888	10.3868	9.61322	0.925523	-0.111659	0.0819951	#N/A	-1.02139
Q6ZQ06	Cep162	CE162_MOUSE Centrosomal protein of 162 kDa	5	10.2238	9.41961	9.73316	9.73504	10.5062	10.1198	9.65141	9.90137	10.3719	10.3377	9.92356	10.0764	1.01541	0.0220555	0.539159	#N/A	-1.02138
Q3THJ3	Eif1ad	EIF1A_MOUSE Probable RNA-binding protein EIF1AD	12	9.72584	11.568	11.3802	8.45985	10.208	10.3896	10.1301	10.6349	8.55007	8.9536	10.2684	9.73165	0.94773	-0.0774514	0.469561	#N/A	-1.02059
P62242	Rps8	RS8_MOUSE 40S ribosomal protein S8	69	10.906	11.6031	10.7827	8.61215	9.63134	9.96787	10.1823	10.0024	9.32605	8.98601	10.3071	9.69293	0.940416	-0.0886285	0.331436	#N/A	-1.02019
Q9WVE8	Pacsin2	PACN2_MOUSE Protein kinase C and casein kinase substrate in neurons protein 2	29	10.4842	11.301	11.2576	9.349	9.60306	9.68487	9.2642	9.78895	9.49401	9.77316	10.399	9.60104	0.923268	-0.115179	0.121146	#N/A	-1.01975
Q9CXL3		CG050_MOUSE Uncharacterized protein C7orf50 homolog	28	14.9018	15.0965	9.56505	8.30915	9.30747	9.13662	8.22744	9.00931	8.27375	8.17295	11.436	8.56401	0.748865	-0.417223	0.122438	#N/A	-1.01949
Q6IRU2	Tpm4	TPM4_MOUSE Tropomyosin alpha-4 chain	48	10.1443	9.91696	10.661	9.20586	9.56975	10.3396	9.37694	10.9607	10.1571	9.66787	9.89957	10.1004	1.02029	0.0289801	0.602348	#N/A	-1.01935
P56390	Cks2	CKS2_MOUSE Cyclin-dependent kinases regulatory subunit 2	2	11.9327	10.3076	9.81439	10.538	8.74207	8.63051	11.1221	10.0491	9.2133	9.65035	10.267	9.73307	0.948	-0.0770408	0.447659	#N/A	-1.01899
Q9WUK2	Eif4h	IF4H_MOUSE Eukaryotic translation initiation factor 4H	37	11.6336	11.3282	10.5456	8.88036	9.56047	10.0091	9.70723	10.3497	9.04275	8.94289	10.3896	9.61033	0.924991	-0.112488	0.232581	#N/A	-1.01371
Q9R0L7	Akap8l	AKP8L_MOUSE A-kinase anchor protein 8-like	20	9.92843	9.93416	9.73379	10.5573	9.53879	9.48876	9.78934	10.2415	10.2244	10.5635	9.93849	10.0615	1.01238	0.0177462	0.642237	#N/A	-1.0134
Q14B01	Rnf113a2	Q14B01_MOUSE Protein Rnf113a2	12	9.96012	11.0973	9.52457	9.75297	9.74746	9.20643	10.1422	10.4927	10.159	9.91724	10.0165	9.98351	0.996708	-0.00475657	0.927833	#N/A	-1.01306
Q8BL66	Eea1	EEA1_MOUSE Early endosome antigen 1	123	10.5967	10.6818	9.91697	9.97166	9.88591	10.1024	9.87499	9.65368	9.49685	9.81908	10.2106	9.7894	0.958748	-0.0607764	0.0810186	#N/A	-1.01226
Q9D4H9-2	Phf14	PHF14_MOUSE Isoform 2 of PHD finger protein 14	31	9.34118	10.0112	9.81243	10.6539	10.0645	9.58588	10.0868	10.3134	9.74279	10.3879	9.97664	10.0234	1.00468	0.00673913	0.86411	#N/A	-1.01222
Q91WA1	Tipin	TIPIN_MOUSE TIMELESS-interacting protein	2	10.5039	11.4351	10.3337	8.54717	9.65086	10.7674	9.73097	10.0227	9.18206	9.82616	10.0941	9.90586	0.981347	-0.027165	0.741091	#N/A	-1.01187
O35887	Calu	CALU_MOUSE Calumenin	48	10.5959	10.1426	9.58018	10.0043	9.16111	9.44247	10.5019	10.2873	10.1421	10.1422	9.89682	10.1032	1.02085	0.0297748	0.516661	#N/A	-1.01079
O35387	Hax1	HAX1_MOUSE HCLS1-associated protein X-1	9	10.1905	9.72747	10.2001	10.0079	9.70154	9.46636	11.0109	11.0673	9.33267	9.29518	9.9655	10.0345	1.00692	0.00995176	0.878077	#N/A	-1.01071
Q3TLH4	Prrc2c	PRC2C_MOUSE Protein PRRC2C	147	11.7815	11.3825	10.3338	9.1753	9.70513	10.078	9.46933	9.76633	9.05842	9.24967	10.4756	9.52435	0.90919	-0.137347	0.128355	#N/A	-1.00984
Q60872	Eif1a	IF1A_MOUSE Eukaryotic translation initiation factor 1A	20	12.5562	11.6082	11.8985	8.32861	9.76034	9.58928	9.6735	9.14323	8.61617	8.826	10.8304	9.16964	0.84666	-0.240146	0.0996907	#N/A	-1.00972
Q62187	Ttf1	TTF1_MOUSE Transcription termination factor 1	29	9.87347	9.75411	10.0254	10.1286	9.8299	9.72432	10.4268	10.0961	10.2886	9.85261	9.9223	10.0777	1.01566	0.0224185	0.332342	#N/A	-1.00885
B2RQG2	Phf3	B2RQG2_MOUSE PHD finger protein 3	75	10.0295	9.98145	10.37	10.15	9.74019	10.0598	9.89689	10.1164	9.53448	10.1213	10.0542	9.94577	0.989213	-0.0156468	0.493998	#N/A	-1.00775
Q8BMJ3	Eif1ax	IF1AX_MOUSE Eukaryotic translation initiation factor 1A, X-chromosomal	3	6.402	9.01476	10.0437	8.73912	11.8202	11.4552	11.7801	10.4115	11.0157	9.31771	9.20396	10.796	1.17298	0.230177	0.158905	#N/A	-1.00764
Q3UHX0	Nol8	NOL8_MOUSE Nucleolar protein 8	58	9.94501	9.99416	10.5738	10.0016	9.56421	10.4858	10.0231	10.2634	9.40375	9.74524	10.0158	9.98426	0.996855	-0.0045442	0.902777	#N/A	-1.00593
O54988-2	Slk	SLK_MOUSE Isoform 2 of STE20-like serine/threonine-protein kinase	40	9.94596	9.93872	10.0868	10.0622	10.0526	9.96187	9.72887	9.86175	9.9715	10.3898	10.0173	9.98276	0.996556	-0.00497701	0.777277	#N/A	-1.00557
P49452	Cenpc	CENPC_MOUSE Centromere protein C	38	9.36516	9.28171	10.2097	10.2803	10.1458	9.74487	10.177	10.2237	10.5949	9.97698	9.85653	10.1435	1.02911	0.0414018	0.308049	#N/A	-1.00497
Q9D516	Ccdc130	CC130_MOUSE Coiled-coil domain-containing protein 130	8	10.0285	9.89305	9.69384	10.1343	11.6819	10.2746	9.846	9.14751	9.36544	9.93482	10.2863	9.71367	0.94433	-0.0826377	0.209647	#N/A	-1.00416
Q8CH18	Ccar1	CCAR1_MOUSE Cell division cycle and apoptosis regulator protein 1	103	9.55784	9.36735	9.78762	10.3898	9.91837	9.89791	10.1088	10.0566	10.6068	10.3089	9.8042	10.1958	1.03994	0.056504	0.107286	#N/A	-1.00393
Q9D1Q1	Mphosph6	MPH6_MOUSE M-phase phosphoprotein 6	16	10.4094	11.4017	10.8103	9.41331	9.02051	9.85095	9.1547	10.0848	9.90606	9.94824	10.211	9.78895	0.958663	-0.0609044	0.408922	#N/A	-1.00373
Q5U4C3	Scaf1	SFR19_MOUSE Splicing factor, arginine/serine-rich 19	28	9.89301	10.032	10.2962	10.5783	9.89233	9.93596	9.47597	10.2837	9.6912	9.92137	10.1384	9.86164	0.972705	-0.0399259	0.181619	#N/A	-1.00255
Q8BU14	Sec62	SEC62_MOUSE Translocation protein SEC62	22	9.49931	9.27039	9.50623	10.5542	10.0657	9.79092	10.2389	10.3735	10.3351	10.3658	9.77917	10.2208	1.04517	0.063731	0.141143	#N/A	-1.00151
Q99LY9	Ndufs5	NDUS5_MOUSE NADH dehydrogenase [ubiquinone] iron-sulfur protein 5	11	9.59921	9.79246	9.90638	9.49278	9.39433	10.789	10.5535	9.49154	11.1957	9.78509	9.63703	10.363	1.07533	0.104776	0.0827447	#N/A	-1.00094
Q61937	Npm1	NPM_MOUSE Nucleophosmin	137	11.7373	10.9564	10.4315	8.8898	10.2535	10.5093	9.99818	9.47192	9.07598	8.67611	10.4537	9.5463	0.913198	-0.131	0.154763	#N/A	-1.00034
Q8BJ90	Znf771	ZN771_MOUSE Zinc finger protein 771	5	9.93453	9.27734	10.1228	9.9236	10.6395	10.027	10.7121	9.99038	9.6293	9.74339	9.97955	10.0204	1.0041	0.00589775	0.890856	#N/A	-1
P26043	Rdx	RADI_MOUSE Radixin	50	12.5238	11.066	10.2062	8.53736	10.8727	9.44881	9.83656	9.14825	9.73635	8.62394	10.6412	9.35878	0.879485	-0.18527	0.120765	#N/A	-0.999657
Q3UGC7	Eif3j1	EI3JA_MOUSE Eukaryotic translation initiation factor 3 subunit J-A	45	10.6863	10.2542	10.9814	8.86278	9.93708	10.1683	10.2051	10.3817	9.19891	9.32425	10.1444	9.85565	0.971541	-0.0416535	0.534265	#N/A	-0.998851
Q9DCS9	Ndufb10	NDUBA_MOUSE NADH dehydrogenase [ubiquinone] 1 beta subcomplex subunit 10	24	10.2064	9.4511	9.77086	10.4952	10.1357	9.36917	10.7242	10.0529	10.2765	9.51801	10.0119	9.98816	0.997633	-0.00341861	0.940661	YES	-0.998295
Q9D4C5	Eaf1	EAF1_MOUSE ELL-associated factor 1	5	9.06626	10.2459	10.2348	9.91797	9.99904	10.4426	9.33233	10.475	10.2877	9.99832	9.89279	10.1072	1.02167	0.030932	0.498535	#N/A	-0.998134
P47915	Rpl29	RL29_MOUSE 60S ribosomal protein L29	22	18.8205	17.9294	12.9309	5.65693	6.3423	9.01987	7.84587	7.69993	6.84132	6.91294	12.336	7.66399	0.62127	-0.686709	0.168322	#N/A	-0.998125
P60824	Cirbp	CIRBP_MOUSE Cold-inducible RNA-binding protein	21	9.54955	11.4253	10.8332	10.6528	8.74273	9.19469	8.70812	10.1408	9.90725	10.8456	10.2407	9.75929	0.952989	-0.0694682	0.453415	#N/A	-0.997674
Q3U6N9		CH033_MOUSE UPF0488 protein C8orf33 homolog	11	11.1138	10.129	10.6261	9.20917	10.2919	10.0534	10.1347	9.99711	9.18259	9.2623	10.274	9.72602	0.946664	-0.0790757	0.189908	#N/A	-0.997297
Q69ZQ2	Isy1	ISY1_MOUSE Pre-mRNA-splicing factor ISY1 homolog	34	10.0214	9.94831	10.4676	10.0165	10.1526	9.85031	9.66537	9.86653	10.1395	9.87191	10.1213	9.87872	0.976035	-0.0349954	0.0786024	#N/A	-0.997193
E9Q6K3	Pibf1	E9Q6K3_MOUSE Protein Pibf1	22	9.31468	9.16308	9.33835	11.3031	10.2625	9.81995	10.1354	9.42578	10.6153	10.6219	9.87634	10.1237	1.02504	0.0356831	0.614633	#N/A	-0.996958
Q9Z0S9	Rabac1	PRAF1_MOUSE Prenylated Rab acceptor protein 1	4	9.74154	9.7145	9.61364	9.37269	10.2798	10.2803	10.1213	10.5061	10.498	9.87213	9.74443	10.2556	1.05245	0.0737568	0.0292678	#N/A	0.221081
Q05186	Rcn1	RCN1_MOUSE Reticulocalbin-1	7	11.8785	10.3923	9.19737	9.24792	9.18232	10.7696	8.81926	12.6962	8.83207	8.98453	9.97968	10.0203	1.00407	0.00586456	0.96625	#N/A	-0.996615
Q99L45	Eif2s2	IF2B_MOUSE Eukaryotic translation initiation factor 2 subunit 2	111	10.6232	10.5286	10.9109	8.95161	10.4947	10.2771	9.92904	10.078	9.08714	9.11969	10.3018	9.69819	0.941408	-0.0871087	0.197722	#N/A	-0.996375
Q9D4J7	Phf6	PHF6_MOUSE PHD finger protein 6	25	11.4181	11.4973	8.91854	9.73273	10.3119	9.61714	9.71054	9.20852	9.33738	10.2478	10.3757	9.62428	0.927577	-0.108461	0.212075	#N/A	-0.996154
F6ZQA3	Numa1	F6ZQA3_MOUSE Protein Numa1 (Fragment)	4	9.36024	8.72919	10.0165	10.3462	10.5235	9.85146	9.64693	10.6562	10.4508	10.419	9.79513	10.2049	1.04183	0.059123	0.324812	#N/A	-0.996086
P23198	Cbx3	CBX3_MOUSE Chromobox protein homolog 3	74	12.2694	11.9973	9.27662	9.56815	10.3842	9.03873	8.53375	9.2206	10.1376	9.57364	10.6991	9.30086	0.86931	-0.202057	0.0866227	#N/A	-0.995628
Q6NSQ7	Ltv1	LTV1_MOUSE Protein LTV1 homolog	22	10.8058	10.8734	11.0225	9.65082	10.0794	10.1754	9.77717	10.1981	8.67276	8.74467	10.4864	9.51362	0.907236	-0.140451	0.0548029	#N/A	-0.994894
P62849	Rps24	RS24_MOUSE 40S ribosomal protein S24	43	11.0228	9.07388	11.1067	9.39809	10.179	9.92601	10.916	9.74709	9.16551	9.46496	10.1561	9.84391	0.969262	-0.0450417	0.55793	#N/A	-0.994737
E9QN52	Lrrfip2	E9QN52_MOUSE Leucine-rich repeat flightless-interacting protein 2	10	9.38492	9.47962	10.0196	10.2039	10.701	9.70386	9.74656	11.7701	9.25504	9.73538	9.95781	10.0422	1.00847	0.0121735	0.872293	#N/A	-0.994217
Q3U1T3	Brms1l	BRM1L_MOUSE Breast cancer metastasis-suppressor 1-like protein	11	9.50119	10.3074	9.2647	11.2597	9.80017	9.35172	9.74046	9.79468	10.3335	10.6465	10.0266	9.97337	0.994688	-0.00768381	0.903198	#N/A	-0.994118
Q91YE7	Rbm5	RBM5_MOUSE RNA-binding protein 5	41	9.9051	9.65012	10.0738	10.1669	10.0743	10.03	10.0945	10.0078	9.98046	10.0171	9.97404	10.026	1.00521	0.00749164	0.605227	#N/A	-0.992638
Q8BKI2	Tnrc6b	TNR6B_MOUSE Trinucleotide repeat-containing gene 6B protein	21	9.9327	9.77014	9.85325	10.6795	9.57093	9.98308	9.95636	10.4614	9.59769	10.195	9.9613	10.0387	1.00777	0.0111668	0.753119	#N/A	-0.991492
Q9Z204-2	Hnrnpc	HNRPC_MOUSE Isoform C1 of Heterogeneous nuclear ribonucleoproteins C1/C2	129	12.7426	12.6096	9.26961	9.29107	9.89006	9.30488	9.24705	9.08418	9.43058	9.13038	10.7606	9.23941	0.858635	-0.219884	0.126521	#N/A	-0.991333
Q91VW5	Golga4	GOGA4_MOUSE Golgin subfamily A member 4	58	10.3144	10.4027	9.56871	10.3817	9.64128	9.77548	10.261	10.2609	9.68009	9.71383	10.0618	9.93826	0.987726	-0.0178172	0.606833	#N/A	-0.991063
Q8VD04	Gripap1	GRAP1_MOUSE GRIP1-associated protein 1	87	10.367	10.5993	9.60452	9.83962	10.1244	10.0117	9.49002	9.8875	9.84592	10.23	10.107	9.89303	0.978832	-0.0308662	0.353159	#N/A	-0.990819
Q05CL8	Larp7	LARP7_MOUSE La-related protein 7	63	9.39893	9.47726	10.4889	10.1346	9.79311	10.2849	10.0166	10.2023	9.88808	10.3152	9.85856	10.1414	1.02869	0.0408103	0.252442	#N/A	-0.990526
Q61164	Ctcf	CTCF_MOUSE Transcriptional repressor CTCF	55	8.6255	9.24138	9.84886	10.6439	10.2482	9.56299	10.5096	9.94345	10.5465	10.8296	9.72157	10.2784	1.05728	0.0803587	0.23359	#N/A	-0.989538
Q8BIQ6	Zfp947	Q8BIQ6_MOUSE MCG23335	1	14.0788	7.63004	10.1313	7.8449	10.4339	8.31978	9.20852	15.0122	9.83012	7.51051	10.0238	9.97623	0.995255	-0.00686175	0.979103	#N/A	-0.989474
Q9D067	Mdm1	MDM1_MOUSE Nuclear protein MDM1	17	9.30963	10.1783	9.36312	11.0809	10.0511	9.16007	9.83109	9.9388	10.2183	10.8686	9.99661	10.0034	1.00068	0.000975551	0.987725	#N/A	-0.989407
Q8C9B9	Dido1	DIDO1_MOUSE Death-inducer obliterator 1	76	9.82123	9.94003	9.80643	10.3828	9.68563	10.2842	9.88492	10.0351	9.8838	10.2759	9.92722	10.0728	1.01466	0.0210002	0.362822	#N/A	-0.98914
Q9CQT2	Rbm7	RBM7_MOUSE RNA-binding protein 7	22	9.66732	9.27275	9.90449	10.6786	9.87793	9.62861	10.1179	9.8862	10.288	10.6782	9.88022	10.1198	1.02425	0.0345634	0.434934	#N/A	-0.987925
Q8JZS6	N4bp2l2	N42L2_MOUSE NEDD4-binding protein 2-like 2	15	9.74753	9.69839	10.0277	10.0778	9.76729	10.2133	10.2951	10.286	9.74844	10.1384	9.86374	10.1362	1.02763	0.0393168	0.0677226	#N/A	-0.987826
Q811D2	Ankrd26	ANR26_MOUSE Ankyrin repeat domain-containing protein 26	3	10.2174	9.30827	10.4695	10.4666	9.57536	9.84138	9.42741	10.8865	9.80641	10.0012	10.0074	9.99258	0.998517	-0.00214182	0.966301	YES	-0.987729
Q8BG05	Hnrnpa3	ROA3_MOUSE Heterogeneous nuclear ribonucleoprotein A3	136	10.3198	13.2808	9.73948	9.86131	9.47671	9.18268	9.02055	9.54205	9.2234	10.3532	10.5356	9.46438	0.898322	-0.154696	0.207884	#N/A	-0.987335
P99028	Uqcrh	QCR6_MOUSE Cytochrome b-c1 complex subunit 6, mitochondrial	16	8.09132	8.22515	15.3353	7.50994	7.54654	10.5785	12.104	12.919	8.66962	9.02064	9.34165	10.6584	1.14095	0.190235	0.471887	YES	-0.986517
Q9DC47	Zfp869	Q9DC47_MOUSE Protein Zfp869	7	9.44312	11.198	9.80419	10.1018	8.72538	9.10528	10.4198	9.86007	10.0139	11.3284	9.8545	10.1455	1.02953	0.0419843	0.608893	#N/A	-0.986011
Q3TVI8	Pbxip1	PBIP1_MOUSE Pre-B-cell leukemia transcription factor-interacting protein 1	17	10.4603	10.1208	9.81574	10.2648	9.61641	9.86695	10.1843	10.5393	9.27146	9.85997	10.0556	9.9444	0.98894	-0.0160449	0.679806	#N/A	-0.984044
Q8BH24	Tm9sf4	TM9S4_MOUSE Transmembrane 9 superfamily member 4	37	9.37748	9.06904	9.61641	10.6742	9.1594	10.0431	10.9989	10.7282	10.0183	10.3151	9.57931	10.4207	1.08784	0.121462	0.0464054	#N/A	0.216485
Q9R1Q9	Atp6ap1	VAS1_MOUSE V-type proton ATPase subunit S1	21	8.82751	8.74701	9.42999	10.5869	9.24493	10.7307	11.2407	10.5099	10.4279	10.2544	9.36727	10.6327	1.13509	0.18281	0.0144608	#N/A	0.211879
Q3UTQ6	Zfp868	Q3UTQ6_MOUSE Protein Zfp868	2	9.23247	9.22845	8.77781	10.7222	11.7988	8.75488	11.667	10.8039	9.29633	9.71816	9.95195	10.0481	1.00966	0.0138656	0.904184	#N/A	-0.982464
D3YXI6	Setd8	D3YXI6_MOUSE N-lysine methyltransferase SETD8	2	9.30378	8.89559	10.6954	11.1959	9.77043	9.58619	10.7868	10.5038	9.51542	9.74665	9.97222	10.0278	1.00557	0.00801448	0.914901	#N/A	-0.980769
Q8BVL9	Jakmip1	JKIP1_MOUSE Janus kinase and microtubule-interacting protein 1	16	9.85242	9.62357	9.29487	10.7838	9.92372	9.8329	9.75525	9.94874	10.7067	10.2781	9.89568	10.1043	1.02109	0.0301046	0.512955	#N/A	-0.980511
Q6NZP2	Gpbp1l1	GPBL1_MOUSE Vasculin-like protein 1	1	8.64109	7.43322	8.89481	9.46796	16.917	13.0612	9.49104	9.50036	7.71555	8.87779	10.2708	9.72919	0.947265	-0.0781595	0.786796	#N/A	-0.980338
Q91VE6	Nifk	MK67I_MOUSE MKI67 FHA domain-interacting nucleolar phosphoprotein	31	11.1584	10.8181	12.1666	8.46241	9.55898	9.97362	9.9527	10.2562	8.68523	8.96767	10.4329	9.56708	0.917011	-0.124989	0.273877	#N/A	-0.979811
Q9JKB3-2	Ybx3	YBOX3_MOUSE Isoform 2 of Y-box-binding protein 3	23	12.2607	11.9427	11.9178	8.45807	8.99451	11.439	9.32058	10.0454	7.85598	7.76526	10.7148	9.28524	0.866585	-0.206587	0.219925	#N/A	-0.979452
Q6NXK5	Dusp11	DUS11_MOUSE RNA/RNP complex-1-interacting phosphatase	5	8.37164	10.3411	9.38187	10.6242	8.36869	10.2131	10.944	11.2208	9.67458	10.86	9.4175	10.5825	1.12371	0.168264	0.0755492	#N/A	-0.979439
Q8BHN1	Txlng	TXLNG_MOUSE Gamma-taxilin	24	9.5554	10.5262	9.99567	10.1015	9.91779	10.0697	10.1041	10.0521	9.73311	9.94444	10.0193	9.98069	0.996145	-0.00557198	0.82896	#N/A	-0.979008
Q9WUU8	Tnip1	TNIP1_MOUSE TNFAIP3-interacting protein 1	25	9.99706	9.76182	9.42692	10.4503	10.1121	9.76257	9.94268	10.1904	10.0916	10.2645	9.94964	10.0503	1.01012	0.0145295	0.621372	#N/A	-0.978671
Q640M1	Utp14a	UT14A_MOUSE U3 small nucleolar RNA-associated protein 14 homolog A	76	11.4811	10.7628	11.1067	8.93333	10.0066	10.1037	10.0426	10.6283	8.41088	8.5239	10.4581	9.54188	0.91239	-0.132277	0.189146	#N/A	-0.978357
Q61081	Cdc37	CDC37_MOUSE Hsp90 co-chaperone Cdc37	64	10.4288	10.0514	10.7946	9.49134	10.6462	9.95441	10.2202	10.0327	9.19821	9.18214	10.2825	9.71753	0.945058	-0.0815247	0.116529	#N/A	-0.9781
Q8C827	Zfp62	ZFP62_MOUSE Zinc finger protein 62	12	9.29568	10.6635	9.28536	10.2484	9.23864	9.90951	10.0597	10.3999	9.82024	11.0791	9.74632	10.2537	1.05206	0.0732143	0.215437	#N/A	-0.977352
O55098	Stk10	STK10_MOUSE Serine/threonine-protein kinase 10	90	9.04882	9.39332	9.4877	10.8806	9.73755	9.57201	9.90944	10.1722	10.8398	10.9585	9.7096	10.2904	1.05982	0.0838142	0.196407	#N/A	-0.976294
P97379	G3bp2	G3BP2_MOUSE Ras GTPase-activating protein-binding protein 2	28	11.1348	11.0708	10.8727	9.42332	8.91906	9.89635	9.5476	9.98744	9.16735	9.98056	10.2841	9.71586	0.944742	-0.082007	0.299087	#N/A	-0.975934
Q9JI13	Utp3	SAS10_MOUSE Something about silencing protein 10	16	10.436	10.637	11.114	9.43993	9.47282	10.3883	10.0361	10.3644	9.04242	9.06908	10.22	9.78006	0.956958	-0.0634729	0.355079	#N/A	-0.975906
H3BK66	Wdr37	H3BK66_MOUSE WD repeat-containing protein 37 (Fragment)	1	8.30597	10.6576	9.56183	14.2338	9.58914	9.50248	9.15046	8.92815	8.76368	11.3069	10.4697	9.53033	0.91028	-0.135617	0.432963	#N/A	-0.975188
Q6P6I6	Polr2m	GRL1A_MOUSE DNA-directed RNA polymerase II subunit GRINL1A	8	9.26869	11.4225	10.2163	10.0628	13.4513	8.5057	11.76	8.84398	8.77451	7.6941	10.8843	9.11566	0.837504	-0.255832	0.116459	#N/A	-0.975137
Q68FG0	Zc4h2	ZC4H2_MOUSE Zinc finger C4H2 domain-containing protein	3	11.1085	9.54409	9.61664	9.55467	10.7682	9.76416	10.4682	8.99033	10.083	10.1023	10.1184	9.8816	0.976595	-0.0341678	0.590444	#N/A	-0.973661
P26040	Ezr	EZRI_MOUSE Ezrin	210	13.2244	12.1956	10.1529	8.17987	10.4602	9.17225	8.8886	9.17208	9.35334	9.20079	10.8426	9.15741	0.844578	-0.243698	0.125513	#N/A	-0.973549
Q8BLG0	Phf20	PHF20_MOUSE PHD finger protein 20	5	8.42631	8.65372	9.14832	12.7625	10.2763	10.3764	11.8691	9.07465	8.74329	10.6695	9.85343	10.1466	1.02975	0.0422968	0.772203	#N/A	-0.973267
Q9CU62	Smc1a	SMC1A_MOUSE Structural maintenance of chromosomes protein 1A	231	10.257	10.4576	9.68455	10.6756	10.0966	9.32651	9.59016	9.52576	10.0297	10.3565	10.2343	9.76573	0.954218	-0.067609	0.100028	#N/A	-0.973155
E9PVX6	Mki67	E9PVX6_MOUSE Protein Mki67	84	10.8412	8.6326	9.22805	9.32238	12.452	10.0692	8.85256	7.86733	10.8259	11.9088	10.0952	9.90476	0.981131	-0.0274824	0.852763	#N/A	-0.97249
Q7TN31	Aggf1	AGGF1_MOUSE Angiogenic factor with G patch and FHA domains 1	7	9.83723	9.59035	10.2054	11.3946	10.4634	9.65453	9.96138	10.0147	8.80638	10.072	10.2982	9.7018	0.942087	-0.0860676	0.168558	#N/A	-0.972011
P26041	Msn	MOES_MOUSE Moesin	241	11.5675	10.744	10.4469	8.97232	10.4586	9.30466	9.76665	9.7351	9.69331	9.31104	10.4379	9.56215	0.916102	-0.126419	0.104971	#N/A	-0.97175
Q8K1I7	Wipf1	WIPF1_MOUSE WAS/WASL-interacting protein family member 1	27	10.3176	10.1685	10.1894	9.6874	9.40019	9.95786	9.71299	10.0903	9.97194	10.5038	9.95262	10.0474	1.00952	0.0136711	0.675692	#N/A	-0.9714
Q8VBW5	Bbx	BBX_MOUSE HMG box transcription factor BBX	12	9.53973	9.98313	9.59711	10.6809	9.85617	9.49004	10.2369	10.0666	10.2803	10.2691	9.93141	10.0686	1.01381	0.0197912	0.604187	#N/A	-0.970232
F6RGI3	Gm340	F6RGI3_MOUSE Protein Gm340	8	10.1818	9.87747	10.0349	10.691	9.70371	9.41578	9.81171	9.87403	10.2701	10.1395	10.0978	9.90222	0.980634	-0.0282131	0.408618	#N/A	-0.970048
Q8CI03	Flywch1	FWCH1_MOUSE FLYWCH-type zinc finger-containing protein 1	9	8.69484	8.12082	10.5119	10.3073	10.1044	9.37381	10.7657	10.4696	10.5409	11.1107	9.54785	10.4521	1.09471	0.130551	0.15319	#N/A	-0.968648
Q9R1C0	Taf7	TAF7_MOUSE Transcription initiation factor TFIID subunit 7	15	9.82137	10.2827	10.4098	10.1441	9.99717	9.8716	9.78704	10.0158	9.76515	9.90524	10.131	9.86897	0.974133	-0.0378097	0.0637031	#N/A	-0.968035
E0CYH0	Wtap	E0CYH0_MOUSE MCG16685, isoform CRA_d	29	11.2002	10.6206	9.839	9.95908	9.72542	9.49274	9.62582	9.93221	9.67759	9.92737	10.2689	9.73115	0.947636	-0.0775944	0.128886	#N/A	-0.967424
Q8K0C8	Cox19	COX19_MOUSE Cytochrome c oxidase assembly protein COX19	3	11.0518	9.3916	12.3698	9.35809	8.57	10.4861	9.91715	9.91927	9.20203	9.73411	10.1483	9.85173	0.970781	-0.0427828	0.697403	YES	-0.966304
A2AN61	Ciz1	A2AN61_MOUSE CDKN1A interacting zinc finger protein 1, isoform CRA_d	14	11.0547	10.7613	10.2135	9.70168	9.03284	9.76789	10.5094	10.2833	9.08309	9.59234	10.1528	9.8472	0.9699	-0.0440922	0.512287	#N/A	-0.966139
Q9DBM1	Gpatch1	GPTC1_MOUSE G patch domain-containing protein 1	19	10.118	10.0148	10.0591	10.211	9.29088	10.1828	9.93393	10.6463	9.49018	10.053	9.93876	10.0612	1.01232	0.0176712	0.63695	#N/A	-0.964839
Q63871	Polr2k	RPAB4_MOUSE DNA-directed RNA polymerases I, II, and III subunit RPABC4	3	6.30122	10.3164	9.84481	11.1996	6.83996	7.30391	11.4304	12.8989	11.3896	12.4752	8.9004	11.0996	1.24709	0.318566	0.153545	#N/A	-0.963793
G5E861	Sclt1	SCLT1_MOUSE Sodium channel and clathrin linker 1	3	13.8569	9.26243	10.8639	11.0185	8.89491	9.27437	9.05707	8.72294	9.74316	9.30576	10.7793	9.22066	0.855402	-0.225325	0.150956	#N/A	-0.963517
G3X949	Traf3ip3	G3X949_MOUSE TRAF3 interacting protein 3	47	9.55301	9.23491	9.62649	10.3725	10.2067	9.89018	10.1843	9.86045	10.827	10.2445	9.79872	10.2013	1.04108	0.0580855	0.182518	#N/A	-0.962573
Q6A068	Cdc5l	CDC5L_MOUSE Cell division cycle 5-like protein	92	9.86337	9.82889	10.1614	10.0352	9.80755	9.91509	10.2133	10.0999	9.93179	10.1436	9.93928	10.0607	1.01222	0.0175223	0.216642	#N/A	-0.961845
Q923D5	Wbp11	WBP11_MOUSE WW domain-binding protein 11	63	10.2188	10.1356	10.8635	9.39372	9.95765	10.0952	9.63258	10.2029	9.81248	9.68757	10.1139	9.88615	0.977486	-0.0328527	0.419203	#N/A	-0.960842
Q9CR41	Hypk	HYPK_MOUSE Huntingtin-interacting protein K	12	13.0378	9.85567	15.0517	8.06762	7.86936	10.3267	9.40349	10.1331	8.35232	7.90228	10.7764	9.22358	0.855903	-0.224481	0.346978	#N/A	-0.960465
Q3UJB0	Sf3b2	Q3UJB0_MOUSE Protein Sf3b2	145	10.4952	9.74968	10.494	9.52758	10.3555	10.0107	10.0443	10.0188	9.717	9.58725	10.1244	9.87561	0.975427	-0.0358935	0.311042	#N/A	-0.960137
F6ZDS4	Tpr	TPR_MOUSE Nucleoprotein TPR	309	11.0765	10.5165	9.55118	9.83728	9.85063	9.87731	9.90625	9.7281	9.99745	9.65875	10.1664	9.83357	0.96726	-0.048024	0.30081	#N/A	-0.960099
O54931	Akap2	AKAP2_MOUSE A-kinase anchor protein 2	17	9.56233	9.88574	9.12275	9.99701	9.3285	9.9235	9.50644	10.619	11.1841	10.8706	9.57927	10.4207	1.08784	0.121469	0.0522569	#N/A	-0.958903
Q8K2Q5	Chchd7	CHCH7_MOUSE Coiled-coil-helix-coiled-coil-helix domain-containing protein 7	3	8.73927	8.66923	9.55253	10.6721	10.7556	10.1672	11.1317	10.396	10.0602	9.85613	9.67775	10.3222	1.0666	0.0930139	0.247803	YES	-0.958824
Q9D842	Aplf	APLF_MOUSE Aprataxin and PNK-like factor	8	13.822	12.1322	8.75897	9.82271	9.0868	9.15526	9.57755	8.66952	8.78157	10.1934	10.7245	9.27546	0.864882	-0.209424	0.215857	#N/A	-0.957916
G3X9T5	Ttc14	G3X9T5_MOUSE MCG123425, isoform CRA_b	5	10.023	9.30947	10.2008	10.4428	10.2009	9.72588	9.83388	9.84914	10.6888	9.72528	10.0354	9.9646	0.992945	-0.010214	0.797	#N/A	-0.95718
P28656	Nap1l1	NP1L1_MOUSE Nucleosome assembly protein 1-like 1	70	11.8015	11.6066	10.8168	9.14693	9.15008	9.6136	9.68372	9.56279	9.15378	9.46423	10.5044	9.49562	0.903968	-0.145657	0.156194	#N/A	-0.957033
B0V2W5	Zfp472	B0V2W5_MOUSE Protein Zfp472	3	9.88498	9.97943	10.538	10.828	10.027	9.56921	10.5016	10.6548	8.6804	9.3366	10.2515	9.74852	0.950938	-0.0725771	0.269612	#N/A	-0.956929
Q6A078	Cep290	CE290_MOUSE Centrosomal protein of 290 kDa	6	8.53015	7.08916	9.88067	12.4386	17.2939	7.37823	11	8.67127	9.49492	8.22304	11.0465	8.95349	0.810528	-0.303066	0.320583	#N/A	-0.956149
Q9D6N5	Drap1	NC2A_MOUSE Dr1-associated corepressor	17	9.57872	9.74789	10.9704	9.34758	10.7483	10.0872	10.0527	9.84343	10.1586	9.46515	10.0786	9.92142	0.984406	-0.0226742	0.671824	#N/A	-0.955122
Q3TEA8	Hp1bp3	HP1B3_MOUSE Heterochromatin protein 1-binding protein 3	95	10.5155	10.4645	10.0832	9.6357	10.0505	8.8945	9.73259	9.88308	10.5802	10.1602	10.1499	9.85011	0.970466	-0.0432503	0.385253	#N/A	-0.955054
Q9CQE5	Rgs10	RGS10_MOUSE Regulator of G-protein signaling 10	13	11.7038	12.0036	9.23907	10.1252	9.33542	10.4613	9.52659	9.89162	8.33566	9.37767	10.4814	9.51857	0.908137	-0.139017	0.202407	#N/A	-0.954696
Q69Z99	Znf512	ZN512_MOUSE Zinc finger protein 512	43	10.7901	11.6048	8.88573	10.4152	9.50902	8.83143	9.43543	9.33733	10.4228	10.7682	10.241	9.75904	0.952941	-0.0695415	0.445717	#N/A	-0.954093
Q80TZ9	Rere	RERE_MOUSE Arginine-glutamic acid dipeptide repeats protein	11	9.64311	10.0565	10.1547	10.3358	9.37484	9.79381	9.80827	10.258	9.91431	10.6606	9.91299	10.087	1.01755	0.0251047	0.49277	#N/A	-0.95353
Q62511	Zfp91	ZFP91_MOUSE E3 ubiquitin-protein ligase ZFP91	10	7.4508	8.30455	10.6729	10.3288	9.2841	8.6189	11.8644	10.907	11.5027	11.066	9.20823	10.7918	1.17197	0.22894	0.092964	#N/A	-0.953497
Q5DU05	Cep164	CE164_MOUSE Centrosomal protein of 164 kDa	3	10.1912	9.15313	9.65387	10.2226	13.4124	9.21604	9.63377	9.3981	9.46759	9.65137	10.5266	9.47337	0.899943	-0.152095	0.232403	#N/A	-0.95325
Q60864	Stip1	STIP1_MOUSE Stress-induced-phosphoprotein 1	166	10.753	10.0822	10.4819	9.02231	10.3945	9.77521	10.2213	9.51325	10.1013	9.65499	10.1468	9.85321	0.971067	-0.0423565	0.409713	#N/A	-0.951197
Q8VIG1	Rest	REST_MOUSE RE1-silencing transcription factor	1	8.37431	9.26812	9.49128	9.6736	12.6207	8.52971	9.93184	12.9218	9.84084	9.34776	9.8856	10.1144	1.02314	0.0330086	0.830638	#N/A	-0.950739
Q9WV68	Decr2	DECR2_MOUSE Peroxisomal 2,4-dienoyl-CoA reductase	5	9.01981	9.06072	10.0791	9.41939	10.0136	10.8422	11.1648	10.7891	10.0979	9.51334	9.51852	10.4815	1.10117	0.139031	0.0349491	#N/A	0.193493
Q6AXF6	Sidt1	SIDT1_MOUSE SID1 transmembrane family member 1	2	8.55787	10.0063	9.37644	9.22492	9.48607	11.4783	11.2074	9.58441	10.4717	10.6066	9.33032	10.6697	1.14355	0.193519	0.0122165	#N/A	0.190931
Q5HZG4	Taf3	TAF3_MOUSE Transcription initiation factor TFIID subunit 3	13	9.91726	10.0004	10.3975	10.272	10.0989	9.79652	9.48746	10.2644	9.69564	10.07	10.1372	9.8628	0.972931	-0.0395912	0.137554	#N/A	-0.948391
Q8CIF6	Sidt2	SIDT2_MOUSE SID1 transmembrane family member 2	23	9.26165	8.82152	9.56631	9.94623	10.0202	10.7671	10.8882	11.0459	9.78203	9.90087	9.52318	10.4768	1.10014	0.137685	0.025188	#N/A	0.189543
Q8CJ53	Trip10	CIP4_MOUSE Cdc42-interacting protein 4	17	11.2686	11.621	10.0669	9.94585	9.75072	9.88993	9.60872	9.59674	8.57572	9.67582	10.5306	9.46939	0.899224	-0.153247	0.050666	#N/A	-0.946434
Q3UGS4	Fam195b	F195B_MOUSE Protein FAM195B	13	12.5821	11.1029	11.3651	8.98585	9.22131	10.0198	8.35806	10.2368	8.58422	9.54391	10.6515	9.34856	0.877679	-0.188234	0.143041	#N/A	-0.946392
Q3UVK0	Ermp1	ERMP1_MOUSE Endoplasmic reticulum metallopeptidase 1	27	9.41676	9.47952	9.40062	10.467	9.75007	10.2487	10.2295	10.0626	10.6844	10.261	9.70279	10.2972	1.06127	0.0857856	0.0392839	#N/A	0.178953
Q08024-2	Cbfb	PEBB_MOUSE Isoform 2 of Core-binding factor subunit beta	3	10.3278	10.2127	10.0903	10.3307	9.14594	10.3031	9.70646	10.1872	9.12603	10.5697	10.0215	9.9785	0.99571	-0.00620216	0.902229	#N/A	-0.946154
Q9D8M7	Phf10	PHF10_MOUSE PHD finger protein 10	21	9.48791	10.6911	10.0937	10.072	8.50784	9.81845	10.5644	10.4594	9.70456	10.6007	9.77051	10.2295	1.04698	0.0662301	0.312055	#N/A	-0.946076
P56183	Rrp1	RRP1_MOUSE Ribosomal RNA processing protein 1 homolog A	38	10.4023	9.64861	10.9404	9.90875	10.0901	10.215	10.1144	10.3681	8.68217	9.63014	10.198	9.80196	0.961162	-0.0571483	0.328509	#N/A	-0.945951
P62754	Rps6	RS6_MOUSE 40S ribosomal protein S6	73	12.3786	11.0591	10.9651	8.82591	9.93032	10.0428	9.45159	9.81811	8.59405	8.93437	10.6318	9.36818	0.881147	-0.182545	0.1052	#N/A	-0.945382
Q6P6L0	Filip1l	FIL1L_MOUSE Filamin A-interacting protein 1-like	50	9.92347	9.98449	9.6799	10.5835	10.2545	9.33025	9.40146	9.84126	10.5288	10.4723	10.0852	9.91481	0.983108	-0.0245781	0.586486	#N/A	-0.94527
Q6P542	Abcf1	ABCF1_MOUSE ATP-binding cassette sub-family F member 1	96	10.8214	9.72197	10.7055	9.49042	10.3497	9.88794	10.1125	9.72113	9.65045	9.53903	10.2178	9.78221	0.95737	-0.062852	0.182178	#N/A	-0.945042
Q8BMD6	Tmem260	TM260_MOUSE Transmembrane protein 260	3	8.83922	8.77437	9.34607	9.83151	10.1127	9.71377	11.1363	11.2272	11.1408	9.87801	9.38077	10.6192	1.13202	0.178898	0.0215051	#N/A	0.169559
Q5U5Q9	Uimc1	UIMC1_MOUSE BRCA1-A complex subunit RAP80	24	9.3687	10.4197	9.5483	9.94491	9.36077	10.0068	9.81508	10.4657	10.4027	10.6673	9.72848	10.2715	1.05582	0.0783634	0.0689678	#N/A	-0.944567
Q62172	Ralbp1	RBP1_MOUSE RalA-binding protein 1	7	9.97606	9.84435	9.17265	10.8574	9.72732	10.4061	9.74913	10.6959	9.65905	9.91209	9.91556	10.0845	1.01703	0.0243674	0.631816	#N/A	-0.94429
Q80ZM5	H1fx	Q80ZM5_MOUSE H1 histone family, member X	7	9.48287	8.50674	9.98801	11.5048	12.5612	7.72711	8.42738	7.3601	11.1546	13.2871	10.4087	9.59126	0.921463	-0.118001	0.564257	#N/A	-0.944149
P36371	Tap2	TAP2_MOUSE Antigen peptide transporter 2	57	9.39311	9.08553	9.721	10.06	9.38198	10.1932	11.0164	9.72658	10.8914	10.5307	9.52832	10.4717	1.099	0.136195	0.0131389	#N/A	0.168234
Q99N20	Brms1	BRMS1_MOUSE Breast cancer metastasis-suppressor 1 homolog	8	9.10301	9.51926	9.40676	10.9952	9.37246	9.72496	10.7236	10.5094	9.71971	10.9257	9.67934	10.3207	1.06626	0.0925569	0.168649	#N/A	-0.942683
Q6NZQ6	Znf740	ZN740_MOUSE Zinc finger protein 740	10	8.50802	9.02644	9.47471	11.7383	10.7635	9.11334	9.42432	9.64315	11.0889	11.2193	9.90219	10.0978	1.01975	0.0282212	0.798064	#N/A	-0.942222
Q3UY34		CL043_MOUSE Uncharacterized protein C12orf43 homolog	14	10.7644	11.8051	9.98421	9.34101	9.04369	10.2832	9.90212	9.79369	8.94448	10.1382	10.1877	9.81234	0.963157	-0.054157	0.523706	#N/A	-0.942187
Q9JIY0	Plekho1	PKHO1_MOUSE Pleckstrin homology domain-containing family O member 1	21	8.88007	9.16693	8.69082	11.1322	10.5757	9.90703	9.82295	10.405	10.4142	11.0051	9.68914	10.3109	1.06417	0.089723	0.292389	#N/A	-0.941176
Q5RJ54	Zscan26	ZSC26_MOUSE Zinc finger and SCAN domain-containing protein 26	2	8.40098	10.6488	9.40332	10.1335	10.3962	9.82972	9.79801	10.5088	9.58073	11.2999	9.79656	10.2034	1.04153	0.0587073	0.453009	#N/A	-0.940558
Q9D5K4	S100pbp	S1PBP_MOUSE S100P-binding protein	7	9.8999	9.74074	9.75097	10.5465	8.95334	10.56	10.4287	10.4633	9.61458	10.0419	9.77829	10.2217	1.04535	0.0639805	0.193191	#N/A	-0.940404
Q9DBR0	Akap8	AKAP8_MOUSE A-kinase anchor protein 8	34	10.2719	11.1024	9.36575	9.8953	10.0218	9.78878	9.47081	10.5767	9.53469	9.97178	10.1314	9.86855	0.974053	-0.0379275	0.472619	#N/A	-0.94032
Q640L5	Ccdc18	CCD18_MOUSE Coiled-coil domain-containing protein 18	1	10.8263	8.16259	9.35836	9.61732	11.3551	8.94124	11.1345	10.7888	11.2096	8.60619	9.86393	10.1361	1.02759	0.0392628	0.741564	#N/A	-0.94
O88665	Brd7	BRD7_MOUSE Bromodomain-containing protein 7	21	9.59617	10.2154	9.79053	10.4554	9.37669	10.2181	10.1148	10.2098	9.81627	10.2069	9.88684	10.1132	1.02289	0.0326548	0.333882	#N/A	-0.939939
Q8R0L9	Tada3	TADA3_MOUSE Transcriptional adapter 3	13	9.76972	9.88646	9.60444	9.45325	9.89496	12.1988	9.60467	9.45906	10.9752	9.15353	9.72177	10.2783	1.05724	0.0803046	0.388912	#N/A	-0.938426
Q9R0L6	Pcm1	PCM1_MOUSE Pericentriolar material 1 protein	55	10.1717	9.71084	10.3278	9.59215	10.1431	10.0196	10.3656	10.2421	9.81145	9.61561	9.98912	10.0109	1.00218	0.00313844	0.91512	#N/A	-0.937975
Q3USH5	Sfswap	SFSWA_MOUSE Splicing factor, suppressor of white-apricot homolog	30	9.47462	9.80887	9.88078	10.3381	9.01511	9.73522	10.6439	10.3788	9.82256	10.902	9.7035	10.2965	1.06111	0.0855769	0.0980245	#N/A	-0.937672
Q99KG3-2	Rbm10	RBM10_MOUSE Isoform 2 of RNA-binding protein 10	1	9.06365	10.9321	10.2862	9.28787	6.54079	9.42399	12.2054	10.7555	9.50146	12.0031	9.22212	10.7779	1.1687	0.224904	0.144354	#N/A	-0.937397
Q80UF4	Sdccag8	SDCG8_MOUSE Serologically defined colon cancer antigen 8 homolog	5	9.15363	9.01942	9.51639	10.7675	10.0525	9.02812	10.7565	10.8511	10.1989	10.6559	9.70189	10.2981	1.06145	0.0860413	0.23583	#N/A	-0.937378
Q6GV12	Kdsr	KDSR_MOUSE 3-ketodihydrosphingosine reductase	15	9.20187	9.63781	9.53677	10.3676	9.68886	10.2658	10.0255	10.4816	10.5212	10.273	9.68658	10.3134	1.06471	0.0904632	0.0262141	#N/A	0.163253
Q8R3P8	Rnf113a1	Q8R3P8_MOUSE Protein Rnf113a1	2	6.87662	8.8035	9.10513	11.1034	10.407	9.98608	10.0574	11.8429	10.9851	10.8328	9.25913	10.7409	1.16003	0.21416	0.117992	#N/A	-0.936364
O08795-2	Prkcsh	GLU2B_MOUSE Isoform 2 of Glucosidase 2 subunit beta	61	12.0921	10.9055	8.82322	9.92648	9.84126	9.6637	10.0815	9.59821	9.79291	9.27517	10.3177	9.6823	0.938415	-0.0917017	0.319989	#N/A	-0.936174
Q9ERB0	Snap29	SNP29_MOUSE Synaptosomal-associated protein 29	31	10.7606	9.97984	11.006	9.75988	8.99921	9.55211	9.62706	10.4677	9.67043	10.1771	10.1011	9.89888	0.97998	-0.0291761	0.633957	YES	-0.936154
D0QMC3	Mndal	MNDAL_MOUSE Myeloid cell nuclear differentiation antigen-like protein	109	9.22021	9.4193	10.4191	9.76355	8.88153	10.1959	10.196	11.6998	9.83769	10.3669	9.54074	10.4593	1.09627	0.132608	0.0591706	#N/A	-0.935874
Q9DCC4	Pycrl	P5CR3_MOUSE Pyrroline-5-carboxylate reductase 3	25	9.90198	10.4966	10.1003	10.0666	10.1647	10.0557	9.61084	9.87229	9.91063	9.82042	10.146	9.85398	0.971214	-0.0421383	0.0456142	#N/A	0.158394
Q62481	Vps72	VPS72_MOUSE Vacuolar protein sorting-associated protein 72 homolog	9	8.7081	9.30074	9.83264	10.5937	8.99103	8.52375	11.1212	10.7968	11.1356	10.9965	9.48524	10.5148	1.10854	0.148661	0.131465	#N/A	-0.934783
O88522	Ikbkg	NEMO_MOUSE NF-kappa-B essential modulator	39	9.62337	9.24632	10.086	10.3663	10.2453	9.87474	9.74085	10.3034	10.4884	10.0253	9.91346	10.0865	1.01746	0.0249708	0.511465	#N/A	-0.934709
Q9R008	Mvk	KIME_MOUSE Mevalonate kinase	4	8.60691	9.4521	9.63743	10.1041	9.76931	10.7242	10.7848	10.9948	9.69226	10.2341	9.51397	10.486	1.10217	0.140349	0.0221268	#N/A	0.147595
Q6P5D4	Cep135	CP135_MOUSE Centrosomal protein of 135 kDa	70	9.57018	9.24903	9.28788	11.2886	10.1989	9.19655	10.318	9.80946	10.55	10.5313	9.91892	10.0811	1.01635	0.023393	0.735585	#N/A	-0.934561
Q9WTQ5	Akap12	AKA12_MOUSE A-kinase anchor protein 12	51	9.31157	8.85557	9.68476	12.3856	9.36414	10.3894	10.2976	10.6929	8.987	10.0314	9.92033	10.0797	1.01606	0.0229872	0.826759	#N/A	-0.934561
E9PUF4	Rbm26	E9PUF4_MOUSE RNA-binding protein 26	1	12.0922	11.3074	9.94221	10.2264	8.30961	8.61712	9.65225	10.7595	9.79844	9.29485	10.3756	9.62443	0.927606	-0.108416	0.343783	#N/A	-0.934486
Q8K0G9	Zfp119b	Q8K0G9_MOUSE MCG22973	4	6.14971	7.76796	10.2504	13.9303	10.4255	10.202	10.0123	8.32752	11.6493	11.2849	9.70477	10.2952	1.06084	0.0852059	0.698541	#N/A	-0.934254
Q8K310	Matr3	MATR3_MOUSE Matrin-3	137	9.93872	10.4761	10.0317	9.60534	9.68326	10.0956	10.3519	9.44646	10.3777	9.99326	9.94702	10.053	1.01065	0.0152869	0.654889	#N/A	-0.934043
Q8VHM5	Hnrnpr	Q8VHM5_MOUSE Heterogeneous nuclear ribonucleoprotein R	73	11.5634	11.8013	9.58642	9.83007	9.77838	9.13964	9.01485	9.10193	10.2347	9.94928	10.5119	9.48808	0.902603	-0.147837	0.107934	#N/A	-0.933703
Q8BSN5	Phf23	PHF23_MOUSE PHD finger protein 23	14	9.20731	10.1335	10.2951	10.0635	10.0358	10.0151	9.94264	10.4131	9.60271	10.2912	9.94704	10.053	1.01065	0.0152794	0.668303	#N/A	-0.932419
O88573	Aff1	AFF1_MOUSE AF4/FMR2 family member 1	2	11.1303	9.38895	10.4307	9.69587	10.0002	9.56782	9.66883	10.3259	10.4797	9.31176	10.1292	9.8708	0.974489	-0.0372816	0.515845	#N/A	-0.93125
Q3TCJ8	Ccdc69	CCD69_MOUSE Coiled-coil domain-containing protein 69	5	8.57594	9.20457	8.33383	9.76362	11.8452	10.8733	9.92927	9.79613	10.4526	11.2255	9.54463	10.4554	1.09542	0.131481	0.235594	#N/A	-0.931188
Q3UHK8	Tnrc6a	TNR6A_MOUSE Trinucleotide repeat-containing gene 6A protein	4	9.8089	10.0363	10.4528	9.98472	10.0944	10.2251	9.43301	10.1042	9.80317	10.0575	10.0754	9.9246	0.98503	-0.0217603	0.418506	#N/A	-0.930538
Q91YJ3	Thyn1	THYN1_MOUSE Thymocyte nuclear protein 1	18	8.89736	9.72122	9.48575	10.8657	10.4146	9.85174	9.72441	9.89501	10.2602	10.8841	9.87693	10.1231	1.02492	0.035516	0.563987	#N/A	-0.930531
Q9JMG1	Edf1	EDF1_MOUSE Endothelial differentiation-related factor 1	24	10.77	10.1945	11.1633	9.16	10.246	10.5502	9.48333	10.203	8.80457	9.42502	10.3068	9.69322	0.940472	-0.0885424	0.216694	#N/A	-0.930405
Q9CZM2	Rpl15	RL15_MOUSE 60S ribosomal protein L15	28	10.8976	11.3581	10.4956	8.69776	10.1671	10.7007	10.0513	9.52568	9.0138	9.09231	10.3232	9.67676	0.937377	-0.093299	0.278946	#N/A	-0.930392
A3KGV1	Odf2	ODFP2_MOUSE Outer dense fiber protein 2	24	9.3524	9.30443	9.43827	12.1173	9.56674	9.02734	10.0702	9.75303	10.6583	10.712	9.95583	10.0442	1.00887	0.0127457	0.892014	#N/A	-0.929759
Q9D554	Sf3a3	SF3A3_MOUSE Splicing factor 3A subunit 3	71	10.7305	11.2697	9.35299	9.65722	9.28134	9.51556	10.0603	10.0405	9.79003	10.3018	10.0584	9.94164	0.988397	-0.0168382	0.792792	#N/A	-0.929741
Q6PE65	Gpatch2l	GPT2L_MOUSE G patch domain-containing protein 2-like	2	10.6141	10.4376	10.1804	9.99192	10.3766	9.09897	10.1081	10.5606	9.18726	9.44436	10.3201	9.67986	0.937959	-0.0924025	0.0861344	#N/A	-0.929668
Q9DBT3	Ccdc97	CCD97_MOUSE Coiled-coil domain-containing protein 97	15	11.023	10.5091	10.9914	9.99549	8.94895	9.1593	10.3847	10.3399	9.16058	9.48752	10.2936	9.7064	0.942956	-0.0847377	0.252928	#N/A	-0.929412
Q8BZ21	Kat6a	KAT6A_MOUSE Histone acetyltransferase KAT6A	24	8.44729	9.27234	9.68814	10.441	10.0014	9.77431	10.615	10.2761	10.5455	10.9389	9.57003	10.43	1.08986	0.124138	0.0678795	#N/A	-0.929156
Q571C7	Bdp1	BDP1_MOUSE Transcription factor TFIIIB component B'' homolog	5	9.99058	10.2253	10.7252	9.90478	9.53915	10.2584	10.1907	9.90156	9.881	9.38332	10.077	9.923	0.984717	-0.0222188	0.555318	#N/A	-0.928983
Q8C9M2	Ccdc15	CCD15_MOUSE Coiled-coil domain-containing protein 15	1	9.47755	9.80912	10.0738	10.5652	10.2394	9.45727	9.96635	10.4865	9.49524	10.4297	10.033	9.96701	0.993422	-0.0095221	0.824315	#N/A	-0.928642
Q8VEK3	Hnrnpu	HNRPU_MOUSE Heterogeneous nuclear ribonucleoprotein U	287	8.94882	8.84768	9.23895	10.454	10.4126	10.5281	10.9349	9.94744	10.6057	10.0819	9.58041	10.4196	1.0876	0.121142	0.0795948	#N/A	-0.928625
Q9JJ94	Ssna1	SSNA1_MOUSE Sjoegren syndrome nuclear autoantigen 1 homolog	4	13.5204	9.99347	12.2728	8.18736	9.58449	9.15569	9.20097	9.96469	8.46787	9.65225	10.7117	9.28829	0.867116	-0.205702	0.217146	#N/A	-0.928571
Q9JJT9	Phax	PHAX_MOUSE Phosphorylated adapter RNA export protein	20	10.5658	10.1516	10.6428	9.57104	10.2769	9.82277	10.348	9.93	9.22047	9.47052	10.2416	9.75835	0.952813	-0.0697356	0.113406	#N/A	-0.928571
Q99M15	Pstpip2	PPIP2_MOUSE Proline-serine-threonine phosphatase-interacting protein 2	2	9.0851	7.83528	9.25402	10.0341	16.6319	11.4717	8.86589	9.10912	9.09384	8.61906	10.5681	9.43192	0.892492	-0.16409	0.520124	#N/A	-0.928443
Q9QUN3	Blnk	BLNK_MOUSE B-cell linker protein	40	11.485	10.661	11.4219	8.91988	9.69102	10.0966	9.75865	9.8651	8.9345	9.16633	10.4358	9.56424	0.916487	-0.125814	0.165482	#N/A	-0.928228
Q8BT07	Cep55	CEP55_MOUSE Centrosomal protein of 55 kDa	5	10.4309	9.64764	9.68181	9.33996	11.6722	9.65903	9.0031	9.98523	10.0162	10.564	10.1545	9.84551	0.969571	-0.0445814	0.550716	#N/A	-0.928139
Q8VDI9	Alg9	ALG9_MOUSE Alpha-1,2-mannosyltransferase ALG9	12	8.84152	10.1902	9.16697	10.0331	9.28457	10.0757	10.4554	11.3192	9.86082	10.7725	9.50327	10.4967	1.10454	0.143443	0.0266499	#N/A	0.137971
Q61103	Dpf2	REQU_MOUSE Zinc finger protein ubi-d4	46	9.40023	10.881	9.01373	10.0421	9.94292	9.5937	9.79003	10.5785	10.0084	10.7494	9.856	10.144	1.02922	0.0415539	0.481501	#N/A	-0.927621
Q3U422	Ndufv3	Q3U422_MOUSE NADH dehydrogenase [ubiquinone] flavoprotein 3, mitochondrial	23	10.2842	9.98922	9.61515	10.9454	9.53192	9.57599	10.0864	10.4542	9.76465	9.7528	10.0732	9.92681	0.985469	-0.0211171	0.641282	YES	-0.926282
Q8BP67	Rpl24	RL24_MOUSE 60S ribosomal protein L24	67	12.0157	10.5529	11.2597	8.06026	11.2632	9.87541	9.90343	9.55467	9.35409	8.16054	10.6304	9.36963	0.881403	-0.182126	0.148354	#N/A	-0.926115
Q8CDG5	Crebrf	CRERF_MOUSE CREB3 regulatory factor	5	9.20573	9.26067	9.2221	11.0483	10.867	8.78099	10.2121	9.91453	10.7819	10.7066	9.92076	10.0792	1.01597	0.022862	0.783676	#N/A	-0.925781
G3X9Z4	Pcf11	G3X9Z4_MOUSE Cleavage and polyadenylation factor subunit homolog (S. cerevisiae)	48	10.8222	11.1754	9.62206	9.87899	9.80991	9.76925	9.53341	9.81906	9.63978	9.93001	10.2617	9.7383	0.948994	-0.0755293	0.167092	#N/A	-0.925499
Q78PG9	Ccdc25	CCD25_MOUSE Coiled-coil domain-containing protein 25	23	10.0485	10.0006	10.2089	9.46515	9.82072	10.2858	9.82935	10.112	9.75147	10.4775	9.90877	10.0912	1.01841	0.0263227	0.356218	#N/A	-0.925
Q9JJW6	Alyref2	ALRF2_MOUSE Aly/REF export factor 2	1	9.32811	8.47726	9.849	10.6991	10.8731	9.35153	10.4502	10.0984	11.0862	9.78704	9.84531	10.1547	1.03142	0.0446348	0.579308	#N/A	-0.924312
O08784	Tcof1	TCOF_MOUSE Treacle protein	159	11.0118	11.0032	10.6246	8.99815	9.75868	10.0868	9.60164	9.8114	9.65786	9.44586	10.2793	9.72071	0.94566	-0.0806062	0.23388	#N/A	-0.924015
Q9D8T4	Tvp23b	TV23B_MOUSE Golgi apparatus membrane protein TVP23 homolog B	3	8.2445	9.23727	9.28561	9.54801	8.51741	11.7319	9.77229	12.1136	11.4447	10.1048	8.96656	11.0335	1.23051	0.299259	0.00732197	#N/A	0.137561
Q60865	Caprin1	CAPR1_MOUSE Caprin-1	65	11.7438	11.1831	10.8343	8.76172	10.1572	10.5066	9.64762	9.78588	8.84406	8.53576	10.536	9.46398	0.89825	-0.154811	0.127782	#N/A	-0.923904
O88569	Hnrnpa2b1	ROA2_MOUSE Heterogeneous nuclear ribonucleoproteins A2/B1	235	12.1936	12.673	9.97415	8.78849	9.36883	9.49616	9.07062	9.53653	9.24603	9.65259	10.5996	9.40039	0.886861	-0.17322	0.19769	#N/A	-0.923796
E9Q7G0	Numa1	E9Q7G0_MOUSE Protein Numa1	266	9.836	9.62938	9.82664	10.3134	9.99556	9.64483	10.0877	10.0221	10.4048	10.2396	9.9202	10.0798	1.01609	0.0230273	0.378095	#N/A	-0.923496
Q91WN1	Dnajc9	DNJC9_MOUSE DnaJ homolog subfamily C member 9	56	9.4554	9.55138	10.6809	9.83379	9.80997	9.86113	9.44078	10.0478	10.7272	10.5917	9.86629	10.1337	1.02711	0.0385849	0.429011	#N/A	-0.923166
Q3U1Z5	Gpsm3	GPSM3_MOUSE G-protein-signaling modulator 3	2	9.07392	7.41804	13.2507	7.12633	8.04194	10.7793	11.3645	14.0681	8.54113	10.336	8.98219	11.0178	1.22663	0.294698	0.195021	#N/A	-0.922642
Q8K2C7	Os9	OS9_MOUSE Protein OS-9	46	10.284	9.5066	9.50771	9.81906	9.8878	10.3781	10.8104	10.3971	9.68088	9.72836	9.80103	10.199	1.0406	0.0574173	0.16956	#N/A	-0.922619
Q6PGD2	Zfp866	Q6PGD2_MOUSE Protein Zfp866	1	9.90107	8.99242	8.92281	10.8776	11.9791	6.8594	12.789	12.4522	7.91714	9.30934	10.1346	9.86542	0.973439	-0.0388374	0.846047	#N/A	-0.9225
Q9CPR4	Rpl17	RL17_MOUSE 60S ribosomal protein L17	59	12.1101	11.1244	11.0726	8.05485	10.1826	10.278	10.1468	9.39114	8.96985	8.66964	10.5089	9.49109	0.903147	-0.146968	0.22919	#N/A	-0.921739
Q3US17	Znf48	ZNF48_MOUSE Zinc finger protein 48	5	9.12966	9.35881	10.025	10.3322	10.4001	9.91554	10.6366	9.96864	10.2611	9.97247	9.84915	10.1509	1.03063	0.0435317	0.339486	#N/A	-0.921658
G3X9G7	Zfp809	G3X9G7_MOUSE Expressed sequence BB114266, isoform CRA_b	4	9.65901	10.2322	10.8867	11.0657	9.42518	8.51307	9.96905	10.7961	9.97246	9.48055	10.2538	9.74625	0.950505	-0.0732342	0.335555	#N/A	-0.921393
Q8R5C8	Zmynd11	ZMY11_MOUSE Zinc finger MYND domain-containing protein 11	18	8.60544	9.61441	9.10488	10.5385	10.3874	9.91663	10.7376	10.879	10.1801	10.036	9.65013	10.3499	1.07251	0.100992	0.143576	#N/A	-0.920764
Q08943	Ssrp1	SSRP1_MOUSE FACT complex subunit SSRP1	86	10.7445	10.9894	10.3934	10.0887	9.49539	9.08181	9.63899	9.69154	9.8032	10.073	10.3423	9.65771	0.933809	-0.0988012	0.0630888	#N/A	-0.920763
Q5SFM8	Rbm27	RBM27_MOUSE RNA-binding protein 27	45	10.4413	10.527	9.87202	9.91724	9.993	9.56609	9.81435	9.79646	10.1158	9.9567	10.1501	9.84988	0.970421	-0.0433176	0.113542	#N/A	-0.920283
Q8CF60	Zfp263	Q8CF60_MOUSE Protein Zfp263	10	9.29375	9.4082	9.88193	11.4299	9.39333	9.91632	10.4773	9.69879	9.85292	10.6475	9.88142	10.1186	1.024	0.0342143	0.611757	#N/A	-0.920147
Q5F2E8	Taok1	TAOK1_MOUSE Serine/threonine-protein kinase TAO1	13	8.26938	8.53357	9.19828	10.3173	10.8305	10.5238	10.64	10.4826	10.2275	10.977	9.42981	10.5702	1.12093	0.1647	0.0828393	#N/A	-0.92008
Q61549	Emr1	EMR1_MOUSE EGF-like module-containing mucin-like hormone receptor-like 1	3	7.06878	9.02629	8.92813	10.4882	9.01018	10.9595	12.5709	11.2256	9.864	10.8584	8.90432	11.0957	1.2461	0.317421	0.0144701	#N/A	0.133835
Q3U3C9	Gse1	GSE1_MOUSE Genetic suppressor element 1	4	9.66757	9.31904	10.0194	10.274	9.73897	10.2455	9.55025	9.75174	10.7379	10.6956	9.8038	10.1962	1.04003	0.0566189	0.218469	#N/A	-0.918631
J3KMG3	Mia3	J3KMG3_MOUSE Melanoma inhibitory activity protein 3	2	9.87448	9.98743	9.10052	9.0159	9.06868	10.3858	11.8036	10.7916	8.45016	11.5219	9.4094	10.5906	1.12554	0.170611	0.118969	#N/A	-0.918615
Q9ERI5	Jmjd6	JMJD6_MOUSE Bifunctional arginine demethylase and lysyl-hydroxylase JMJD6	11	13.9768	12.865	8.9526	8.75487	10.2834	9.97108	8.82419	8.66125	8.77357	8.93726	10.9665	9.03347	0.823731	-0.279755	0.14053	#N/A	-0.91861
Q9R0G7	Zeb2	ZEB2_MOUSE Zinc finger E-box-binding homeobox 2	1	9.17509	8.41591	8.59912	12.2594	10.7905	9.19037	11.0287	9.76197	10.0952	10.6837	9.848	10.152	1.03087	0.043859	0.71915	#N/A	-0.918601
Q922M5	Cdca7l	CDA7L_MOUSE Cell division cycle-associated 7-like protein	3	12.0456	11.8692	10.6609	9.13212	9.00164	10.5833	8.58329	9.58061	9.47505	9.06828	10.5419	9.45811	0.897192	-0.156511	0.187382	#N/A	-0.918493
E9QAH1	Golgb1	E9QAH1_MOUSE Protein Golgb1	1	10.1295	10.1971	10.2644	9.39075	10.2762	9.31272	9.68228	11.9701	9.34064	9.4364	10.0516	9.94843	0.989737	-0.0148832	0.855264	#N/A	-0.918048
Q99JG7	Tnip2	TNIP2_MOUSE TNFAIP3-interacting protein 2	15	9.94392	9.92124	9.97904	10.3815	9.1215	9.85661	10.296	10.2999	9.71366	10.4866	9.86944	10.1306	1.02646	0.0376729	0.334065	#N/A	-0.917907
Q8BGS3	Zkscan1	ZKSC1_MOUSE Zinc finger protein with KRAB and SCAN domains 1	6	11.9116	10.037	9.65249	10.957	11.0706	8.06183	11.0216	9.05447	8.42408	9.80935	10.7257	9.27427	0.864674	-0.209772	0.0623535	#N/A	-0.917825
Q14AX6	Cdk12	CDK12_MOUSE Cyclin-dependent kinase 12	49	10.2299	9.90457	9.53042	10.4288	11.1078	10.0239	9.89702	9.70706	9.29768	9.87278	10.2403	9.75969	0.953067	-0.0693508	0.155012	#N/A	-0.917318
Q6A085	Znf629	ZN629_MOUSE Zinc finger protein 629	1	9.29633	7.62597	8.80197	10.363	11.3766	9.84935	11.344	9.89469	11.0762	10.3719	9.49277	10.5072	1.10687	0.14648	0.206965	#N/A	-0.917186
Q91W18	Tdrd3	TDRD3_MOUSE Tudor domain-containing protein 3	14	10.3964	10.1523	10.3379	9.62668	10.176	10.0812	10.0296	10.2228	9.28545	9.69158	10.1379	9.86213	0.972802	-0.039782	0.240137	#N/A	-0.917093
Q9DCN7	Rnft1	RNFT1_MOUSE RING finger and transmembrane domain-containing protein 1	2	10.728	10.2836	9.99505	10.84	10.178	9.56027	9.597	9.75007	9.69616	9.37182	10.4049	9.59506	0.922165	-0.116903	0.00502711	#N/A	0.12481
E9PVZ8	Golgb1	E9PVZ8_MOUSE Protein Golgb1	123	10.0663	10.0033	10.1054	10.2339	9.66723	10.0689	10.1445	10.1391	9.5736	9.99771	10.0152	9.98476	0.996958	-0.00439503	0.835995	#N/A	-0.916523
Q9Z277	Baz1b	BAZ1B_MOUSE Tyrosine-protein kinase BAZ1B	159	9.91645	10.6146	9.78969	9.63055	9.71559	10.0186	10.0063	9.96966	10.1276	10.211	9.93338	10.0666	1.01341	0.0192251	0.500788	#N/A	-0.916362
Q5DU09	Znf652	ZN652_MOUSE Zinc finger protein 652	10	8.59982	9.38112	9.34206	10.8193	10.4494	9.02969	10.6619	10.0237	10.7816	10.9114	9.71834	10.2817	1.05796	0.0812911	0.321916	#N/A	-0.916283
P63166	Sumo1	SUMO1_MOUSE Small ubiquitin-related modifier 1	16	10.887	9.43656	10.7544	8.83931	9.66044	10.4664	10.2434	10.2056	9.94964	9.55724	9.91554	10.0845	1.01704	0.0243697	0.705625	#N/A	-0.915842
Q3U1J1-2	Tfpt	TFPT_MOUSE Isoform 2 of TCF3 fusion partner homolog	2	10.6071	10.1036	10.8098	10.224	8.96688	10.1656	8.69555	10.383	9.49053	10.554	10.1423	9.85774	0.971945	-0.0410532	0.560644	#N/A	-0.915663
Q923A2	Spdl1	SPDLY_MOUSE Protein Spindly	1	10.6568	9.64843	12.6115	9.1901	10.9592	9.45705	9.42813	10.634	9.77809	7.63657	10.6132	9.38677	0.884442	-0.17716	0.151155	#N/A	-0.915296
Q80Y32	Hmgxb4	Q80Y32_MOUSE HMG box domain containing 4	8	9.82477	10.2668	10.1163	9.61347	9.65828	10.1442	9.24821	9.79943	10.6035	10.7251	9.89592	10.1041	1.02104	0.0300328	0.513807	#N/A	-0.914646
Q3U8K7	Suv420h1	SV421_MOUSE Histone-lysine N-methyltransferase SUV420H1	3	9.69531	9.70768	9.92107	10.7029	10.7722	9.69139	9.06873	10.1177	9.49984	10.8232	10.1598	9.84017	0.968537	-0.0461211	0.428467	#N/A	-0.914609
Q8CIL4		CA131_MOUSE Uncharacterized protein C1orf131 homolog	27	10.7317	10.3007	10.8705	9.35227	9.8337	10.307	10.0716	10.1023	9.18113	9.24904	10.2178	9.78221	0.957372	-0.062848	0.270988	#N/A	-0.914235
Q8BMP6	Acbd3	GCP60_MOUSE Golgi resident protein GCP60	33	10.5755	10.5989	10.021	10.0286	9.25032	9.90665	9.59138	9.94295	9.77809	10.3066	10.0949	9.90513	0.981205	-0.0273731	0.513472	#N/A	-0.914095
Q78XR0	Trappc6a	TPC6A_MOUSE Trafficking protein particle complex subunit 6A	3	9.29456	9.42812	9.92466	8.42629	8.87473	11.3375	10.8543	11.1862	10.3056	10.368	9.18967	10.8103	1.17636	0.234324	0.00128024	#N/A	0.122013
A6H6A9-3	Rabgap1l	RBG1L_MOUSE Isoform 3 of Rab GTPase-activating protein 1-like	7	11.0749	10.8894	10.9337	9.52502	9.56998	9.81436	9.58964	9.54187	9.44685	9.6143	10.3986	9.6014	0.923336	-0.115072	0.0837141	#N/A	-0.913514
Q3TZM9	Alg11	ALG11_MOUSE GDP-Man:Man(3)GlcNAc(2)-PP-Dol alpha-1,2-mannosyltransferase	12	8.73355	9.03172	9.65553	10.4476	9.98892	10.5001	10.7894	10.3983	10.0511	10.4037	9.57146	10.4285	1.08954	0.123723	0.0487857	#N/A	0.116057
Q8CGC6	Rbm28	RBM28_MOUSE RNA-binding protein 28	76	9.47596	9.41084	10.9384	9.618	10.0003	9.90313	10.7069	10.6854	9.52669	9.7344	9.8887	10.1113	1.02251	0.0321163	0.568468	#N/A	-0.912667
Q569Z5	Ddx46	DDX46_MOUSE Probable ATP-dependent RNA helicase DDX46	141	9.88317	9.30948	10.2547	9.91212	10.4059	10.0768	10.0281	9.84932	10.5224	9.75801	9.95307	10.0469	1.00943	0.0135401	0.696337	#N/A	-0.912112
Q8CH02	Sugp1	SUGP1_MOUSE SURP and G-patch domain-containing protein 1	26	10.2688	10.3381	10.6473	9.99691	9.76395	9.96221	9.53742	9.95594	9.60073	9.92867	10.203	9.79699	0.960206	-0.058584	0.0578635	#N/A	-0.911042
Q9CQ49	Ncbp2	NCBP2_MOUSE Nuclear cap-binding protein subunit 2	14	10.1528	8.90052	10.2414	10.1842	10.8131	9.67223	10.1435	10.018	10.2237	9.65066	10.0584	9.94162	0.988389	-0.0168488	0.74164	#N/A	-0.910897
Q9JKX4	Aatf	AATF_MOUSE Protein AATF	33	10.1079	10.3697	10.8384	9.47732	10.5187	10.6685	9.59378	9.66031	9.4418	9.32351	10.2624	9.73758	0.94886	-0.0757335	0.152412	#N/A	-0.909696
Q501J7	Phactr4	PHAR4_MOUSE Phosphatase and actin regulator 4	8	9.0967	8.95537	9.84582	9.85548	12.6953	10.591	10.0213	9.86475	9.31561	9.75877	10.0897	9.91029	0.982215	-0.0258895	0.81059	#N/A	-0.909222
Q8R331	Znhit1	ZNHI1_MOUSE Zinc finger HIT domain-containing protein 1	2	7.94267	8.15258	11.1433	9.9417	10.3561	10.0725	11.8949	10.5435	10.0112	9.94156	9.50727	10.4927	1.10365	0.142287	0.220449	#N/A	-0.909091
Q8BYC6	Taok3	TAOK3_MOUSE Serine/threonine-protein kinase TAO3	35	11.0906	11.1778	9.38675	9.80802	10.1424	9.60877	8.74257	9.59392	9.84556	10.6037	10.3211	9.6789	0.937777	-0.0926831	0.20287	#N/A	-0.908352
Q99LH1	Gnl2	NOG2_MOUSE Nucleolar GTP-binding protein 2	42	10.2964	10.1881	11.7711	9.43544	9.24116	9.57246	10.3103	10.3458	9.15846	9.68076	10.1864	9.81356	0.963394	-0.053802	0.484882	#N/A	-0.908242
Q9CS72	Filip1	FLIP1_MOUSE Filamin-A-interacting protein 1	2	10.1977	11.0414	10.6364	9.91918	9.75451	10.5175	9.43747	9.88252	8.71139	9.90198	10.3098	9.69017	0.939896	-0.0894275	0.144561	#N/A	-0.907102
H3BJW3	Cpsf6	H3BJW3_MOUSE Cleavage and polyadenylation-specificity factor subunit 6	56	9.3873	8.7041	9.64659	10.4058	10.5693	10.0174	10.4974	9.90964	10.9383	9.92417	9.74262	10.2574	1.05284	0.0742812	0.238756	#N/A	-0.906633
Q9QXX8	Nufip1	NUFP1_MOUSE Nuclear fragile X mental retardation-interacting protein 1	7	10.486	10.8486	10.7358	9.64816	9.78058	10.2188	10.165	9.88655	8.35025	9.88022	10.2998	9.70016	0.941779	-0.0865392	0.19869	#N/A	-0.906612
Q922G2	Fam76a	FA76A_MOUSE Protein FAM76A	7	9.88831	9.33399	10.3511	10.6412	9.85703	10.2858	10.4074	9.7247	9.36814	10.1422	10.0143	9.98565	0.997136	-0.00413737	0.925243	#N/A	-0.906515
Q56A10	Znf608	ZN608_MOUSE Zinc finger protein 608	13	9.44394	9.52838	9.52079	11.2939	9.88979	10.0331	9.69497	10.2203	10.0072	10.3677	9.93536	10.0647	1.01301	0.0186534	0.738975	#N/A	-0.906221
E9Q309	Cep350	E9Q309_MOUSE Protein Cep350	44	10.9798	11.1041	9.53708	10.2414	10.0263	9.53166	9.16153	9.81092	9.81207	9.79517	10.3777	9.62227	0.927203	-0.109043	0.061209	#N/A	-0.90601
Q6NZI9	Zfp180	Q6NZI9_MOUSE Protein Zfp180	2	11.0946	7.12511	10.6179	8.63534	12.1724	8.92395	10.7328	11.3584	10.1398	9.19979	9.92907	10.0709	1.01429	0.020469	0.8934	#N/A	-0.905802
Q7TN02	Med26	MED26_MOUSE Mediator of RNA polymerase II transcription subunit 26	5	9.56566	9.13517	9.97189	10.3509	10.7005	9.77472	11.4393	10.0591	9.613	9.38979	9.94482	10.0552	1.0111	0.0159215	0.815487	#N/A	-0.905782
P70335	Rock1	ROCK1_MOUSE Rho-associated protein kinase 1	130	9.93691	9.87901	9.76214	10.4126	10.1402	9.95443	9.67987	9.97581	9.85306	10.4059	10.0262	9.97381	0.994778	-0.00755369	0.760248	#N/A	-0.905613
Q5SQF8	Sap30l	SP30L_MOUSE Histone deacetylase complex subunit SAP30L	7	8.91113	9.08684	9.74517	9.67136	10.4364	9.59084	10.0905	12.6211	10.1642	9.68246	9.57018	10.4298	1.08982	0.124096	0.217319	#N/A	-0.905495
P48428	Tbca	TBCA_MOUSE Tubulin-specific chaperone A	24	10.4053	11.1816	10.2735	9.34169	10.4457	10.5838	9.14206	9.75764	9.19109	9.6776	10.3296	9.67044	0.936191	-0.0951254	0.131839	#N/A	-0.90463
Q8C6B9	Rps19bp1	AROS_MOUSE Active regulator of SIRT1	22	12.0627	11.9706	10.7131	9.25733	9.65424	9.44751	8.96138	9.79482	8.75585	9.38253	10.7316	9.26842	0.863657	-0.211469	0.062218	#N/A	-0.904196
Q9D8Y8	Ing5	ING5_MOUSE Inhibitor of growth protein 5	9	10.1099	10.2523	9.60775	10.541	8.76715	9.65434	10.2744	10.6046	9.28288	10.9057	9.85562	10.1444	1.0293	0.0416627	0.522489	#N/A	-0.904167
Q5RIM6	Ncor1	Q5RIM6_MOUSE Nuclear receptor co-repressor 1, isoform CRA_a	4	11.9485	9.80577	10.1553	11.7984	9.29756	9.18572	8.89155	9.15269	9.89337	9.87118	10.6011	9.3989	0.886596	-0.173651	0.0893906	#N/A	-0.903871
O35492	Clk3	CLK3_MOUSE Dual specificity protein kinase CLK3	8	8.30677	8.12382	8.37244	8.8282	19.4829	11.6422	8.8844	8.64301	9.24401	8.47225	10.6228	9.37717	0.882738	-0.179943	0.612496	#N/A	-0.903762
P0C0A3	Chmp6	CHMP6_MOUSE Charged multivesicular body protein 6	5	8.99129	9.72024	10.3302	10.2825	9.4499	10.9848	10.4697	9.68695	10.5168	9.56763	9.75483	10.2452	1.05027	0.0707567	0.22107	#N/A	-0.9035
Q9ES18	Foxj2	FOXJ2_MOUSE Forkhead box protein J2	2	10.0438	8.92697	11.2554	10.9522	8.58363	9.02925	10.4892	9.49755	10.6014	10.6206	9.9524	10.0476	1.00957	0.0137346	0.883341	#N/A	-0.902655
Q6NZN0	Rbm26	RBM26_MOUSE RNA-binding protein 26	54	10.6731	10.1085	9.85958	9.79118	9.81992	10.1965	9.85893	9.78549	9.82992	10.0768	10.0505	9.94953	0.989958	-0.014561	0.603251	#N/A	-0.902569
F2Z444	4933427D14Rik	F2Z444_MOUSE Protein 4933427D14Rik	1	10.2901	14.0665	7.67191	8.95856	7.78978	11.9594	8.96573	13.2539	8.07606	8.96796	9.75537	10.2446	1.05015	0.0705966	0.759658	#N/A	-0.902118
Q0VBL3	Rbm15	Q0VBL3_MOUSE Protein Rbm15	63	10.2566	10.2096	9.49501	10.0163	11.2997	9.62679	9.74936	9.56167	9.84705	9.93794	10.2554	9.74456	0.950184	-0.0737204	0.158775	#N/A	-0.900936
O88569-3	Hnrnpa2b1	ROA2_MOUSE Isoform 3 of Heterogeneous nuclear ribonucleoproteins A2/B1	5	13.0295	11.855	11.5118	10.8073	3.90186	7.58613	11.6471	9.13869	9.36339	11.1594	10.2211	9.77894	0.956741	-0.063799	0.812598	#N/A	-0.900664
E9PX68	Slc4a1ap	E9PX68_MOUSE Protein Slc4a1ap	41	9.86128	9.70363	10.2261	10.0227	10.0886	9.99619	9.83608	10.556	9.96555	9.74379	9.98046	10.0195	1.00391	0.00563518	0.823153	#N/A	-0.900269
Q810L4	Tmem39b	TM39B_MOUSE Transmembrane protein 39B	2	9.04468	8.3834	10.3298	9.30004	9.5773	11.6101	10.9347	11.1753	9.91112	9.73346	9.32704	10.6729	1.1443	0.194465	0.024481	#N/A	0.115244
P31786	Dbi	ACBP_MOUSE Acyl-CoA-binding protein	11	13.7616	5.28194	13.9614	6.75637	7.50129	8.01216	12.6365	12.2439	9.1361	10.7088	9.45252	10.5475	1.11584	0.158129	0.611133	YES	-0.9
Q6A065	Cep170	CE170_MOUSE Centrosomal protein of 170 kDa	55	9.8663	9.75791	9.94956	10.1181	9.67217	10.0693	9.86843	10.4575	9.6667	10.5741	9.87281	10.1272	1.02577	0.0367038	0.22958	#N/A	-0.899874
Q64318	Zeb1	ZEB1_MOUSE Zinc finger E-box-binding homeobox 1	5	10.3642	10.4131	10.1184	10.5004	9.73727	9.91667	8.87748	10.0496	10.0831	9.93974	10.2267	9.77332	0.955669	-0.0654167	0.133198	#N/A	-0.899731
Q9CZD5	Mtif3	IF3M_MOUSE Translation initiation factor IF-3, mitochondrial	5	9.90517	10.0471	9.81684	10.7814	9.50963	10.4595	9.50324	10.2305	9.54352	10.2032	10.012	9.98799	0.997599	-0.00346766	0.935477	YES	-0.899275
Q8K2F8	Lsm14a	LS14A_MOUSE Protein LSM14 homolog A	26	10.6169	10.7287	10.48	9.40517	10.0581	10.0591	9.27281	9.54001	9.70735	10.1319	10.2578	9.74223	0.949742	-0.0743932	0.118939	#N/A	-0.898918
Q7TPL6	Zfp748	Q7TPL6_MOUSE Protein Zfp748	4	10.0556	10.0286	8.93683	10.986	9.16947	10.0969	10.5178	10.7085	8.85242	10.6478	9.8353	10.1647	1.03349	0.0475244	0.530241	#N/A	-0.898761
P22518	Clk1	CLK1_MOUSE Dual specificity protein kinase CLK1	10	10.0756	10.1178	10.5846	10.4248	9.51723	9.51712	10.1753	9.97856	9.63302	9.97603	10.144	9.85601	0.971609	-0.0415525	0.231913	#N/A	-0.898551
Q61771	Kif3b	KIF3B_MOUSE Kinesin-like protein KIF3B	5	10.0906	10.5484	9.61685	10.5727	9.9617	10.3079	9.81282	9.5999	9.62139	9.86768	10.158	9.84194	0.968881	-0.0456091	0.196568	#N/A	-0.898527
Q80ZS3	Mrps26	RT26_MOUSE 28S ribosomal protein S26, mitochondrial	15	11.0717	10.3187	9.88775	10.2501	9.95748	9.34435	10.3044	10.005	9.39686	9.46366	10.2971	9.70285	0.942286	-0.0857635	0.0703987	YES	-0.8985
Q8CEE0	Cep57	CEP57_MOUSE Centrosomal protein of 57 kDa	36	9.74753	10.157	9.83882	10.7279	9.95759	9.33163	9.80438	10.0638	10.1634	10.208	10.0858	9.91424	0.982993	-0.0247466	0.491472	#N/A	-0.8984
Q9ER62	Tnfrsf22	TNR22_MOUSE Tumor necrosis factor receptor superfamily member 22	1	7.13817	10.0869	9.11747	9.40902	10.2068	9.65131	11.8908	11.0611	10.5681	10.8704	9.19167	10.8083	1.17588	0.233746	0.0447991	#N/A	0.112121
Q6KAQ7	Zzz3	ZZZ3_MOUSE ZZ-type zinc finger-containing protein 3	3	9.99281	8.41954	8.8305	9.6435	10.9558	11.0114	11.7434	9.91775	9.46182	10.0234	9.56843	10.4316	1.09021	0.1246	0.193957	#N/A	-0.897473
Q9QYL7	Abt1	ABT1_MOUSE Activator of basal transcription 1	14	10.7179	10.3872	10.3356	9.75181	9.8244	9.85426	10.1303	9.93593	9.25021	9.81231	10.2034	9.7966	0.960133	-0.0586941	0.122196	#N/A	-0.897398
Q60952	Cep250	CP250_MOUSE Centrosome-associated protein CEP250	46	9.87109	9.65552	9.41486	10.7552	10.2936	9.29871	9.56354	10.203	10.5128	10.4316	9.99805	10.0019	1.00039	0.000559189	0.991174	#N/A	-0.897183
Q9CR61	Ndufb7	NDUB7_MOUSE NADH dehydrogenase [ubiquinone] 1 beta subcomplex subunit 7	22	9.72248	12.1213	8.99181	9.80937	10.3608	9.67447	9.92896	9.65317	10.0073	9.73023	10.2012	9.79883	0.960561	-0.0580513	0.490155	YES	-0.89708
Q3U2V3	Nudt18	NUD18_MOUSE 8-oxo-dGDP phosphatase NUDT18	4	7.98741	8.0948	9.45886	10.3224	9.55038	10.4023	11.2845	11.1278	10.552	11.2196	9.08277	10.9172	1.20197	0.265404	0.0118059	#N/A	0.112074
Q8BZ47	Znf609	ZN609_MOUSE Zinc finger protein 609	3	10.1905	9.8997	9.30902	10.8246	10.8574	10.2254	10.0618	9.52969	9.50235	9.59951	10.2162	9.78375	0.957666	-0.0624054	0.235936	#N/A	-0.89632
Q921N8	Gps2	Q921N8_MOUSE G protein pathway suppressor 2	7	9.96846	9.51761	10.2114	9.73845	10.8267	9.76987	9.79775	10.4962	10.2409	9.43272	10.0525	9.94749	0.989551	-0.0151536	0.729969	#N/A	-0.895413
Q62018	Ctr9	CTR9_MOUSE RNA polymerase-associated protein CTR9 homolog	67	9.07929	10.1043	9.6641	10.6589	9.592	9.9556	10.1533	9.90817	10.4196	10.4648	9.81972	10.1803	1.03672	0.0520257	0.263453	#N/A	-0.895141
Q5SVQ0	Kat7	KAT7_MOUSE Histone acetyltransferase KAT7	29	8.74404	9.73651	10.0151	10.9218	9.9418	9.85648	9.78789	10.0302	10.197	10.7693	9.87185	10.1282	1.02597	0.0369817	0.535183	#N/A	-0.894127
Q80Z25	Ofd1	OFD1_MOUSE Oral-facial-digital syndrome 1 protein homolog	21	9.06366	9.67942	9.78955	11.3763	10.0373	9.7161	10.1914	9.63857	10.1522	10.3555	9.98925	10.0108	1.00215	0.00310295	0.959891	#N/A	-0.893019
Q99020	Hnrnpab	ROAA_MOUSE Heterogeneous nuclear ribonucleoprotein A/B	50	12.6573	10.9572	11.0889	8.90822	10.001	9.7809	8.98786	9.37167	9.05365	9.19338	10.7225	9.27749	0.865234	-0.208838	0.0800308	#N/A	-0.892982
P61957	Sumo2	SUMO2_MOUSE Small ubiquitin-related modifier 2	22	10.9549	9.48524	12.755	7.91533	8.49451	10.0667	9.84046	11.0198	9.64003	9.82801	9.921	10.079	1.01593	0.0227956	0.86944	#N/A	-0.892632
Q6NV66	Zfp646	Q6NV66_MOUSE Protein Zfp646	4	16.2459	10.174	12.0073	10.8946	9.13795	8.33537	8.20354	8.1987	8.64147	8.16106	11.692	8.30803	0.710577	-0.492938	0.0512113	#N/A	-0.892394
Q6PGL7	Fam21	FAM21_MOUSE WASH complex subunit FAM21	70	10.4744	10.257	10.6829	9.48629	9.60571	9.99536	9.84046	10.0573	9.63448	9.96612	10.1013	9.89874	0.979951	-0.0292179	0.454167	#N/A	-0.891979
H3BLH0	Smarca2	H3BLH0_MOUSE Probable global transcription activator SNF2L2	34	9.86706	9.94742	9.42856	10.5351	10.437	9.09569	9.31935	10.1676	10.9746	10.2276	10.043	9.95697	0.991431	-0.0124159	0.834088	#N/A	-0.891193
E9PYH6	Setd1a	E9PYH6_MOUSE Protein Setd1a	37	10.7061	10.4269	9.58189	10.5937	9.5639	9.46539	9.81484	10.0259	9.8713	9.95004	10.1745	9.82549	0.965698	-0.0503558	0.247338	#N/A	-0.890793
Q9JL16	Isg20	ISG20_MOUSE Interferon-stimulated gene 20 kDa protein	5	7.82437	8.74342	8.74663	9.80419	8.31943	10.6328	11.6268	10.3204	11.4	12.5819	8.68761	11.3124	1.30213	0.380872	0.00104279	#N/A	0.106333
Q8K4R9	Dlgap5	DLGP5_MOUSE Disks large-associated protein 5	4	12.6534	11.4463	10.5032	8.20831	10.0311	11.1197	8.63923	9.83183	8.72557	8.84142	10.5685	9.43155	0.892424	-0.164199	0.238239	#N/A	-0.89047
Q5U3K5	Rabl6	RABL6_MOUSE Rab-like protein 6	19	10.1985	10.5039	10.5286	9.52721	9.87607	10.3661	9.98665	10.0688	9.36794	9.5762	10.1269	9.87314	0.974946	-0.0366057	0.360653	#N/A	-0.890069
Q6VGS5	Ccdc88c	DAPLE_MOUSE Protein Daple	35	9.76611	9.56793	9.94032	10.4983	9.91383	9.83731	9.96028	10.3806	10.1697	9.96559	9.9373	10.0627	1.01262	0.0180913	0.51464	#N/A	-0.889995
Q8C180	Frs2	FRS2_MOUSE Fibroblast growth factor receptor substrate 2	1	9.43347	9.62575	11.4427	10.2272	8.52468	9.68205	10.8124	10.4621	8.77892	11.0107	9.85076	10.1492	1.0303	0.0430639	0.650599	#N/A	-0.889764
P63325	Rps10	RS10_MOUSE 40S ribosomal protein S10	72	11.1322	10.2825	10.7654	9.27129	10.4712	10.0755	9.88571	9.60582	9.35605	9.15439	10.3845	9.61549	0.925945	-0.111001	0.0727374	#N/A	-0.889697
Q9D084	Apitd1	CENPS_MOUSE Centromere protein S	2	9.62884	7.6263	9.56952	9.89884	12.004	10.3344	11.7919	8.65772	11.19	9.29854	9.7455	10.2545	1.05223	0.0734507	0.589578	#N/A	-0.889437
Q8CI61	Bag4	BAG4_MOUSE BAG family molecular chaperone regulator 4	5	11.4424	9.62528	12.2881	8.73192	8.7792	10.0507	9.54911	10.2117	9.62023	9.70138	10.1734	9.82662	0.965915	-0.0500313	0.659305	#N/A	-0.889278
Q9D1J3	Sarnp	SARNP_MOUSE SAP domain-containing ribonucleoprotein	54	10.7654	9.78489	10.685	9.20073	10.5047	9.96646	9.40539	9.96924	10.2971	9.42108	10.1881	9.81185	0.963066	-0.0542936	0.318495	#N/A	-0.889048
Q921M4	Golga2	GOGA2_MOUSE Golgin subfamily A member 2	54	10.5648	10.427	9.80404	10.6272	9.58191	9.46175	9.87056	10.0387	9.62383	10.0002	10.201	9.79901	0.960594	-0.0580016	0.144897	#N/A	-0.888889
Q3UJV1	Ccdc61	CCD61_MOUSE Coiled-coil domain-containing protein 61	3	10.6635	10.3043	10.859	9.69818	9.36322	9.48191	9.75386	9.25318	10.2166	10.4063	10.1776	9.82237	0.965093	-0.05126	0.35087	#N/A	-0.888845
Q3UMQ8	Naf1	NAF1_MOUSE H/ACA ribonucleoprotein complex non-core subunit NAF1	4	11.1523	12.2079	9.32435	10.3704	8.54098	10.7344	10.3927	10.2004	7.54742	9.52904	10.3192	9.68079	0.938135	-0.0921322	0.480691	#N/A	-0.888344
P17433	Spi1	SPI1_MOUSE Transcription factor PU.1	9	9.36696	8.85391	9.07123	10.6186	9.25289	9.55127	8.99968	10.948	11.6953	11.6421	9.43272	10.5673	1.12028	0.163857	0.120146	#N/A	-0.888235
Q80U49	Cep170b	C170B_MOUSE Centrosomal protein of 170 kDa protein B	1	11.5448	9.73029	10.1665	10.1691	11.7139	10.7846	8.29865	9.69215	9.08112	8.81892	10.6649	9.33509	0.875308	-0.192137	0.05316	#N/A	-0.888056
P27782	Lef1	LEF1_MOUSE Lymphoid enhancer-binding factor 1	1	8.12465	9.54426	7.35857	9.6173	10.7943	12.4275	9.88638	10.3673	9.48448	12.3952	9.08782	10.9122	1.20075	0.263933	0.0697879	#N/A	-0.887909
A2AT37	Upf2	A2AT37_MOUSE Protein Upf2	64	9.44443	9.50643	9.56214	10.4137	10.1551	9.96792	10.2257	9.97269	10.1583	10.5936	9.81636	10.1836	1.03742	0.0529935	0.153705	#N/A	-0.887786
Q9Z172	Sumo3	SUMO3_MOUSE Small ubiquitin-related modifier 3	3	10.359	9.15904	11.6533	6.92557	8.41117	10.6521	10.5227	11.6787	10.272	10.3663	9.30162	10.6984	1.15016	0.201836	0.163303	#N/A	-0.887273
Q9CZH8	Ccdc77	CCD77_MOUSE Coiled-coil domain-containing protein 77	3	12.3445	8.55379	10.7412	9.74017	9.78875	10.3487	9.58295	9.65735	9.71887	9.52362	10.2337	9.7663	0.954329	-0.0674416	0.507448	#N/A	-0.887117
Q8C2K1	Def6	DEFI6_MOUSE Differentially expressed in FDCP 6	35	9.79128	9.05827	9.39539	10.9901	9.7752	9.57496	9.78099	10.2222	10.4741	10.9374	9.80205	10.1979	1.04039	0.0571212	0.36167	#N/A	-0.886349
A2AWT3	Atxn7l3	AT7L3_MOUSE Ataxin-7-like protein 3	1	9.52162	10.11	11.6221	12.2119	8.70972	8.79813	8.21823	11.2603	10.0486	9.49939	10.4351	9.56493	0.916614	-0.125614	0.330015	#N/A	-0.885879
Q8CGC4	Lsm14b	LS14B_MOUSE Protein LSM14 homolog B	10	10.0858	9.81225	10.2133	10.3321	9.62727	10.024	10.3955	10.3074	9.2986	9.90376	10.0141	9.98585	0.997175	-0.00408168	0.906871	#N/A	-0.885455
Q9WTX8	Mad1l1	MD1L1_MOUSE Mitotic spindle assembly checkpoint protein MAD1	57	9.69398	9.23877	9.4524	10.8385	10.1101	9.79246	10.2766	9.97085	10.4207	10.2056	9.86675	10.1332	1.02701	0.038449	0.419404	#N/A	-0.885356
Q7TMK9	Syncrip	HNRPQ_MOUSE Heterogeneous nuclear ribonucleoprotein Q	119	10.3091	10.4312	10.6051	9.33037	9.6317	10.0648	10.2609	10.0182	9.71482	9.63373	10.0615	9.93849	0.987775	-0.017746	0.668062	#N/A	-0.884912
Q9CR29	Ccdc43	CCD43_MOUSE Coiled-coil domain-containing protein 43	9	10.0205	9.37497	11.097	9.54383	10.3714	10.1283	10.3078	10.3392	9.61179	9.20513	10.0815	9.91844	0.983822	-0.0235303	0.679987	#N/A	-0.882883
A2AL36	Cntrl	CNTRL_MOUSE Centriolin	100	9.24964	9.48026	9.39249	11.3917	10.1022	9.38525	9.68736	10.0231	10.6236	10.6644	9.92326	10.0767	1.01547	0.0221435	0.753253	#N/A	-0.881919
Q8C0D4	Arhgap12	RHG12_MOUSE Rho GTPase-activating protein 12	17	9.6467	9.413	10.0336	10.6747	9.46549	9.75919	10.4316	9.88746	9.99389	10.6943	9.8467	10.1533	1.03114	0.0442351	0.328002	#N/A	-0.880907
E9Q4Q2	Sf1	E9Q4Q2_MOUSE Splicing factor 1	5	11.1612	10.4097	10.0328	9.78315	10.376	10.3312	9.47182	9.22221	9.86046	9.35143	10.3526	9.64742	0.931887	-0.101773	0.051917	#N/A	-0.880657
Q8K2F0	Brd3	BRD3_MOUSE Bromodomain-containing protein 3	51	10.6108	10.7433	9.37167	10.4492	9.76487	9.59861	9.41887	9.68586	9.90204	10.4547	10.188	9.81202	0.963098	-0.0542448	0.277304	#N/A	-0.880441
E9Q512	Trip11	E9Q512_MOUSE Protein Trip11	63	9.91296	9.65086	9.89697	9.92844	10.2245	9.94904	10.4004	10.5591	9.66429	9.81355	9.92275	10.0773	1.01557	0.0222944	0.457463	#N/A	-0.880213
A2ADB0	Spen	A2ADB0_MOUSE Msx2-interacting protein	5	10.2302	10.1298	10.8997	9.46553	9.76968	10.1686	10.1817	10.1349	9.52242	9.49757	10.099	9.90104	0.9804	-0.0285582	0.516803	#N/A	-0.880044
E9Q2Z1	Cecr2	E9Q2Z1_MOUSE Protein Cecr2	4	11.7007	12.3914	9.19464	10.2393	9.84729	8.93503	8.87072	9.50186	9.35418	9.96492	10.6747	9.32534	0.873596	-0.194962	0.0852408	#N/A	-0.880041
Q99KX1	Mlf2	MLF2_MOUSE Myeloid leukemia factor 2	6	10.0132	9.30283	9.4789	9.86559	12.1002	11.7663	9.74255	10.0178	8.57989	9.13275	10.1521	9.84786	0.970027	-0.0439026	0.691224	#N/A	-0.879757
Q922H9	Znf330	ZN330_MOUSE Zinc finger protein 330	10	9.66772	10.8496	10.1892	9.41714	10.374	10.7845	9.67228	10.2988	9.17457	9.57221	10.0995	9.90047	0.98029	-0.0287192	0.616973	#N/A	-0.879747
Q62504	Spen	MINT_MOUSE Msx2-interacting protein	66	10.7688	10.3582	10.2605	9.95547	9.82644	9.78452	9.86547	10.1784	9.32448	9.67767	10.2339	9.76611	0.954292	-0.0674979	0.0627925	#N/A	-0.87972
Q9CZ96	Zcrb1	ZCRB1_MOUSE Zinc finger CCHC-type and RNA-binding motif-containing protein 1	4	10.585	11.31	10.7527	9.74324	7.59782	9.86924	9.95781	9.46025	9.94158	10.7824	9.99775	10.0023	1.00045	0.00064979	0.995016	#N/A	-0.879263
Q923D4	Sf3b5	SF3B5_MOUSE Splicing factor 3B subunit 5	8	12.3147	7.95619	18.0206	7.9958	8.16959	8.9819	7.69878	10.71	8.86151	9.29096	10.8914	9.10863	0.836316	-0.25788	0.423117	#N/A	-0.87907
Q9D6V8	Paip2	PAIP2_MOUSE Polyadenylate-binding protein-interacting protein 2	3	12.2158	11.7558	14.7524	9.25304	7.94403	10.5453	9.29155	8.87684	8.14765	7.21764	11.1842	8.8158	0.788236	-0.343301	0.124538	#N/A	-0.879032
Q8CHG3	Gcc2	GCC2_MOUSE GRIP and coiled-coil domain-containing protein 2	49	10.299	9.9138	9.86596	10.1455	9.92466	9.92368	9.65213	10.286	9.9938	9.99544	10.0298	9.97021	0.99406	-0.00859474	0.661018	#N/A	-0.878916
P49312	Hnrnpa1	ROA1_MOUSE Heterogeneous nuclear ribonucleoprotein A1	81	12.2039	13.355	11.1864	9.16213	9.08392	8.87821	9.00452	9.38062	8.47053	9.27484	10.9983	9.00174	0.818469	-0.289	0.0751728	#N/A	-0.87875
Q02614	Sap30bp	S30BP_MOUSE SAP30-binding protein	30	10.3842	9.7133	10.0166	9.90654	10.0152	9.6594	9.98409	10.4617	9.79982	10.0591	10.0072	9.99282	0.998566	-0.00206969	0.936723	#N/A	-0.878571
Q7M6Y1	Rsl1	Q7M6Y1_MOUSE Protein Rsl1	1	9.34762	9.3855	9.03209	10.4688	10.0738	8.83544	10.2358	10.2743	10.932	11.4147	9.66156	10.3384	1.07006	0.0976913	0.227544	#N/A	-0.878351
E0CYM0	1700019G17Rik	E0CYM0_MOUSE Protein 1700019G17Rik	2	8.95518	9.78201	9.02089	9.74893	9.03956	10.7161	9.90711	10.6312	11.6394	10.5596	9.30931	10.6907	1.14839	0.199607	0.0043648	#N/A	0.105147
Q3U1J1	Tfpt	TFPT_MOUSE TCF3 fusion partner homolog	7	14.1604	13.574	8.7945	9.08214	8.74232	8.67778	9.50459	10.0693	8.36427	9.03062	10.8707	9.12931	0.839811	-0.251863	0.233355	#N/A	-0.877606
Q3UHI0	Ccser2	CCSE2_MOUSE Serine-rich coiled-coil domain-containing protein 2	3	10.0708	10.2075	10.7185	9.75277	10.6696	9.28695	9.21519	10.2511	9.55575	10.2719	10.2838	9.71618	0.944801	-0.0819174	0.0912796	#N/A	-0.877431
Q3UV08	Ncor1	Q3UV08_MOUSE Nuclear receptor corepressor 1 (Fragment)	11	8.50124	8.9959	9.1061	9.91477	9.61066	12.3445	9.85014	9.89978	12.0315	9.74545	9.22573	10.7743	1.16785	0.223855	0.0537432	#N/A	-0.877241
Q8K3K8	Optn	OPTN_MOUSE Optineurin	8	10.9993	10.8102	10.039	9.71638	10.1524	9.32613	9.02856	9.45325	9.52573	10.949	10.3435	9.65653	0.933589	-0.0991409	0.138081	#N/A	-0.876712
Q8R326	Pspc1	PSPC1_MOUSE Paraspeckle component 1	54	9.96474	9.45316	10.377	9.8851	10.6079	10.1271	9.53069	9.51765	10.6532	9.88346	10.0576	9.94242	0.98855	-0.0166143	0.703302	#N/A	-0.876291
Q5F2E7	Nufip2	NUFP2_MOUSE Nuclear fragile X mental retardation-interacting protein 2	24	11.6065	11.6021	11.3089	9.1471	9.00512	10.2938	9.19899	10.3528	8.65905	8.82561	10.5339	9.46605	0.898624	-0.154211	0.172881	#N/A	-0.876156
P56812	Pdcd5	PDCD5_MOUSE Programmed cell death protein 5	19	12.8769	8.69788	14.0094	6.94895	8.48934	10.4284	10.2804	11.3073	8.02025	8.94115	10.2045	9.7955	0.95992	-0.0590136	0.793503	#N/A	-0.875397
O55187	Cbx4	CBX4_MOUSE E3 SUMO-protein ligase CBX4	16	11.3802	11.3511	11.1674	9.1381	9.558	10.0392	9.46409	10.1449	8.55052	9.20651	10.519	9.48104	0.901329	-0.149874	0.111536	#N/A	-0.875318
P35564	Canx	CALX_MOUSE Calnexin	157	10.5674	9.86444	9.55599	9.40121	9.51382	9.78406	11.1667	10.2083	10.3702	9.56792	9.78057	10.2194	1.04487	0.0633248	0.245534	#N/A	-0.874788
Q9EQ28	Pold3	DPOD3_MOUSE DNA polymerase delta subunit 3	44	10.5685	10.0053	10.0378	9.86605	10.0954	9.73927	9.95693	10.0154	9.57948	10.1359	10.1146	9.8854	0.977338	-0.03307	0.180711	#N/A	-0.874675
Q9Z2Q5	Mrpl40	RM40_MOUSE 39S ribosomal protein L40, mitochondrial	15	14.5023	12.5882	9.54445	8.63477	9.67819	8.96251	9.12057	9.15111	8.99355	8.82432	10.9896	9.01041	0.819905	-0.286472	0.146702	YES	-0.873301
B2RRD7	Brpf1	B2RRD7_MOUSE Bromodomain and PHD finger containing, 1	22	9.50679	9.89929	9.66834	10.7072	10.0182	9.91363	10.3185	9.88642	9.71457	10.3671	9.95996	10.04	1.00804	0.0115532	0.752316	#N/A	-0.873267
Q9CW03	Smc3	SMC3_MOUSE Structural maintenance of chromosomes protein 3	204	10.0433	9.96202	9.58179	10.8963	10.2388	9.4685	9.75916	9.48875	10.1534	10.4081	10.1444	9.85558	0.971525	-0.0416765	0.340775	#N/A	-0.873213
Q9JIZ5	Tfap4	Q9JIZ5_MOUSE Activator protein 4	8	10.2205	12.7259	10.7394	8.75074	9.92692	10.3017	9.10143	9.72125	9.40575	9.10635	10.4727	9.5273	0.909728	-0.136494	0.228852	#N/A	-0.872485
P57725	Samsn1	SAMN1_MOUSE SAM domain-containing protein SAMSN-1	35	10.9405	11.4503	11.2378	9.36635	8.99638	10.2975	9.13546	10.2259	8.91864	9.43117	10.3983	9.60173	0.923398	-0.114976	0.21667	#N/A	-0.872312
Q9D0E3	Lysmd1	LYSM1_MOUSE LysM and putative peptidoglycan-binding domain-containing protein 1	1	7.65688	8.90276	7.14139	8.97455	15.3655	13.5695	9.89372	8.85556	9.80745	9.83275	9.60822	10.3918	1.08155	0.113105	0.659145	#N/A	-0.872124
P47963	Rpl13	RL13_MOUSE 60S ribosomal protein L13	72	10.5163	9.94815	11.6105	8.44813	10.2982	10.5802	10.5595	10.3248	9.06384	8.65039	10.1643	9.83575	0.96768	-0.0473982	0.629425	#N/A	-0.872038
O08856	Ell	ELL_MOUSE RNA polymerase II elongation factor ELL	9	9.78651	9.49009	10.029	10.4675	9.1846	10.1277	10.4405	11.4122	9.39243	9.66942	9.79154	10.2085	1.04258	0.0601561	0.349431	#N/A	-0.871927
Q80YR6	Rbbp8	COM1_MOUSE DNA endonuclease RBBP8	3	9.56394	9.67749	10.4493	9.34549	10.0177	9.53047	9.09976	13.2474	8.7401	10.3283	9.81078	10.1892	1.03857	0.0546013	0.670459	#N/A	-0.871333
Q62418	Dbnl	DBNL_MOUSE Drebrin-like protein	69	9.33343	9.01179	9.73128	10.3986	10.3254	9.73017	10.395	9.94904	10.9544	10.1709	9.7601	10.2399	1.04916	0.0692341	0.201736	#N/A	-0.87133
P16374	Zfp60	ZFP60_MOUSE Zinc finger protein 60	2	11.3612	9.68087	10.3167	9.96552	10.1526	10.5112	8.50491	10.4109	9.80679	9.28926	10.2954	9.70461	0.942618	-0.0852544	0.246306	#N/A	-0.871146
Q64267	Xpa	XPA_MOUSE DNA repair protein complementing XP-A cells homolog	5	9.57018	8.84846	9.58842	12.3087	10.6465	9.81153	9.23652	10.0354	9.4391	10.5153	10.1925	9.80757	0.962239	-0.0555335	0.574803	#N/A	-0.870956
Q61584	Fxr1	FXR1_MOUSE Fragile X mental retardation syndrome-related protein 1	51	11.7807	11.6244	9.98061	9.49196	10.0629	9.48286	9.03075	9.30464	9.49623	9.74495	10.5881	9.41189	0.888911	-0.16989	0.0635434	#N/A	-0.870753
Q6NZK5	Kiaa1328	K1328_MOUSE Uncharacterized protein KIAA1328	7	9.26776	11.854	9.02977	12.0862	10.0475	9.42986	9.61505	10.0199	9.19248	9.45749	10.457	9.54296	0.912586	-0.131967	0.230127	#N/A	-0.870752
A2A482	Zmynd8	A2A482_MOUSE Protein Zmynd8	44	9.42465	10.0868	9.32865	10.6291	9.95224	9.77434	9.81476	9.80207	10.6055	10.5819	9.88429	10.1157	1.02341	0.0333892	0.473093	#N/A	-0.870315
Q8BIY1	Gpatch3	GPTC3_MOUSE G patch domain-containing protein 3	5	9.705	9.81479	9.63779	11.1355	10.9152	8.68954	11.5416	9.85221	9.32288	9.38547	10.2417	9.75834	0.952809	-0.0697414	0.432871	#N/A	-0.870286
Q8CJ40	Crocc	CROCC_MOUSE Rootletin	81	9.75648	9.51242	9.2117	10.8818	10.3987	9.37222	10.2618	10.2357	10.3037	10.0655	9.95222	10.0478	1.0096	0.0137871	0.793339	#N/A	-0.870184
Q0VEE6	Znf800	ZN800_MOUSE Zinc finger protein 800	32	9.46777	9.89665	9.90575	10.1095	10.0103	9.73595	10.3528	10.2533	10.0541	10.2139	9.87799	10.122	1.0247	0.0352058	0.151284	#N/A	-0.86994
Q8VCG9	Rfxap	RFXAP_MOUSE Regulatory factor X-associated protein	12	9.7213	9.62616	9.99573	10.3608	9.67367	9.64104	9.775	10.5565	10.1135	10.5362	9.87553	10.1244	1.02521	0.0359129	0.320024	#N/A	-0.869697
Q9QYE6	Golga5	GOGA5_MOUSE Golgin subfamily A member 5	56	9.89258	9.5725	9.83026	10.4624	9.87516	9.91133	10.4708	10.1472	9.79253	10.0452	9.92658	10.0734	1.01479	0.0211838	0.454668	#N/A	-0.869684
Q80VR2	Ell3	ELL3_MOUSE RNA polymerase II elongation factor ELL3	3	8.96618	9.00096	7.95052	12.1013	11.9672	8.73675	9.81584	9.36433	10.9404	11.1564	9.99723	10.0027	1.00055	0.000795214	0.995645	#N/A	-0.86962
Q9JIY2	Cbll1	HAKAI_MOUSE E3 ubiquitin-protein ligase Hakai	9	10.1376	9.39119	10.4295	9.87541	10.5605	10.41	10.0355	10.109	9.44828	9.60301	10.0788	9.92116	0.984355	-0.0227492	0.579187	#N/A	-0.868432
P97825	Hn1	HN1_MOUSE Hematological and neurological expressed 1 protein	15	12.5199	8.72286	13.6719	8.32926	7.27942	10.3912	9.44275	11.2776	8.62384	9.74133	10.1047	9.89534	0.979284	-0.0302002	0.881476	#N/A	-0.868182
F8VQC7	Ktn1	F8VQC7_MOUSE Kinectin	11	10.5936	10.6068	9.55021	10.2911	9.55774	10.0617	10.2294	9.68469	9.48154	9.94321	10.1199	9.88011	0.976306	-0.0345949	0.411578	#N/A	-0.868048
P97360	Etv6	ETV6_MOUSE Transcription factor ETV6	5	10.5639	10.4376	9.1312	9.90516	9.48823	9.8269	9.82366	9.74085	10.2845	10.7979	9.90522	10.0948	1.01914	0.0273463	0.592155	#N/A	-0.867835
Q9R1K9	Cetn2	CETN2_MOUSE Centrin-2	13	10.0263	10.2605	9.7996	10.2102	10.3886	10.1714	8.76009	10.6056	9.46581	10.3119	10.137	9.86296	0.972963	-0.0395439	0.469279	#N/A	-0.867442
Q4VA36	Ccdc84	CCD84_MOUSE Coiled-coil domain-containing protein 84	2	10.5383	9.80709	9.86268	10.1016	9.07435	9.34439	10.5565	9.73637	9.94576	11.033	9.8768	10.1232	1.02495	0.0355498	0.539337	#N/A	-0.867169
E9Q4S3	Nin	E9Q4S3_MOUSE Ninein	22	9.88204	9.81749	9.77956	10.5905	9.59769	8.02438	9.79519	13.2216	9.9399	9.35161	9.93346	10.0665	1.0134	0.0191997	0.885952	#N/A	-0.866966
Q6IRU5	Cltb	CLCB_MOUSE Clathrin light chain B	10	11.0891	9.07848	12.5125	9.71481	8.79394	10.3022	9.28078	10.1401	9.24423	9.84381	10.2378	9.76222	0.95355	-0.0686192	0.542694	#N/A	-0.866812
F8VQL9	Ncor2	F8VQL9_MOUSE Nuclear receptor corepressor 2	34	10.9185	10.2922	9.87595	9.80106	9.8159	10.028	9.34948	9.97401	9.77066	10.1742	10.1407	9.85927	0.972245	-0.0406076	0.310937	#N/A	-0.866494
Q3TLD5	Uri1	RMP_MOUSE Unconventional prefoldin RPB5 interactor	18	11.4018	11.7078	10.0833	9.68125	9.57877	9.79797	9.06777	9.94554	9.00316	9.73261	10.4906	9.50941	0.906471	-0.141667	0.0946966	#N/A	-0.866102
Q9CZX9	Emc4	EMC4_MOUSE ER membrane protein complex subunit 4	13	8.29255	7.66538	9.30805	10.7993	9.66106	10.8381	11.3923	10.8358	10.3878	10.8197	9.14527	10.8547	1.18692	0.247228	0.0323892	#N/A	0.102732
Q9JIK9	Mrps34	RT34_MOUSE 28S ribosomal protein S34, mitochondrial	13	10.5744	10.8572	10.357	9.00168	10.7486	9.90848	9.96537	9.44841	9.73152	9.40737	10.3078	9.69223	0.940283	-0.0888325	0.145667	YES	-0.865596
Q8BH43	Wasf2	WASF2_MOUSE Wiskott-Aldrich syndrome protein family member 2	40	9.84978	9.05767	10.2769	9.80596	10.2317	9.67644	10.6459	10.0111	10.3893	10.0552	9.8444	10.1556	1.03161	0.0448983	0.292897	#N/A	-0.865594
P48678	Lmna	LMNA_MOUSE Prelamin-A/C	38	10.5747	9.90376	10.0579	10.4612	10.2942	10.2732	9.00113	10.7547	8.73727	9.94185	10.2584	9.74163	0.949629	-0.0745639	0.255601	#N/A	-0.865564
B0V2M3	Zfp318	B0V2M3_MOUSE Zinc finger protein 318	64	9.55258	9.82993	9.59279	10.5365	9.35474	9.8989	10.3504	10.284	10.2003	10.3998	9.77331	10.2267	1.04639	0.065419	0.0937044	#N/A	-0.865087
D3YWS8	Leng8	D3YWS8_MOUSE Leukocyte receptor cluster (LRC) member 8, isoform CRA_a	26	9.36577	10.0003	10.0656	10.2747	9.21504	10.1761	10.1771	10.3542	9.85744	10.5137	9.78428	10.2157	1.04409	0.0622513	0.115645	#N/A	-0.864669
P53996	Cnbp	CNBP_MOUSE Cellular nucleic acid-binding protein	33	7.9596	12.8458	10.5002	8.26205	9.56012	11.2765	9.8044	10.4464	9.31269	10.0323	9.82555	10.1745	1.03551	0.0503413	0.726082	#N/A	-0.864607
Q3UG20	Kmt2e	KMT2E_MOUSE Histone-lysine N-methyltransferase 2E	17	9.22076	9.30355	9.44948	10.4166	10.35	10.2451	9.30462	10.4256	11.0539	10.2303	9.74808	10.2519	1.05168	0.0727022	0.225782	#N/A	-0.864561
P51827	Aff3	AFF3_MOUSE AF4/FMR2 family member 3	15	9.75675	9.49014	9.59078	10.4713	9.48238	10.0076	10.1071	10.4381	10.4154	10.2405	9.75827	10.2417	1.04954	0.0697635	0.0579387	#N/A	-0.864035
V9GXF1	1110065P20Rik	V9GXF1_MOUSE Protein 1110065P20Rik	2	12.842	11.1256	11.0459	8.20153	9.35191	11.1754	10.3053	10.3549	7.84454	7.75284	10.5134	9.4866	0.902335	-0.148265	0.364316	#N/A	-0.863924
Q9CR47	Nsa2	NSA2_MOUSE Ribosome biogenesis protein NSA2 homolog	23	11.4761	11.8627	11.1448	8.9801	9.94211	9.60526	9.3914	10.0833	8.4089	9.10536	10.6812	9.31884	0.872456	-0.196846	0.0638216	#N/A	-0.863846
O09044	Snap23	SNP23_MOUSE Synaptosomal-associated protein 23	35	10.7478	9.82609	10.186	10.0398	9.5683	9.5391	9.93531	10.0039	9.86057	10.2932	10.0736	9.92642	0.985389	-0.0212342	0.547672	#N/A	-0.86381
P51829	Adcy7	ADCY7_MOUSE Adenylate cyclase type 7	17	8.64543	9.11742	9.88448	10.28	9.46717	10.3281	10.4419	10.807	10.2663	10.7623	9.4789	10.5211	1.10995	0.150497	0.0181765	#N/A	0.0966333
P35922-7	Fmr1	FMR1_MOUSE Isoform ISO7 of Fragile X mental retardation protein 1 homolog	3	9.78019	10.4269	10.8418	9.66701	10.0424	10.514	9.18587	9.89372	9.97342	9.67467	10.1517	9.84834	0.970121	-0.0437638	0.349859	#N/A	-0.862901
G3X9W0	Hnrnpd	G3X9W0_MOUSE Heterogeneous nuclear ribonucleoprotein D, isoform CRA_a	8	13.3622	9.05618	11.007	10.1176	10.4872	8.95066	8.21511	9.49021	9.46665	9.84712	10.806	9.19395	0.850816	-0.233081	0.0876496	#N/A	-0.862798
Q8CGF7	Tcerg1	TCRG1_MOUSE Transcription elongation regulator 1	91	10.3728	10.1697	9.82314	10.5488	10.0432	9.52447	9.55799	9.62772	10.1436	10.1886	10.1915	9.80848	0.962415	-0.0552695	0.0843936	#N/A	-0.862636
Q91W45	Paip2b	PAI2B_MOUSE Polyadenylate-binding protein-interacting protein 2B	8	13.0573	13.5015	13.2932	7.89215	7.53875	10.5953	9.11875	9.38107	7.90816	7.71389	11.0566	8.94343	0.808879	-0.306004	0.206939	#N/A	-0.8625
Q8R3P7	Cluap1	CLUA1_MOUSE Clusterin-associated protein 1	1	8.131	11.0921	9.30102	7.87244	12.9017	14.0255	11.3573	7.64375	10.0289	7.64627	9.85965	10.1403	1.02847	0.040498	0.85961	#N/A	-0.86247
E9PVG7	Map4k4	E9PVG7_MOUSE Mitogen-activated protein kinase kinase kinase kinase 4	12	10.5039	9.96576	9.38046	10.6931	9.64813	10.0688	9.85976	9.63506	9.93027	10.3147	10.0383	9.96172	0.992374	-0.0110442	0.789225	#N/A	-0.861801
A8DUK4	Hbbt1	A8DUK4_MOUSE Beta-globin	31	7.82642	8.21981	8.72382	9.95498	9.97139	10.3044	11.1373	13.1836	10.3026	10.3756	8.93928	11.0607	1.23731	0.307212	0.0181553	#N/A	0.0918367
Q9DBG6	Rpn2	RPN2_MOUSE Dolichyl-diphosphooligosaccharide--protein glycosyltransferase subunit 2	65	9.61013	9.03057	9.56705	10.3555	9.53349	10.5691	10.7099	10.1529	10.2504	10.2209	9.61935	10.3806	1.07914	0.109884	0.0188484	#N/A	0.0881141
Q9EQS3	Mycbp	MYCBP_MOUSE C-Myc-binding protein	8	11.8906	7.73201	13.8119	9.01072	8.77042	10.3302	9.1826	9.67656	9.96171	9.63334	10.2431	9.75688	0.952529	-0.0701645	0.691509	#N/A	-0.861165
Q9EPJ9	Arfgap1	ARFG1_MOUSE ADP-ribosylation factor GTPase-activating protein 1	22	10.521	10.0291	10.8785	9.28491	10.1045	10.1526	9.91376	10.1474	9.36956	9.59879	10.1636	9.83642	0.967809	-0.0472063	0.327997	#N/A	-0.86087
P62852	Rps25	RS25_MOUSE 40S ribosomal protein S25	50	12.7508	12.1312	10.8788	8.70033	10.285	10.2212	8.30251	9.58771	8.4988	8.64366	10.9492	9.05078	0.826613	-0.274715	0.0556682	#N/A	-0.8608
Q80WW9	Ddrgk1	DDRGK_MOUSE DDRGK domain-containing protein 1	14	10.9739	10.3744	9.79584	10.1546	8.99119	9.7647	9.88847	10.2267	9.58729	10.243	10.058	9.94203	0.988471	-0.0167288	0.755109	#N/A	-0.860635
O09167	Rpl21	RL21_MOUSE 60S ribosomal protein L21	57	13.1419	12.3778	10.9638	8.21495	8.82075	9.40119	10.16	9.59764	8.39326	8.92874	10.7038	9.29617	0.868489	-0.203421	0.224389	#N/A	-0.860625
S4R270	Bin2	S4R270_MOUSE Bridging integrator 2	54	10.1566	9.92833	10.2077	9.96702	9.22055	9.74206	9.88604	10.1291	10.1701	10.5927	9.89604	10.104	1.02101	0.0300033	0.391523	#N/A	-0.860396
Q8C7U1	N4bp3	N4BP3_MOUSE NEDD4-binding protein 3	3	10.3889	9.24555	10.0259	10.7884	8.86041	9.67228	9.76422	10.6607	10.9821	9.61147	9.86183	10.1382	1.02802	0.0398674	0.562448	#N/A	-0.859777
Q8BLB7	L3mbtl3	LMBL3_MOUSE Lethal(3)malignant brain tumor-like protein 3	6	9.50363	9.70183	9.14321	10.6446	9.29035	10.1672	9.97157	9.53244	11.2349	10.8102	9.65672	10.3433	1.07109	0.0990855	0.127097	#N/A	-0.859683
Q9QZX7	Srr	SRR_MOUSE Serine racemase	2	7.69116	7.88333	9.3089	10.9975	8.89712	9.28319	11.1076	10.6226	11.4935	12.7151	8.9556	11.0444	1.23324	0.302452	0.0337764	#N/A	0.0846608
P62983	Rps27a	RS27A_MOUSE Ubiquitin-40S ribosomal protein S27a	141	9.3936	11.337	10.2929	9.41631	10.7915	10.4658	9.72743	10.0686	9.04737	9.45949	10.2463	9.75374	0.951931	-0.0710706	0.313534	#N/A	-0.858333
P0C7W3	Tor2a	TOR2X_MOUSE Prosalusin	4	8.46799	7.8305	8.85232	11.0053	9.07449	11.5368	10.6708	10.0677	11.1565	11.3376	9.04612	10.9539	1.21089	0.276071	0.0191285	#N/A	0.082684
Q3UIK4	Mettl14	MET14_MOUSE N6-adenosine-methyltransferase subunit METTL14	14	9.63384	9.06075	9.78732	10.1903	11.2897	10.0104	9.81939	9.59299	10.5401	10.0752	9.99238	10.0076	1.00152	0.0021978	0.971242	#N/A	-0.857675
P70280	Vamp7	VAMP7_MOUSE Vesicle-associated membrane protein 7	21	9.51825	9.35674	9.57437	9.57458	8.97402	11.2425	10.2611	11.6848	10.3027	9.51091	9.39959	10.6004	1.12775	0.173449	0.0331959	#N/A	0.0795455
E9QQ10	Akap9	E9QQ10_MOUSE A-kinase anchor protein 9	68	9.78069	9.53035	9.65975	10.7466	10.1483	9.77645	10.2464	10.0753	10.0213	10.0148	9.97314	10.0268	1.00539	0.00774903	0.825988	#N/A	-0.857264
P63154	Crnkl1	CRNL1_MOUSE Crooked neck-like protein 1	87	9.78313	9.34357	9.82816	10.2523	9.93565	9.83528	10.435	10.4291	10.1403	10.0175	9.82856	10.1714	1.03489	0.0494711	0.10639	#N/A	-0.857101
Q61595-13	Ktn1	KTN1_MOUSE Isoform 13 of Kinectin	95	11.1219	10.9896	10.0466	9.75157	9.56978	10.4417	9.81008	9.76055	9.04745	9.4607	10.2959	9.7041	0.942521	-0.0854028	0.174959	#N/A	-0.856584
Q8VEA4	Chchd4	MIA40_MOUSE Mitochondrial intermembrane space import and assembly protein 40	7	9.30236	10.9962	12.3547	9.36344	9.48575	10.9064	9.58945	10.0437	9.03217	8.92577	10.3005	9.6995	0.941654	-0.086731	0.422447	YES	-0.856115
Q924H7	Wac	WAC_MOUSE WW domain-containing adapter protein with coiled-coil	14	10.4689	9.93874	9.92603	10.3059	9.69936	9.93307	10.0531	10.1108	9.66261	9.90152	10.0678	9.93222	0.986535	-0.0195583	0.427314	#N/A	-0.855263
Q8JZX4	Rbm17	SPF45_MOUSE Splicing factor 45	56	10.5521	10.1034	10.3454	9.69185	10.5379	10.0445	9.37631	10.2049	9.7249	9.41885	10.2461	9.75389	0.951959	-0.0710292	0.0649581	#N/A	-0.855062
Q9D7E4		CS025_MOUSE UPF0449 protein C19orf25 homolog	4	10.583	8.33747	14.7812	8.00459	9.24694	9.65713	9.78089	10.7682	9.0198	9.82087	10.1906	9.80938	0.962587	-0.0550111	0.776433	#N/A	-0.855046
Q91Y44	Brdt	BRDT_MOUSE Bromodomain testis-specific protein	4	6.96836	5.97432	10.1003	11.4446	9.79263	9.18385	15.1099	11.0546	10.5166	9.85493	8.85604	11.144	1.25835	0.33153	0.155721	#N/A	-0.854812
Q8VEB2	Sav1	SAV1_MOUSE Protein salvador homolog 1	4	9.82845	9.50202	10.8916	11.1755	9.83182	8.23268	11.067	9.67246	10.2918	9.50662	10.2459	9.75411	0.952004	-0.0709612	0.418779	#N/A	-0.854404
Q3UFB2	Znhit6	BCD1_MOUSE Box C/D snoRNA protein 1	30	10.4424	10.593	10.2598	9.34847	9.76783	10.4112	10.2745	10.3309	9.26401	9.30794	10.0823	9.91771	0.983675	-0.0237458	0.647572	#N/A	-0.853913
Q810A3	Ttc9c	TTC9C_MOUSE Tetratricopeptide repeat protein 9C	4	10.2906	9.57202	10.6686	11.8038	7.15691	8.51952	10.1082	10.116	10.3893	11.3752	9.89839	10.1016	1.02053	0.0293249	0.828303	#N/A	-0.853801
E0CZ22	Mroh1	E0CZ22_MOUSE Protein Mroh1	25	9.40032	9.16361	9.81542	10.1741	9.90128	10.1529	10.0047	10.9039	10.1269	10.3569	9.69095	10.3091	1.06378	0.0892034	0.0338666	#N/A	0.0788415
O08583	Alyref	THOC4_MOUSE THO complex subunit 4	59	10.1608	9.45019	10.779	9.30188	10.5024	9.76469	10.3365	9.59818	10.3358	9.77063	10.0389	9.96116	0.992261	-0.0112089	0.820582	#N/A	-0.853333
Q91ZD6	Eaf2	EAF2_MOUSE ELL-associated factor 2	1	11.6477	10.2702	10.2411	9.25153	9.68708	10.3841	8.75832	10.4903	9.99727	9.27239	10.2195	9.78048	0.957038	-0.0633511	0.426871	#N/A	-0.852672
Q8C0D7	Ing4	ING4_MOUSE Inhibitor of growth protein 4	2	10.5079	9.89462	10.6858	10.8088	8.71129	9.34187	9.07919	9.69112	10.105	11.1743	10.1217	9.8783	0.975954	-0.0351149	0.659855	#N/A	-0.85261
O70194	Eif3d	EIF3D_MOUSE Eukaryotic translation initiation factor 3 subunit D	97	11.4128	11.5611	10.5256	9.2633	9.8145	9.69053	9.63107	9.27997	9.54613	9.27497	10.5155	9.48453	0.901961	-0.148863	0.0805897	#N/A	-0.852007
Q9CXW3	Cacybp	CYBP_MOUSE Calcyclin-binding protein	40	11.5546	10.9642	10.2346	8.64132	9.45731	10.4647	9.76466	9.87489	9.57872	9.46498	10.1704	9.82959	0.966489	-0.0491741	0.561735	#N/A	-0.851965
Q9WV66	42436	MARH7_MOUSE E3 ubiquitin-protein ligase MARCH7	1	12.217	10.4339	10.4271	10.2021	8.93957	9.71852	8.48992	11.0811	8.6086	9.88222	10.4439	9.55607	0.914988	-0.128176	0.244113	#N/A	-0.851948
Q8K4L4	Pof1b	POF1B_MOUSE Protein POF1B	4	8.37599	8.45014	7.98191	13.9948	12.9758	10.0082	9.05571	10.0494	8.48187	10.6262	10.3557	9.64428	0.931299	-0.102684	0.621153	#N/A	-0.851107
Q8R1J3	Zcchc9	ZCHC9_MOUSE Zinc finger CCHC domain-containing protein 9	10	12.8396	10.5974	11.1075	8.9987	9.98032	9.89587	9.14886	9.61403	9.08742	8.73035	10.7047	9.29531	0.868338	-0.203671	0.0918881	#N/A	-0.850923
Q499D0	Foxn3	FOXN3_MOUSE Forkhead box protein N3	7	11.4918	12.3231	9.54381	9.99528	10.2441	8.9658	7.55506	10.0105	9.3285	10.5421	10.7196	9.28039	0.865739	-0.207996	0.0822884	#N/A	-0.850328
Q3U2K0	Fam193b	F193B_MOUSE Protein FAM193B	3	10.3157	10.2387	9.80144	8.76618	10.9462	12.4451	8.82715	8.79673	10.9446	8.91828	10.0136	9.98637	0.997277	-0.00393452	0.974606	#N/A	-0.850112
Q9CQS2	Nop10	NOP10_MOUSE H/ACA ribonucleoprotein complex subunit 3	15	10.9375	9.22956	10.5202	9.67363	9.41803	9.3673	10.9808	9.65852	10.5434	9.67106	9.95578	10.0442	1.00888	0.0127581	0.849155	#N/A	-0.85
Q9D850	Tmem68	TMM68_MOUSE Transmembrane protein 68	8	8.88573	8.89016	9.22992	10.5438	9.32095	10.1959	10.9645	10.9708	10.2758	10.7224	9.37411	10.6259	1.13353	0.180828	0.0107975	#N/A	0.0784195
Q80VW7	Akna	AKNA_MOUSE AT-hook-containing transcription factor	30	10.538	10.3603	9.50783	9.88804	10.2722	9.26322	9.94034	10.0555	9.99153	10.183	10.1133	9.88672	0.977598	-0.0326865	0.383093	#N/A	-0.849573
O35551	Rabep1	RABE1_MOUSE Rab GTPase-binding effector protein 1	59	10.3015	9.79374	10.0726	10.5489	10.4448	9.57098	9.66605	10.2823	9.30514	10.0139	10.2323	9.76767	0.954591	-0.0670446	0.0681519	#N/A	-0.84942
P35601	Rfc1	RFC1_MOUSE Replication factor C subunit 1	55	10.5181	10.1926	9.65108	9.62028	9.89378	10.2352	9.96355	9.58788	9.88021	10.4573	9.97517	10.0248	1.00498	0.00716444	0.832076	#N/A	-0.848895
Q91YD9	Wasl	WASL_MOUSE Neural Wiskott-Aldrich syndrome protein	2	13.1058	12.8075	9.53837	9.00491	8.41373	9.52904	9.29277	9.1169	8.84367	10.3474	10.5741	9.42596	0.891422	-0.165819	0.317446	#N/A	-0.848303
Q9JI08	Bin3	BIN3_MOUSE Bridging integrator 3	4	10.9532	9.67921	10.1896	10.2899	9.35838	9.87252	9.98587	9.50798	10.0846	10.0788	10.0941	9.90595	0.981365	-0.0271385	0.549246	#N/A	-0.848221
Q8BUK6	Hook3	HOOK3_MOUSE Protein Hook homolog 3	30	9.18374	9.50727	9.7441	11.1333	10.3728	10.0128	9.69501	10.1003	9.97633	10.2743	9.98824	10.0117	1.00235	0.0033912	0.950529	#N/A	-0.848189
P26645	Marcks	MARCS_MOUSE Myristoylated alanine-rich C-kinase substrate	44	10.7744	10.8076	12.2138	9.40243	9.34405	10.1851	9.14643	10.0363	9.31215	8.77773	10.5085	9.49154	0.903229	-0.146836	0.139144	#N/A	-0.847896
Q3TKT4	Smarca4	SMCA4_MOUSE Transcription activator BRG1	131	9.76911	9.87683	9.88019	10.2127	9.94575	10.0814	10.0578	9.9865	10.0563	10.1333	9.93692	10.0631	1.01269	0.018199	0.170115	#N/A	-0.847489
Q31621	H2-DMa	Q31621_MOUSE Class II histocompatibility antigen, M alpha chain (Precursor)	5	7.49249	8.03843	8.27547	9.85603	9.79003	10.2084	10.101	12.9271	12.2945	11.0166	8.69049	11.3095	1.30137	0.380028	0.00793237	#N/A	0.0758621
P28741	Kif3a	KIF3A_MOUSE Kinesin-like protein KIF3A	2	8.22427	7.72449	8.59234	10.2066	10.7579	14.313	10.1569	9.32792	12.089	8.60757	9.10112	10.8989	1.19753	0.260064	0.178395	#N/A	-0.846933
Q52KE7	Ccnl1	CCNL1_MOUSE Cyclin-L1	7	11.9822	11.9808	8.35339	9.22383	9.34469	10.3526	9.30602	11.5537	8.86689	9.03595	10.177	9.82303	0.965221	-0.0510695	0.708541	#N/A	-0.846617
Q5XJV7	Setd5	SETD5_MOUSE SET domain-containing protein 5	2	9.50447	9.55591	10.3018	11.2952	10.0914	9.50457	10.1631	10.196	9.96767	9.41985	10.1498	9.85024	0.97049	-0.0432146	0.441995	#N/A	-0.846565
Q9DAZ9	Zfyve19	ZFY19_MOUSE Zinc finger FYVE domain-containing protein 19	6	10.7112	10.1674	10.0394	9.35049	9.82607	9.75779	10.5295	9.86548	9.5533	10.1994	10.0189	9.98109	0.996225	-0.00545599	0.896501	#N/A	-0.84653
Q9R0B7	Znf346	ZN346_MOUSE Zinc finger protein 346	9	9.3665	9.27156	10.077	10.9054	10.2533	9.7059	10.0746	10.0969	9.93347	10.3154	9.97475	10.0253	1.00506	0.00728591	0.880131	#N/A	-0.845918
Q6PD26	Pigs	PIGS_MOUSE GPI transamidase component PIG-S	33	9.58766	8.85213	9.73431	10.0169	10.0736	9.96063	10.653	10.0752	10.7576	10.289	9.65292	10.3471	1.07191	0.100187	0.0355932	#N/A	0.0753153
Q3UQU0	Brd9	BRD9_MOUSE Bromodomain-containing protein 9	10	8.88965	9.22134	9.47753	11.3873	12.8159	9.77365	9.40527	8.69981	10.0267	10.3028	10.3583	9.64165	0.93081	-0.103442	0.412003	#N/A	-0.845134
Q7JJ13	Brd2	BRD2_MOUSE Bromodomain-containing protein 2	44	9.82872	9.56515	9.90269	10.4608	10.0969	9.54776	9.83367	9.87151	10.3447	10.5481	9.97085	10.0291	1.00585	0.00841036	0.810948	#N/A	-0.845113
O88737	Bsn	BSN_MOUSE Protein bassoon	3	10.1266	9.03312	10.156	8.92203	10.9788	11.3944	8.82862	11.2418	10.4515	8.86703	9.84331	10.1567	1.03183	0.045212	0.657795	#N/A	-0.845104
Q8N7N5	Dcaf8	DCAF8_MOUSE DDB1- and CUL4-associated factor 8	32	8.13952	9.00504	10.3603	10.1702	9.80948	10.7914	10.3924	10.6621	10.5694	10.1002	9.49691	10.5031	1.10595	0.145285	0.0691883	#N/A	-0.845008
A2AQA9	Neb	A2AQA9_MOUSE Protein Neb	4	8.19502	9.23133	9.39227	10.1117	9.75666	10.6846	9.25561	14.6723	9.74439	8.95608	9.3374	10.6626	1.14192	0.191467	0.282181	#N/A	-0.844435
Q9QUR7	Pin1	PIN1_MOUSE Peptidyl-prolyl cis-trans isomerase NIMA-interacting 1	27	12.7929	11.9325	10.3297	8.97169	9.60444	9.58204	9.415	9.38034	8.67184	9.31962	10.7262	9.27377	0.864587	-0.209918	0.111962	#N/A	-0.844242
B2RQC2	Usp42	UBP42_MOUSE Ubiquitin carboxyl-terminal hydrolase 42	2	10.5074	10.9529	9.12553	11.1969	10.0418	10.5994	9.48981	9.04353	8.78794	10.2547	10.3649	9.63508	0.929586	-0.105339	0.186557	#N/A	-0.844033
Q9EPQ2	Rpgrip1	RPGR1_MOUSE X-linked retinitis pigmentosa GTPase regulator-interacting protein 1	2	7.60269	8.21939	9.73764	10.0398	10.8718	10.8873	9.20449	11.1405	12.3731	9.92318	9.29426	10.7057	1.15186	0.203968	0.120054	#N/A	-0.843727
Q8VDD5	Myh9	MYH9_MOUSE Myosin-9	768	10.0989	9.7253	8.87428	9.79421	10.2135	9.89333	10.6343	9.91385	10.8022	10.0501	9.74124	10.2588	1.05313	0.0746788	0.12774	#N/A	-0.843622
F8VPK5	Rock2	F8VPK5_MOUSE Rho-associated protein kinase	68	8.96698	9.30081	9.77359	10.9162	10.5415	9.98856	10.0001	9.94671	10.0121	10.5534	9.89982	10.1002	1.02024	0.0289065	0.625159	#N/A	-0.843588
A6H619	Phrf1	PHRF1_MOUSE PHD and RING finger domain-containing protein 1	21	9.83045	9.94906	9.53589	10.476	10.1271	10.5719	9.6198	9.98404	9.82097	10.0848	9.9837	10.0163	1.00327	0.00470348	0.887572	#N/A	-0.84346
Q9WTY1	Pdcd7	PDCD7_MOUSE Programmed cell death protein 7	3	10.6892	8.8654	10.5669	11.4243	11.5745	9.11669	11.2009	9.7402	8.40874	8.41314	10.6241	9.37593	0.882519	-0.180301	0.116326	#N/A	-0.843361
Q8R3N1	Nop14	NOP14_MOUSE Nucleolar protein 14	55	10.4839	10.4015	11.4247	9.17729	9.8535	10.3465	9.94936	10.2651	9.24878	8.84944	10.2682	9.73184	0.947767	-0.0773963	0.291907	#N/A	-0.843256
Q9Z104	Hmg20b	HM20B_MOUSE SWI/SNF-related matrix-associated actin-dependent regulator of chromatin subfamily E member 1-related	8	10.9378	11.1613	10.7042	9.68135	9.32627	9.91918	9.50388	9.5643	9.59747	9.60423	10.3622	9.63781	0.930095	-0.104551	0.116138	#N/A	-0.843218
Q5DU25	Iqsec2	IQEC2_MOUSE IQ motif and SEC7 domain-containing protein 2	10	9.62153	10.1633	9.75679	10.7272	9.73946	9.95947	9.53657	10.3032	9.87018	10.3223	10.0017	9.99834	0.999669	-0.000477821	0.989806	#N/A	-0.843166
B1AR17	Chd3	B1AR17_MOUSE Protein Chd3	39	9.24756	9.21849	9.11569	10.2855	10.3385	10.3103	9.7407	10.101	10.8997	10.7425	9.64115	10.3588	1.07444	0.103586	0.0744419	#N/A	-0.843017
Q61768	Kif5b	KINH_MOUSE Kinesin-1 heavy chain	135	9.61698	9.40152	9.91044	10.6275	9.99188	9.85324	10.1318	10.0618	10.1571	10.2477	9.90966	10.0903	1.01823	0.026065	0.44722	#N/A	-0.842887
Q8VDL4	Adpgk	ADPGK_MOUSE ADP-dependent glucokinase	37	7.54787	10.7026	8.61995	9.64598	9.44518	11.0309	10.4383	10.629	11.1513	10.7889	9.19232	10.8077	1.17573	0.233557	0.0357231	#N/A	0.0739919
A2A8L1	Chd5	CHD5_MOUSE Chromodomain-helicase-DNA-binding protein 5	62	9.77233	9.07605	9.81238	10.0176	10.6603	9.91231	10.9753	9.49853	10.3546	9.92056	9.86773	10.1323	1.02681	0.0381656	0.479521	#N/A	-0.842806
Q60722	Tcf4	ITF2_MOUSE Transcription factor 4	15	9.54445	9.21063	12.6773	8.72074	8.75873	9.38935	9.0744	9.58932	14.4823	8.55277	9.78237	10.2176	1.04449	0.0628044	0.749197	#N/A	-0.842537
B9EKI3	Tmf1	TMF1_MOUSE TATA element modulatory factor	34	11.06	10.0162	10.1251	9.76424	9.63085	9.97999	10.2794	10.0957	9.28164	9.76687	10.1193	9.88072	0.976425	-0.0344183	0.457983	#N/A	-0.842438
E9QAS4	Chd4	E9QAS4_MOUSE Chromodomain-helicase-DNA-binding protein 4	219	10.9114	10.8218	10.1035	9.89688	9.70838	9.67225	9.72457	9.67051	9.7778	9.71293	10.2884	9.71161	0.943939	-0.0832348	0.0776392	#N/A	-0.842429
Q3U319	Rnf40	BRE1B_MOUSE E3 ubiquitin-protein ligase BRE1B	87	10.1881	9.58854	9.61223	10.3389	10.2039	9.76004	10.3341	9.80245	10.2021	9.9696	9.98633	10.0137	1.00274	0.00394202	0.892365	#N/A	-0.842358
Q9QXV1	Cbx8	CBX8_MOUSE Chromobox protein homolog 8	13	9.32866	8.70387	9.47418	11.1812	9.91865	9.96075	10.039	9.82386	10.4043	11.1655	9.72131	10.2787	1.05733	0.0804323	0.285813	#N/A	-0.842265
P51612	Xpc	XPC_MOUSE DNA repair protein complementing XP-C cells homolog	21	8.76108	9.92434	9.90673	11.6173	10.0255	9.44736	9.75368	9.54885	10.4178	10.5973	10.047	9.953	0.990645	-0.0135603	0.860449	#N/A	-0.841935
Q7TNK4	Zfp397	Q7TNK4_MOUSE Protein Zfp397	1	8.66954	12.4981	8.44699	10.4895	11.2542	9.36724	8.58598	9.89108	11.4084	9.38907	10.2717	9.72835	0.947106	-0.0784026	0.566957	#N/A	-0.841746
Q6PG16	Hjurp	HJURP_MOUSE Holliday junction recognition protein	1	10.7674	10.3727	8.88911	9.27661	8.77202	12.0286	8.93566	11.776	8.47614	10.7057	9.61557	10.3844	1.07996	0.110977	0.387913	#N/A	-0.841679
Q3UID0	Smarcc2	Q3UID0_MOUSE SWI/SNF complex subunit SMARCC2	108	9.67958	9.5776	9.70202	10.6223	9.86333	9.48234	10.5094	9.98901	9.96752	10.6069	9.88897	10.111	1.02246	0.032039	0.448143	#N/A	-0.841416
Q9D5V6	Syap1	SYAP1_MOUSE Synapse-associated protein 1	30	10.4897	9.83825	11.0611	9.97459	9.40687	9.75622	9.67066	9.86567	9.95798	9.97901	10.1541	9.84591	0.969648	-0.0444665	0.345077	#N/A	-0.84137
E9PV24	Fga	E9PV24_MOUSE Protein Fga	4	8.63857	9.51184	8.72737	13.7088	10.682	9.23836	8.42668	11.0923	10.4137	9.56032	10.2537	9.74627	0.950511	-0.0732245	0.645382	#N/A	-0.840938
P53996-2	Cnbp	CNBP_MOUSE Isoform 2 of Cellular nucleic acid-binding protein	5	5.36962	10.6132	9.76256	9.81997	10.8862	10.3657	10.979	10.9551	10.5816	10.6669	9.29031	10.7097	1.15278	0.205114	0.231254	#N/A	-0.840588
P97855	G3bp1	G3BP1_MOUSE Ras GTPase-activating protein-binding protein 1	93	11.3642	11.2103	10.9067	9.2503	9.79928	10.3181	9.38516	9.86897	8.69107	9.20598	10.5062	9.49386	0.903647	-0.146169	0.0833237	#N/A	-0.840215
Q8C405	Sp100	Q8C405_MOUSE Nuclear autoantigen Sp-100	10	8.35758	8.95815	10.0971	10.7612	8.63386	8.74382	11.8303	10.877	9.78885	11.9522	9.36158	10.6384	1.13639	0.184462	0.136821	#N/A	-0.839932
Q9QY81	Nup210	PO210_MOUSE Nuclear pore membrane glycoprotein 210	136	9.41645	9.1393	9.58935	10.5179	9.42146	10.3379	10.5489	10.0392	10.665	10.3246	9.61689	10.3831	1.07968	0.110597	0.0279299	#N/A	0.0700954
Q8R550-3	Sh3kbp1	SH3K1_MOUSE Isoform 3 of SH3 domain-containing kinase-binding protein 1	13	7.34228	7.4039	10.71	9.83573	10.3133	10.8151	12.1228	11.045	10.638	9.7739	9.12104	10.879	1.19273	0.25427	0.0754619	#N/A	-0.83949
A2AUM9	Cep152	CE152_MOUSE Centrosomal protein of 152 kDa	23	9.16669	9.11036	9.41777	10.6187	10.0198	9.77573	10.8028	9.70509	10.7102	10.673	9.66666	10.3334	1.06897	0.09622	0.115622	#N/A	-0.83894
Q8BP92	Rcn2	RCN2_MOUSE Reticulocalbin-2	34	10.1323	9.1925	9.22149	10.8728	9.6867	8.78253	10.8558	10.0722	10.5387	10.645	9.82116	10.1788	1.03642	0.051609	0.484125	YES	-0.83875
Q3U5F4	Yrdc	YRDC_MOUSE YrdC domain-containing protein, mitochondrial	8	10.8031	11.2578	10.8828	9.42087	10.2215	10.1053	9.52228	10.0012	8.95232	8.83274	10.5172	9.48277	0.901643	-0.149372	0.0378991	#N/A	0.0678571
Q9QYI6	Dnajb9	DNJB9_MOUSE DnaJ homolog subfamily B member 9	4	10.8628	11.9591	8.97225	9.09086	9.45558	11.0153	10.4835	9.10371	9.77997	9.27697	10.0681	9.93189	0.986469	-0.0196538	0.848023	#N/A	-0.837387
Q8K136	Scnm1	SCNM1_MOUSE Sodium channel modifier 1	7	10.3645	9.23655	10.7705	10.0553	9.80374	9.90812	9.96352	10.5218	9.24935	10.1266	10.0461	9.95388	0.990818	-0.0133075	0.787911	#N/A	-0.837118
Q6A028	Swap70	SWP70_MOUSE Switch-associated protein 70	160	10.2806	9.86525	10.7183	9.31115	10.375	10.268	10.0788	10.2018	9.35376	9.54732	10.1101	9.88994	0.978227	-0.0317585	0.491009	#N/A	-0.837094
Q6PDX6-2	Rnf220	RN220_MOUSE Isoform 2 of E3 ubiquitin-protein ligase Rnf220	8	9.3947	10.2862	9.41548	9.57294	10.9444	10.5317	9.26231	10.247	10.121	10.2243	9.92274	10.0773	1.01557	0.0222927	0.689409	#N/A	-0.837013
Q80X98	Dhx38	Q80X98_MOUSE DEAH (Asp-Glu-Ala-His) box polypeptide 38	58	9.33467	9.26676	9.67269	10.8079	9.86042	10.3642	10.0796	10.306	9.66477	10.6431	9.78849	10.2115	1.04322	0.0610417	0.233186	#N/A	-0.836075
E9Q9V7	Srcap	E9Q9V7_MOUSE Protein Srcap	19	10.1741	9.39719	9.62267	10.6704	10.1473	9.41163	9.76641	9.91418	10.5626	10.3335	10.0023	9.99766	0.999533	-0.00067345	0.988111	#N/A	-0.836004
P43276	Hist1h1b	H15_MOUSE Histone H1.5	139	11.7498	12.5161	9.03139	9.46567	9.55055	9.92633	10.1007	9.03909	9.23531	9.38505	10.4627	9.5373	0.911552	-0.133603	0.262813	#N/A	-0.835874
Q9ER60	Scn4a	SCN4A_MOUSE Sodium channel protein type 4 subunit alpha	3	9.32462	8.96311	9.06784	9.76449	9.18392	10.0988	10.8133	11.2581	11.1804	10.3454	9.2608	10.7392	1.15964	0.213678	0.00104064	#N/A	0.0653992
O08638	Myh11	MYH11_MOUSE Myosin-11	94	14.8463	13.3454	7.81917	8.74072	9.7668	8.40042	9.58234	8.91012	9.48722	9.10142	10.9037	9.0963	0.834242	-0.261462	0.256401	#N/A	-0.835345
Q9D902	Gtf2e2	T2EB_MOUSE General transcription factor IIE subunit 2	25	11.1247	10.6524	10.4897	9.36792	9.90721	10.5231	9.56618	9.52137	9.39519	9.45222	10.3084	9.69161	0.940168	-0.0890099	0.139288	#N/A	-0.835274
Q8CB62	Cntrob	CNTRB_MOUSE Centrobin	17	9.02357	8.6622	8.75325	11.2086	10.3336	9.74312	10.8356	10.4864	10.4149	10.5386	9.59624	10.4037	1.08415	0.116558	0.190779	#N/A	-0.835175
O88466	Znf106	ZN106_MOUSE Zinc finger protein 106	18	10.2469	9.69727	9.62876	10.878	9.94779	9.70904	10.0612	9.93651	9.70698	10.1875	10.0797	9.92025	0.984176	-0.0230112	0.544047	#N/A	-0.835117
Q9Z131	Sh3bp5	3BP5_MOUSE SH3 domain-binding protein 5	6	10.7141	10.7333	10.8552	9.69563	9.26833	9.85307	9.61985	9.70681	9.50152	10.0523	10.2533	9.74671	0.950591	-0.0731028	0.196581	#N/A	-0.834989
Q80W00	Ppp1r10	PP1RA_MOUSE Serine/threonine-protein phosphatase 1 regulatory subunit 10	46	10.6484	10.3223	10.4003	9.6173	9.94187	10.0536	9.59248	9.97014	9.73622	9.71746	10.186	9.81398	0.963474	-0.0536822	0.116247	#N/A	-0.83491
Q9CQK7	Rwdd1	RWDD1_MOUSE RWD domain-containing protein 1	7	13.9915	13.5492	11.4152	7.41422	10.6622	9.95831	7.12896	8.74238	8.71536	8.42273	11.4065	8.59355	0.753393	-0.408526	0.0746712	#N/A	-0.834568
P98192	Gnpat	GNPAT_MOUSE Dihydroxyacetone phosphate acyltransferase	30	7.79507	7.76127	9.4592	11.0646	8.44851	10.2181	11.6004	10.9191	10.8958	11.8381	8.90573	11.0943	1.24575	0.317013	0.0203533	#N/A	0.0635693
Q3UND0	Skap2	SKAP2_MOUSE Src kinase-associated phosphoprotein 2	2	8.72128	9.41373	9.48049	11.116	10.2041	10.7525	9.72986	9.2288	9.99478	11.3584	9.78712	10.2129	1.0435	0.0614318	0.465217	#N/A	-0.834078
G3X9N1	Arhgap24	G3X9N1_MOUSE Rho GTPase activating protein 24, isoform CRA_b	22	9.52159	9.42224	9.30066	10.6514	9.02786	10.4024	10.9742	10.5524	9.47977	10.6676	9.58475	10.4153	1.08665	0.119888	0.0585877	#N/A	-0.834003
E9Q6H8	Plekha5	E9Q6H8_MOUSE Protein Plekha5	1	9.91498	10.8474	9.80218	10.733	11.3823	7.04521	12.1052	10.2034	9.0896	8.8767	10.536	9.46402	0.898258	-0.154798	0.279424	#N/A	-0.833964
Q8BJA3	Hmbox1	HMBX1_MOUSE Homeobox-containing protein 1	3	9.97317	9.75777	8.65735	10.7046	9.67482	11.0171	9.0114	10.0691	10.5597	10.575	9.75354	10.2465	1.05054	0.0711274	0.330045	#N/A	-0.83389
P0C8B4		CN142_MOUSE Uncharacterized protein C14orf142 homolog	3	9.73639	9.22765	16.1331	8.67648	5.13982	11.0935	10.5114	12.1683	7.0762	10.2371	9.78269	10.2173	1.04443	0.0627112	0.833371	#N/A	-0.833673
P20152	Vim	VIME_MOUSE Vimentin	170	12.1831	10.5605	9.77392	10.4312	9.06569	8.75192	9.51229	9.82114	10.042	9.85826	10.4029	9.59712	0.922545	-0.11631	0.209123	#N/A	-0.833476
Q6P5B5	Fxr2	Q6P5B5_MOUSE Fragile X mental retardation syndrome-related protein 2	26	10.8455	12.0754	9.29258	9.55935	9.66184	10.0491	9.96661	9.66109	9.40516	9.48343	10.2869	9.71308	0.944215	-0.0828126	0.338613	#N/A	-0.832789
Q5DTW7	Kiaa1551	K1551_MOUSE Uncharacterized protein KIAA1551	6	9.46199	10.0975	8.79107	11.2998	9.37071	9.58402	9.8626	12.1672	9.42666	9.93852	9.80421	10.1958	1.03994	0.0565011	0.56915	#N/A	-0.832347
P01108	Myc	MYC_MOUSE Myc proto-oncogene protein	3	11.3274	10.3168	10.6467	8.97867	10.3795	9.74391	9.30899	10.8724	10.1189	8.30676	10.3298	9.67019	0.936144	-0.0951978	0.283243	#N/A	-0.832346
Q64213	Sf1	SF01_MOUSE Splicing factor 1	59	9.01416	8.99999	10.2695	9.7061	10.3325	10.0116	10.6644	10.5462	10.2415	10.214	9.66445	10.3355	1.06944	0.0968542	0.0817479	#N/A	-0.832006
Q8R1F0	D8Ertd738e	L10K_MOUSE Leydig cell tumor 10 kDa protein homolog	11	10.0107	9.82626	11.2126	9.59477	10.8045	9.6438	9.66031	9.44905	10.1157	9.68225	10.2898	9.71022	0.943678	-0.083634	0.136109	#N/A	-0.831915
Q6ZWZ4	Rpl36	Q6ZWZ4_MOUSE 60S ribosomal protein L36	34	11.4377	12.4422	10.6411	7.84338	8.92591	11.1401	9.89132	9.65698	9.00841	9.01298	10.2581	9.74196	0.949688	-0.074474	0.596667	#N/A	-0.831429
P97496	Smarcc1	SMRC1_MOUSE SWI/SNF complex subunit SMARCC1	114	10.3835	10.0725	9.97773	10.347	9.87342	9.87548	9.96621	9.83275	9.71389	9.95753	10.1308	9.86917	0.974172	-0.0377514	0.0594335	#N/A	-0.830978
Q8K339	Kin	KIN17_MOUSE DNA/RNA-binding protein KIN17	28	9.99825	9.45489	10.6908	10.3958	10.504	9.43765	9.6172	10.1747	9.69106	10.0357	10.2087	9.79126	0.959105	-0.0602392	0.15275	#N/A	-0.830946
O70318	Epb41l2	E41L2_MOUSE Band 4.1-like protein 2	112	9.94632	9.41675	10.3645	10.5011	10.1707	10.0616	10.1462	9.78928	9.71115	9.8924	10.0799	9.92013	0.984152	-0.0230473	0.472569	#N/A	-0.830769
A6H5Y1	Mphosph9	MPP9_MOUSE M-phase phosphoprotein 9	3	9.9051	8.80787	8.89345	11.0724	9.46729	10.0202	11.2844	10.067	9.63657	10.8457	9.62922	10.3708	1.07701	0.107032	0.187928	#N/A	-0.830474
P0DJE0	Pet100	PT100_MOUSE Protein PET100 homolog, mitochondrial	6	10.4865	9.54212	9.46642	10.0858	10.7795	9.39813	9.88268	10.0496	10.2432	10.0661	10.0721	9.92794	0.985691	-0.0207933	0.641294	YES	-0.830263
Q6PGA0	Rcor3	RCOR3_MOUSE REST corepressor 3	9	8.86547	8.67761	9.62124	11.8912	10.4117	9.7982	10.5177	10.0014	9.66834	10.5472	9.89344	10.1066	1.02154	0.0307484	0.743157	#N/A	-0.830155
M0QWZ1	Fam193a	M0QWZ1_MOUSE Protein FAM193A	18	10.1036	9.45657	10.1225	9.95734	9.83391	10.6029	10.0256	10.603	9.60016	9.69435	9.89478	10.1052	1.02127	0.030358	0.425509	#N/A	-0.830059
Q8VD76	Gtf2h3	TF2H3_MOUSE General transcription factor IIH subunit 3	9	9.83535	10.5585	9.98468	10.7072	10.4311	9.74371	9.49523	9.71397	9.70124	9.82902	10.3034	9.69663	0.941113	-0.0875598	0.0195625	#N/A	0.0627832
P35922	Fmr1	FMR1_MOUSE Fragile X mental retardation protein 1 homolog	35	10.275	10.0635	10.1329	9.94128	10.3339	9.95056	9.45379	9.81097	9.82488	10.2131	10.1493	9.85066	0.970574	-0.0430902	0.0767727	#N/A	-0.829642
Q8K0V4	Cnot3	CNOT3_MOUSE CCR4-NOT transcription complex subunit 3	27	10.3089	9.95515	10.1215	9.93227	9.87404	9.97623	9.94932	10.1385	9.62296	10.1212	10.0384	9.96164	0.992356	-0.0110698	0.546958	#N/A	-0.829028
Q8CCS6	Pabpn1	PABP2_MOUSE Polyadenylate-binding protein 2	40	11.219	11.3203	9.91231	10.0416	9.15205	9.92329	9.08258	9.92573	9.82918	9.594	10.3291	9.67096	0.936287	-0.0949774	0.195631	#N/A	-0.828808
Q9R0C0	Bloc1s6	BL1S6_MOUSE Biogenesis of lysosome-related organelles complex 1 subunit 6	5	8.35288	9.53833	10.0475	11.2766	10.7458	10.3881	9.48763	9.97486	9.99399	10.1943	9.99222	10.0078	1.00156	0.00224397	0.977688	#N/A	-0.828488
E9PY43	Erich1	E9PY43_MOUSE Protein Erich1	2	10.4589	10.3675	10.1318	10.4239	11.0266	10.0734	9.84286	10.312	8.94402	8.41908	10.4817	9.51827	0.908081	-0.139107	0.0529432	#N/A	-0.828313
Q91Z49	Fyttd1	UIF_MOUSE UAP56-interacting factor	17	10.7829	9.36002	10.7938	9.15025	10.6047	9.68184	10.2767	9.8624	9.71447	9.77284	10.1383	9.86165	0.972709	-0.0399196	0.500512	#N/A	-0.82776
O54918	Bcl2l11	B2L11_MOUSE Bcl-2-like protein 11	12	11.49	10.414	10.474	9.43443	9.09365	9.51763	10.4424	9.83724	9.53576	9.76089	10.1812	9.81878	0.964402	-0.0522936	0.46119	#N/A	-0.827551
Q9CWK3	Cd2bp2	CD2B2_MOUSE CD2 antigen cytoplasmic tail-binding protein 2	20	12.3773	12.2373	10.0106	9.74997	8.7204	9.26843	9.34604	9.40802	9.22476	9.65727	10.6191	9.3809	0.883398	-0.178865	0.161969	#N/A	-0.827485
Q8R0J8	Idnk	GNTK_MOUSE Probable gluconokinase	3	10.4409	11.2947	9.9387	10.503	9.9764	9.34965	9.27214	9.79269	9.34565	10.0861	10.4307	9.56925	0.917408	-0.124364	0.0218822	#N/A	0.0570652
P21619	Lmnb2	LMNB2_MOUSE Lamin-B2	103	9.46755	9.86979	10.0331	10.3538	9.90947	9.30826	9.9622	10.1265	10.3758	10.5935	9.92674	10.0733	1.01476	0.0211373	0.593474	#N/A	-0.827181
Q810A7	Ddx42	DDX42_MOUSE ATP-dependent RNA helicase DDX42	80	10.6752	10.302	10.6554	9.58588	9.7963	9.9518	9.7004	9.89366	9.58175	9.85758	10.203	9.79704	0.960216	-0.0585696	0.143682	#N/A	-0.826265
O55047	Tlk2	TLK2_MOUSE Serine/threonine-protein kinase tousled-like 2	25	9.5312	9.26436	9.95925	10.2495	9.8956	10.2301	10.129	10.2154	10.3203	10.2052	9.77998	10.22	1.04499	0.0634915	0.0620887	#N/A	-0.826045
Q6R891	Ppp1r9b	NEB2_MOUSE Neurabin-2	31	9.96157	9.65463	9.90222	9.8991	10.1068	9.99773	9.7866	10.0748	10.4366	10.18	9.90486	10.0951	1.01921	0.0274527	0.184901	#N/A	-0.825704
O88324	Cd83	CD83_MOUSE CD83 antigen	12	10.9642	11.124	10.5012	10.169	10.261	10.1329	9.67992	8.83705	9.29759	9.03315	10.6039	9.39612	0.886102	-0.174455	0.00410146	#N/A	0.0556122
Q4QRL3	Ccdc88b	CC88B_MOUSE Coiled-coil domain-containing protein 88B	23	11.1479	9.72097	10.5419	9.73286	10.4946	9.65497	10.088	10.3634	9.31632	8.93903	10.3276	9.67234	0.936549	-0.094574	0.117177	#N/A	-0.825456
Q6PCQ0	Iqce	IQCE_MOUSE IQ domain-containing protein E	1	9.96777	9.65934	8.38004	12.5878	10.5339	8.65608	10.419	9.52737	10.3337	9.93503	10.2258	9.77424	0.955844	-0.0651536	0.575075	#N/A	-0.825321
Q9D479	Uvssa	UVSSA_MOUSE UV-stimulated scaffold protein A	5	10.0387	10.5638	9.56412	11.945	8.35318	8.10755	9.59888	9.80671	10.5313	11.4907	10.093	9.90703	0.981578	-0.0268251	0.824745	#N/A	-0.825244
Q9D0B1	Znf524	ZN524_MOUSE Zinc finger protein 524	2	9.93465	9.92046	10.5123	10.3836	8.6727	9.46655	9.62327	11.4321	9.59891	10.4555	9.88474	10.1153	1.02332	0.033259	0.653881	#N/A	-0.825234
Q640N2	Arl13b	AR13B_MOUSE ADP-ribosylation factor-like protein 13B	2	8.6774	8.34132	10.3872	12.3413	9.688	9.75037	9.9079	10.105	10.134	10.6675	9.88704	10.113	1.02285	0.0325933	0.771032	#N/A	-0.82459
Q9Z2Y3	Homer1	HOME1_MOUSE Homer protein homolog 1	4	10.7348	8.91238	9.67065	9.31932	12.3995	12.3541	8.94775	10.8551	8.04237	8.76401	10.2073	9.79267	0.959376	-0.059832	0.692451	#N/A	-0.82459
Q9QYM8	Cenph	CENPH_MOUSE Centromere protein H	4	9.80713	9.05028	8.45747	10.3342	9.28363	11.1292	10.1115	11.8943	9.40567	10.5266	9.38654	10.6135	1.13071	0.177229	0.05278	#N/A	-0.824481
Q8BQN6	Znf146	OZF_MOUSE Zinc finger protein OZF	3	9.33924	9.42145	9.7815	12.1208	11.9739	9.7351	9.46725	9.83637	9.38043	8.94395	10.5274	9.47262	0.899808	-0.152311	0.169211	#N/A	-0.824315
Q9QWF0	Chaf1a	CAF1A_MOUSE Chromatin assembly factor 1 subunit A	10	11.8795	10.562	11.0748	8.98346	10.0991	10.913	9.58649	8.88775	8.78063	9.23331	10.5198	9.48024	0.901183	-0.150109	0.133479	#N/A	-0.82404
Q3UPP8	Cep63	CEP63_MOUSE Centrosomal protein of 63 kDa	9	9.33398	9.27943	10.4689	11.362	10.4495	9.87625	9.889	9.66982	9.8197	9.85139	10.1788	9.82123	0.964875	-0.0515862	0.415003	#N/A	-0.824
Q9Z1A1	Tfg	Q9Z1A1_MOUSE Protein Tfg	16	11.165	10.7932	10.3801	9.50171	9.41975	10.0958	9.55517	10.2478	9.2947	9.54673	10.252	9.74804	0.950847	-0.0727146	0.244347	#N/A	-0.823929
Q80XC3	Usp6nl	US6NL_MOUSE USP6 N-terminal-like protein	1	10.0814	9.42491	10.8676	9.89043	10.1345	9.14189	9.33935	10.7697	9.31296	11.0373	10.0798	9.92024	0.984173	-0.0230155	0.743831	#N/A	-0.82381
Q9Z2E1	Mbd2	MBD2_MOUSE Methyl-CpG-binding domain protein 2	29	9.41179	9.35419	9.55022	10.315	10.1261	9.58555	10.4068	9.88439	10.4842	10.8817	9.75146	10.2485	1.05097	0.0717266	0.13941	#N/A	-0.823188
Q6PFF0	Scaf4	Q6PFF0_MOUSE Protein Scaf4	35	9.35662	9.06259	10.2092	10.4824	9.87479	9.95393	10.3902	10.2769	10.2147	10.1786	9.79712	10.2029	1.04141	0.0585448	0.201305	#N/A	-0.822498
Q923W1	Tgs1	TGS1_MOUSE Trimethylguanosine synthase	35	10.1197	10.2573	10.2966	10.0125	9.78643	9.89565	10.2336	10.3944	9.40529	9.59843	10.0945	9.90547	0.981274	-0.0272724	0.398209	#N/A	-0.822392
Q61188	Ezh2	EZH2_MOUSE Histone-lysine N-methyltransferase EZH2	19	10.7521	10.9961	9.31284	9.87551	9.76646	10.7427	9.35145	9.44332	9.51745	10.2421	10.1406	9.8594	0.97227	-0.040571	0.519425	#N/A	-0.822386
Q8CCJ9	Phf20l1	P20L1_MOUSE PHD finger protein 20-like protein 1	23	10.0503	10.3289	9.66856	10.3919	9.4934	9.62875	9.97677	10.1768	9.97229	10.3124	9.98661	10.0134	1.00268	0.00386498	0.902955	#N/A	-0.822113
Q69ZA1	Cdk13	CDK13_MOUSE Cyclin-dependent kinase 13	40	11.0037	10.715	9.69911	10.1381	10.2019	9.61578	9.02831	9.33524	9.92812	10.3348	10.3516	9.64845	0.932077	-0.101479	0.0610425	#N/A	-0.822105
E9QML5	Zfml	E9QML5_MOUSE Zinc finger protein 638	96	10.1741	10.0761	9.68457	10.2788	9.98137	9.85282	9.93639	9.71697	10.1879	10.111	10.039	9.96102	0.992233	-0.011249	0.57334	#N/A	-0.821888
Q8K2Y0	Rnf219	RN219_MOUSE RING finger protein 219	7	10.3754	9.9495	10.5485	9.51547	9.53323	11.5096	10.5991	10.6397	8.36352	8.96603	9.98442	10.0156	1.00312	0.00449688	0.961839	#N/A	-0.821607
B1AWE0	Clta	B1AWE0_MOUSE Clathrin light chain A	33	11.2911	10.3594	11.5456	8.48719	8.31636	10.4753	10.042	10.7048	9.66039	9.11789	9.99993	10.0001	1.00001	2.10633e-05	0.99985	#N/A	-0.821296
B2RUP0	Rbm34	B2RUP0_MOUSE RNA binding motif protein 34	37	9.65856	9.45724	10.9605	10.3646	9.36594	10.0061	9.93501	11.0708	9.15501	10.0262	9.96137	10.0386	1.00776	0.0111457	0.862275	#N/A	-0.821267
Q9QWV1	H2-Oa	Q9QWV1_MOUSE H2-O alpha	16	8.7758	8.90129	8.82447	10.3857	10.0926	9.79665	10.0963	11.0175	11.1953	10.9143	9.39597	10.604	1.12857	0.174496	0.027529	#N/A	0.0552
Q9DBE9	Ftsj3	SPB1_MOUSE pre-rRNA processing protein FTSJ3	59	11.4729	10.9194	11.8981	8.4776	9.40505	9.48406	10.0982	10.7333	8.61575	8.89566	10.4346	9.56539	0.916699	-0.12548	0.288917	#N/A	-0.820883
E9Q7C9	Klc1	E9Q7C9_MOUSE Kinesin light chain 1	22	9.86822	9.19499	9.99357	10.2602	10.2534	10.0486	9.87329	9.99608	10.2156	10.296	9.91408	10.0859	1.01733	0.0247916	0.44769	#N/A	-0.820714
P41209	Cetn1	CETN1_MOUSE Centrin-1	3	11.7913	15.3579	9.30062	8.85806	9.58776	9.65016	8.2915	9.46973	8.95468	8.73826	10.9791	9.02087	0.821638	-0.283426	0.181353	#N/A	-0.820349
Q8CI08	Slain2	SLAI2_MOUSE SLAIN motif-containing protein 2	17	10.486	9.93026	10.3722	9.92958	10.0199	9.71664	9.82635	10.4666	9.32479	9.92772	10.1476	9.85242	0.970912	-0.0425868	0.220376	#N/A	-0.819277
Q9QYP6	Azi2	AZI2_MOUSE 5-azacytidine-induced protein 2	7	9.39894	9.51605	10.348	10.4539	11.0939	9.87125	9.5872	9.57654	10.3386	9.8156	10.1622	9.83784	0.968086	-0.0467936	0.385835	#N/A	-0.819259
Q61029-4	Tmpo	LAP2B_MOUSE Isoform Gamma of Lamina-associated polypeptide 2, isoforms beta/delta/epsilon/gamma	2	10.6842	10.7133	7.43811	10.6132	8.64447	9.25136	10.1372	10.9347	9.43035	12.153	9.61866	10.3813	1.07929	0.110083	0.401128	#N/A	-0.819242
P43274	Hist1h1e	H14_MOUSE Histone H1.4	155	10.6462	10.7029	9.55883	10.4502	9.77439	9.90088	9.96856	9.6359	9.56215	9.80009	10.2265	9.77352	0.955705	-0.0653635	0.128138	#N/A	-0.819178
Q9Z1D1	Eif3g	EIF3G_MOUSE Eukaryotic translation initiation factor 3 subunit G	63	11.7009	12.0734	10.2966	9.20887	9.87561	10.145	9.33751	9.40474	8.70291	9.25446	10.6311	9.36892	0.881277	-0.182332	0.0819226	#N/A	-0.819063
B2RRE7	Otud4	OTUD4_MOUSE OTU domain-containing protein 4	40	9.72731	9.79497	10.3734	10.0555	10.205	10.0395	10.0433	10.4153	9.52089	9.82483	10.0312	9.96876	0.993772	-0.00901283	0.751909	#N/A	-0.81897
O35625	Axin1	AXIN1_MOUSE Axin-1	6	9.72892	10.0025	8.96457	10.7766	10.9698	9.96307	10.0057	10.1366	9.0267	10.4255	10.0885	9.91151	0.982459	-0.0255312	0.695605	#N/A	-0.818424
Q9D0F1	Ndc80	NDC80_MOUSE Kinetochore protein NDC80 homolog	3	10.256	8.96776	11.1066	8.66586	10.8642	11.6212	8.74462	9.29548	10.4227	10.0556	9.97208	10.0279	1.0056	0.00805545	0.938247	#N/A	-0.818069
Q9ERR7	42628	SEP15_MOUSE 15 kDa selenoprotein	14	9.20785	9.39402	9.0188	10.1635	10.0656	10.132	10.656	10.7145	10.7361	9.91173	9.56995	10.4301	1.08988	0.124164	0.0188372	#N/A	0.0540373
Q80U87	Usp8	UBP8_MOUSE Ubiquitin carboxyl-terminal hydrolase 8	41	9.89524	9.95956	10.2014	10.2172	10.1911	9.95211	10.056	10.0517	9.49806	9.97762	10.0929	9.9071	0.981591	-0.0268063	0.180466	#N/A	-0.817685
O35144	Terf2	TERF2_MOUSE Telomeric repeat-binding factor 2	27	9.1974	9.4513	9.68341	10.5104	9.0633	9.48844	10.1602	11.1875	10.3439	10.9141	9.58116	10.4188	1.08743	0.12092	0.0661298	#N/A	-0.817006
Q9CPV3	Mrpl42	RM42_MOUSE 39S ribosomal protein L42, mitochondrial	3	9.64116	9.02588	9.4262	10.7086	10.3618	10.6757	9.70522	10.486	9.76085	10.2085	9.83273	10.1673	1.03402	0.0482664	0.38914	YES	-0.816901
P48725	Pcnt	PCNT_MOUSE Pericentrin	128	9.74824	9.94343	9.6116	10.4869	9.89913	9.83921	10.0062	10.0231	10.2394	10.2028	9.93786	10.0621	1.01251	0.0179303	0.483243	#N/A	-0.816701
Q8K2A4	Zfp87	Q8K2A4_MOUSE MCG140700, isoform CRA_c	3	9.22759	9.31941	9.30502	11.8999	10.7637	10.1804	9.97561	9.30749	10.0091	10.0118	10.1031	9.89688	0.979586	-0.0297558	0.726148	#N/A	-0.816296
P14733	Lmnb1	LMNB1_MOUSE Lamin-B1	362	9.68599	9.26425	9.65287	10.4759	10.3481	9.25823	10.2266	9.85073	10.8564	10.381	9.88542	10.1146	1.02318	0.0330637	0.533805	#N/A	-0.816156
E9QAF4	Phldb3	E9QAF4_MOUSE Protein Phldb3	3	6.99817	8.25383	9.40133	11.7498	9.75636	10.0655	11.5371	10.6053	10.2051	11.4276	9.2319	10.7681	1.1664	0.222067	0.128755	#N/A	-0.816049
Q922J3	Clip1	CLIP1_MOUSE CAP-Gly domain-containing linker protein 1	62	10.9035	10.3635	10.23	9.50167	10.3348	10.2644	9.71659	10.0252	9.21957	9.44067	10.2667	9.73329	0.948045	-0.0769728	0.107759	#N/A	-0.814809
P10711	Tcea1	TCEA1_MOUSE Transcription elongation factor A protein 1	68	9.29723	9.82422	9.92396	9.69994	10.3801	10.1041	10.0104	10.4481	10.0541	10.2579	9.82509	10.1749	1.03561	0.0504749	0.12236	#N/A	-0.814618
P62900	Rpl31	RL31_MOUSE 60S ribosomal protein L31	39	15.1285	13.8972	9.63862	6.93533	11.4057	10.6431	8.82382	8.27019	7.81546	7.44206	11.4011	8.59893	0.754221	-0.406941	0.133268	#N/A	-0.8144
Q80X32		CE024_MOUSE UPF0461 protein C5orf24 homolog	8	10.4417	10.7581	10.1757	10.3449	9.69769	10.2968	8.34561	9.89318	10.0528	9.9936	10.2836	9.7164	0.944842	-0.0818544	0.197292	#N/A	-0.81383
Q922Q2	Riok1	RIOK1_MOUSE Serine/threonine-protein kinase RIO1	32	9.93356	10.512	11.1317	9.20547	9.5064	10.3291	10.1759	11.1783	8.67965	9.34795	10.0578	9.94218	0.988502	-0.0166844	0.839398	#N/A	-0.813757
P51954	Nek1	NEK1_MOUSE Serine/threonine-protein kinase Nek1	11	11.954	10.7329	9.31328	9.57494	11.614	9.47874	9.95077	9.06385	9.39155	8.92601	10.6378	9.36218	0.880084	-0.184286	0.0718601	#N/A	-0.813633
Q9BCZ4	Vimp	SELS_MOUSE Selenoprotein S	15	11.2093	11.355	7.38183	7.93339	8.0305	10.8031	10.4759	11.4218	10.8494	10.5398	9.182	10.818	1.17817	0.236553	0.131833	#N/A	-0.813228
Q04758	Pkib	IPKB_MOUSE cAMP-dependent protein kinase inhibitor beta	1	10.9861	7.61464	13.0596	6.55186	7.50082	9.85061	11.8936	11.8089	10.0009	10.733	9.1426	10.8574	1.18756	0.248002	0.247234	#N/A	-0.813043
Q80WE4	Kif20b	KI20B_MOUSE Kinesin-like protein KIF20B	8	8.14096	8.81414	8.33393	7.1057	7.57784	9.81945	8.27852	28.849	6.63383	6.44658	7.99451	12.0055	1.50171	0.58661	0.399816	#N/A	-0.813021
Q9D8B3	Chmp4b	CHM4B_MOUSE Charged multivesicular body protein 4b	47	10.4702	9.37762	9.77195	9.49325	10.0611	9.95685	11.3466	9.9742	9.93587	9.61239	9.83482	10.1652	1.03359	0.0476649	0.39204	#N/A	-0.812946
E9QP99	Golga3	E9QP99_MOUSE Golgin subfamily A member 3	72	9.81999	9.65346	9.59535	10.5069	10.1532	9.9963	9.96569	10.0598	9.93154	10.3178	9.94578	10.0542	1.0109	0.0156456	0.580075	#N/A	-0.812845
G3UWZ0	Baz1a	G3UWZ0_MOUSE Bromodomain adjacent to zinc finger domain protein 1A	92	9.98361	9.89141	10.0885	9.9446	9.81301	9.92528	10.3565	9.96298	10.0883	9.94579	9.94423	10.0558	1.01122	0.0160926	0.271352	#N/A	-0.812564
Q8R550	Sh3kbp1	SH3K1_MOUSE SH3 domain-containing kinase-binding protein 1	103	10.3005	9.88762	10.2572	9.30963	10.6901	10.0709	9.90405	10.0953	9.99583	9.4889	10.089	9.911	0.982356	-0.0256827	0.516588	#N/A	-0.812553
Q3U1M7	Zmynd8	Q3U1M7_MOUSE Protein Zmynd8	3	7.90524	8.1026	8.7684	11.1633	8.39062	8.951	9.12566	19.1326	8.94742	9.51311	8.86603	11.134	1.2558	0.328606	0.330018	#N/A	-0.812436
O55230	Rad51d	RA51D_MOUSE DNA repair protein RAD51 homolog 4	3	7.49198	8.84275	9.72398	10.7553	9.09019	10.5537	11.5786	11.5635	9.63147	10.7685	9.18084	10.8192	1.17845	0.23689	0.038963	#N/A	0.0486322
Q922M7		ASHWN_MOUSE Ashwin	5	8.42218	9.17267	11.8225	9.70552	10.1708	10.274	10.3637	10.2525	9.87117	9.94501	9.85873	10.1413	1.02866	0.0407649	0.649705	#N/A	-0.812069
Q61249	Igbp1	IGBP1_MOUSE Immunoglobulin-binding protein 1	21	10.2412	9.78542	10.8589	10.1318	9.56844	9.17712	10.1962	10.0644	9.71981	10.2566	10.1172	9.88283	0.976839	-0.0338077	0.454113	#N/A	-0.811765
P53702	Hccs	CCHL_MOUSE Cytochrome c-type heme lyase	15	10.1724	9.89615	10.3874	10.1213	9.06301	9.54143	11.0403	9.7675	9.98051	10.03	9.92805	10.0719	1.01449	0.0207602	0.687641	YES	-0.810662
P58059	Mrps21	RT21_MOUSE 28S ribosomal protein S21, mitochondrial	12	9.1254	9.56828	9.39905	9.61514	11.0202	10.1608	10.2758	11.8588	9.28628	9.69017	9.74561	10.2544	1.0522	0.0734139	0.382764	YES	-0.810345
Q571I9	Aldh16a1	A16A1_MOUSE Aldehyde dehydrogenase family 16 member A1	34	10.6618	10.503	10.1147	10.2618	10.0109	9.91316	9.58645	9.60951	9.46012	9.87844	10.3104	9.68954	0.939779	-0.0896064	0.00385821	#N/A	0.0481297
P10518	Alad	HEM2_MOUSE Delta-aminolevulinic acid dehydratase	22	9.34394	9.62937	9.58431	9.69745	8.91575	11.0856	10.3597	10.2884	10.0931	11.0023	9.43416	10.5658	1.11995	0.163438	0.00228953	#N/A	0.0448485
Q61712	Dnajc1	DNJC1_MOUSE DnaJ homolog subfamily C member 1	17	10.6339	9.94074	9.99333	10.1499	9.19002	10.0393	10.7368	10.081	9.34707	9.888	9.98158	10.0184	1.00369	0.0053172	0.911629	#N/A	-0.80942
Q91YU8	Ppan	SSF1_MOUSE Suppressor of SWI4 1 homolog	55	10.6817	10.4843	11.1791	9.20765	10.5682	10.0869	9.99923	9.79588	9.09805	8.89898	10.4242	9.57581	0.918614	-0.122469	0.0736615	#N/A	-0.809149
B1AZP2	Dlgap4	DLGP4_MOUSE Disks large-associated protein 4	17	9.0121	8.98953	9.94784	10.0027	11.0724	10.6911	10.2415	9.89757	9.76017	10.385	9.80491	10.1951	1.03979	0.0562945	0.391684	#N/A	-0.808972
Q9WUD1	Stub1	CHIP_MOUSE STIP1 homology and U box-containing protein 1	30	10.0103	10.1626	10.5226	10.2208	10.394	10.212	9.99732	10.1467	9.03104	9.30271	10.2621	9.73795	0.948928	-0.0756298	0.0947068	#N/A	-0.808882
Q91WD1	Polr3d	RPC4_MOUSE DNA-directed RNA polymerase III subunit RPC4	21	9.50939	10.998	9.78974	9.79775	10.4524	10.4394	9.51577	10.008	9.54008	9.94953	10.1095	9.89056	0.978347	-0.0315818	0.516787	#N/A	-0.808543
P08042	Zfp1	ZFP1_MOUSE Zinc finger protein 1	2	9.43834	8.96376	9.55437	12.0212	10.2495	9.43336	9.55229	10.1161	10.3588	10.3122	10.0454	9.95455	0.990953	-0.0131119	0.879318	#N/A	-0.808209
Q921C5	Bicd2	BICD2_MOUSE Protein bicaudal D homolog 2	28	10.6812	9.6882	10.575	10.2332	10.1482	10.3997	9.70393	9.91148	9.10409	9.55514	10.2652	9.73487	0.948341	-0.0765228	0.0920094	#N/A	-0.808171
Q8CJ19	Mical3	MICA3_MOUSE Protein-methionine sulfoxide oxidase MICAL3	3	5.77975	6.18093	10.302	12.8701	11.2847	10.0721	11.9085	8.5737	11.7462	11.282	9.2835	10.7165	1.15436	0.207094	0.391896	#N/A	-0.807326
Q922U1	Prpf3	PRPF3_MOUSE U4/U6 small nuclear ribonucleoprotein Prp3	63	9.75142	9.78166	10.5857	9.97518	10.3134	9.83642	9.57159	10.1661	10.0288	9.98977	10.0815	9.91854	0.983838	-0.0235072	0.421116	#N/A	-0.807174
Q2KN98	Specc1l	CYTSA_MOUSE Cytospin-A	20	10.1296	10.052	10.1405	9.87037	9.97894	10.1918	10.02	9.89741	9.79921	9.92025	10.0343	9.96573	0.993169	-0.00988942	0.436673	#N/A	-0.807156
Q3U1C4	Secisbp2	Q3U1C4_MOUSE MCG1271	9	10.3369	9.98119	10.4771	10.191	10.1315	9.7615	10.3298	10.051	9.10016	9.63977	10.2235	9.77645	0.956268	-0.0645125	0.0990205	YES	-0.80711
Q9JM52	Mink1	MINK1_MOUSE Misshapen-like kinase 1	26	10.3367	9.75665	10.1975	11.0218	9.3685	9.97412	9.94703	9.17505	9.79999	10.4227	10.1362	9.86378	0.973121	-0.0393089	0.453864	#N/A	-0.806881
Q9QXA5	Lsm4	LSM4_MOUSE U6 snRNA-associated Sm-like protein LSm4	35	9.9577	9.80859	10.1611	9.95833	10.4594	9.82492	9.40976	9.74052	10.178	10.5017	10.069	9.93098	0.98629	-0.0199159	0.549854	#N/A	-0.806569
Q9Z0P4	Palm	PALM_MOUSE Paralemmin-1	2	9.92403	9.5831	10.1258	10.2942	10.4562	11.4926	9.24855	9.89187	8.93775	10.0459	10.0767	9.92333	0.984783	-0.0221216	0.756256	#N/A	-0.806527
Q8VE42	Ankrd49	ANR49_MOUSE Ankyrin repeat domain-containing protein 49	1	12.0307	10.8012	11.3609	9.84244	9.24812	10.2724	8.87627	9.56395	9.48	8.52401	10.6567	9.34333	0.876758	-0.189749	0.0625955	#N/A	-0.806303
Q7TND5	Rpf1	RPF1_MOUSE Ribosome production factor 1	27	12.8294	12.3899	10.4237	9.02643	9.54073	9.56994	8.75305	9.57016	8.42556	9.47121	10.842	9.15798	0.844674	-0.243533	0.0902785	#N/A	-0.805158
Q8K124	Plekho2	PKHO2_MOUSE Pleckstrin homology domain-containing family O member 2	25	10.1735	9.95624	9.72044	10.2115	10.3561	10.0384	9.07646	9.54765	10.1933	10.7263	10.0836	9.91642	0.983425	-0.0241129	0.603997	#N/A	-0.804444
Q9QUH0	Glrx	GLRX1_MOUSE Glutaredoxin-1	8	8.77991	8.47629	9.85195	9.61985	9.71303	10.6113	10.3259	11.3169	10.4545	10.8504	9.28821	10.7118	1.15327	0.205729	0.00361925	#N/A	0.0429907
Q6PGF5	Bms1	Q6PGF5_MOUSE BMS1 homolog, ribosome assembly protein (Yeast)	61	10.3782	10.5237	11.0159	9.16582	9.06307	10.2412	10.7705	10.3234	9.29641	9.22172	10.0293	9.97065	0.994148	-0.0084675	0.908434	#N/A	-0.80405
E9QN31	Nop2	E9QN31_MOUSE Putative ribosomal RNA methyltransferase NOP2	67	11.4423	11.6986	10.9274	8.96413	9.30698	10.3569	9.63569	9.81561	8.92766	8.92472	10.4679	9.53212	0.910606	-0.135101	0.185996	#N/A	-0.80403
Q9D1C9	Rrp7a	RRP7A_MOUSE Ribosomal RNA-processing protein 7 homolog A	26	10.6696	11.2459	10.7977	9.03908	8.54009	10.6034	9.88894	11.0671	8.88815	9.26007	10.0585	9.94153	0.988374	-0.0168714	0.865919	#N/A	-0.803929
Q9R061	Nubp2	NUBP2_MOUSE Cytosolic Fe-S cluster assembly factor NUBP2	11	9.61269	9.07116	10.0918	10.1846	9.36026	10.3989	10.3432	10.7706	10.0328	10.1341	9.6641	10.3359	1.06952	0.0969592	0.0320019	#N/A	0.0374545
E9PWH2	Card6	E9PWH2_MOUSE Protein Card6	14	10.6962	11.5553	8.85748	10.7199	9.43828	9.30655	9.52699	9.54545	10.1216	10.2322	10.2534	9.74656	0.950565	-0.0731422	0.372535	#N/A	-0.803745
Q99LJ0	Cttnbp2nl	CT2NL_MOUSE CTTNBP2 N-terminal-like protein	3	11.512	10.5781	7.88652	11.2264	10.1351	9.28337	9.19883	9.72301	10.0874	10.3693	10.2676	9.73238	0.947871	-0.0772375	0.46754	#N/A	-0.803135
P03995	Gfap	GFAP_MOUSE Glial fibrillary acidic protein	11	9.64756	9.32223	9.86651	11.3217	9.54174	9.78417	9.55692	10.8364	9.7573	10.3655	9.93995	10.0601	1.01208	0.0173284	0.786983	#N/A	-0.803023
Q8C6E0	Ccdc104	CC104_MOUSE Coiled-coil domain-containing protein 104	8	8.84429	9.83152	10.0472	10.4144	10.2532	10.6718	10.343	11.0895	8.62656	9.87861	9.87812	10.1219	1.02468	0.0351706	0.644585	#N/A	-0.802624
Q80UV9	Taf1	TAF1_MOUSE Transcription initiation factor TFIID subunit 1	47	9.44686	9.45266	9.91867	10.5588	9.9547	10.0206	9.98815	10.1587	10.2216	10.2792	9.86634	10.1336	1.02709	0.0385673	0.267874	#N/A	-0.802591
G3X904	Zfp275	G3X904_MOUSE Protein Zfp275	1	8.98072	10.0672	10.3368	12.0204	11.1165	10.948	8.70346	9.79076	8.42025	9.61581	10.5043	9.49566	0.903976	-0.145644	0.176107	#N/A	-0.802405
Q5HZJ0	Drosha	RNC_MOUSE Ribonuclease 3	9	9.81696	9.68925	10.1039	10.2893	9.73226	9.50989	10.495	10.1795	9.94755	10.2363	9.92633	10.0736	1.01484	0.0212533	0.489491	#N/A	-0.801894
Q9JIK5	Ddx21	DDX21_MOUSE Nucleolar RNA helicase 2	232	11.0229	11.5626	10.6368	8.83519	9.47332	10.3792	9.65487	9.96247	9.29572	9.1769	10.3062	9.69383	0.940586	-0.0883682	0.311226	#N/A	-0.80188
P43120	Hhex	HHEX_MOUSE Hematopoietically-expressed homeobox protein Hhex	2	7.3925	8.95629	8.20165	11.1683	9.58843	10.5465	8.84472	9.61975	12.5366	13.1453	9.06143	10.9386	1.20716	0.271613	0.113254	#N/A	-0.801845
Q9D4H2	Gcc1	GCC1_MOUSE GRIP and coiled-coil domain-containing protein 1	29	9.80162	9.83943	9.38943	10.1574	10.2757	9.95682	9.93556	10.3139	10.1428	10.1875	9.89272	10.1073	1.02169	0.0309614	0.258651	#N/A	-0.801799
Q9D7S9	Chmp5	CHMP5_MOUSE Charged multivesicular body protein 5	16	9.81144	8.97732	10.5108	9.20046	10.6047	10.6767	10.3314	10.284	10.1491	9.45414	9.82094	10.1791	1.03647	0.0516719	0.387333	#N/A	-0.800457
Q5SXY1	Specc1	CYTSB_MOUSE Cytospin-B	5	10.8288	9.29252	9.80196	9.52384	10.6469	8.93891	10.5481	10.4356	10.0028	9.98053	10.0188	9.98119	0.996245	-0.00542685	0.930422	#N/A	-0.800281
Q571K4	Tab3	TAB3_MOUSE TGF-beta-activated kinase 1 and MAP3K7-binding protein 3	3	9.75248	9.35282	9.68838	11.266	10.5033	9.70043	9.65929	10.0953	10.0515	9.93045	10.1126	9.88739	0.977731	-0.0324912	0.557077	#N/A	-0.800279
Q60596	Xrcc1	XRCC1_MOUSE DNA repair protein XRCC1	26	8.80063	9.25271	9.98094	10.4423	9.57543	9.55614	10.3296	10.2731	11.0735	10.7156	9.6104	10.3896	1.08108	0.11247	0.0753979	#N/A	-0.800158
Q9CX60	Lbh	LBH_MOUSE Protein LBH	4	8.33402	8.85876	17.9495	8.14164	5.64523	10.5783	11.2418	12.5588	7.80769	8.88429	9.78583	10.2142	1.04377	0.0618067	0.857858	#N/A	-0.799048
A2A654	Bptf	A2A654_MOUSE Protein Bptf	122	9.42102	9.59036	9.79496	10.6781	9.94786	9.94781	10.1509	10.1586	10.0046	10.3059	9.88646	10.1136	1.02297	0.0327653	0.364425	#N/A	-0.798979
P11087	Col1a1	CO1A1_MOUSE Collagen alpha-1(I) chain	2	13.4471	10.8087	6.96872	10.2292	10.2186	8.50393	10.5463	9.30041	10.596	9.38098	10.3345	9.66552	0.935271	-0.0965437	0.570865	#N/A	-0.798968
Q80V23	Znf32	ZNF32_MOUSE Zinc finger protein 32	1	9.41735	9.09065	10.302	10.4348	9.19416	9.68602	8.93552	12.6052	9.98464	10.3496	9.68779	10.3122	1.06445	0.0901118	0.3966	#N/A	-0.798162
Q9D0V7	Ebag9	RCAS1_MOUSE Receptor-binding cancer antigen expressed on SiSo cells	2	9.67416	9.72816	9.71192	9.47581	9.74623	11.346	9.93247	10.2548	9.30351	10.8269	9.66726	10.3327	1.06884	0.096044	0.132851	#N/A	-0.798122
P58501	Paxbp1	PAXB1_MOUSE PAX3- and PAX7-binding protein 1	37	8.73624	9.15343	9.82414	10.2195	9.42419	10.1597	10.2372	12.1249	9.86616	10.2545	9.4715	10.5285	1.1116	0.152634	0.0648352	#N/A	-0.797933
Q99MD9	Nasp	NASP_MOUSE Nuclear autoantigenic sperm protein	83	11.479	10.8548	11.0125	8.72795	9.50752	10.085	9.75282	9.92352	9.30223	9.35471	10.3164	9.68366	0.93867	-0.0913094	0.295237	#N/A	-0.797801
P97376	Frg1	FRG1_MOUSE Protein FRG1	38	8.86216	9.25851	9.77284	10.191	10.4988	9.60769	10.3822	9.85334	11.4101	10.1632	9.71666	10.2833	1.05832	0.0817715	0.225099	#N/A	-0.797674
Q8VCQ3	Nrbf2	NRBF2_MOUSE Nuclear receptor-binding factor 2	5	9.94078	10.2845	9.97792	10.4389	9.15659	10.3709	9.71578	10.4596	9.33711	10.3179	9.95974	10.0403	1.00808	0.0116166	0.80266	#N/A	-0.797561
B8JJY3	Zfp85	B8JJY3_MOUSE Protein Zfp85	2	7.5958	10.0836	8.39616	12.1218	9.44273	8.74796	8.69197	12.6521	9.99142	12.2766	9.52802	10.472	1.09908	0.13629	0.43559	#N/A	-0.797076
P26323	Fli1	FLI1_MOUSE Friend leukemia integration 1 transcription factor	35	9.01647	10.0864	9.15741	11.0247	8.71274	9.26623	9.4752	10.0565	11.1621	12.0422	9.59954	10.4004	1.08343	0.115608	0.271279	#N/A	-0.796903
Q9D8V7	Sec11c	SC11C_MOUSE Signal peptidase complex catalytic subunit SEC11C	13	9.17214	9.71112	9.25966	10.2837	9.61106	10.2172	10.0611	9.87037	10.4931	11.3206	9.60754	10.3925	1.0817	0.113301	0.0420722	#N/A	0.0203125
Q9Z1G4	Atp6v0a1	VPP1_MOUSE V-type proton ATPase 116 kDa subunit a isoform 1	28	9.57914	10.0428	9.97465	9.39191	8.67029	10.6865	10.3493	10.7086	10.0694	10.5275	9.53176	10.4683	1.09825	0.135207	0.0151762	#N/A	0.016329
Q5U4C1	Gprasp1	GASP1_MOUSE G-protein coupled receptor-associated sorting protein 1	3	8.74172	7.84135	9.90566	11.092	10.0043	10.0062	10.4248	11.6696	9.57713	10.7372	9.51701	10.483	1.1015	0.13947	0.190127	#N/A	-0.796659
Q61029	Tmpo	LAP2B_MOUSE Lamina-associated polypeptide 2, isoforms beta/delta/epsilon/gamma	80	9.63188	8.66027	9.16161	10.3976	10.4511	9.54334	10.6911	9.78687	11.4744	10.2018	9.66049	10.3395	1.07029	0.0979981	0.202658	#N/A	-0.796239
Q9QZR0	Rnf25	RNF25_MOUSE E3 ubiquitin-protein ligase RNF25	9	9.39415	11.1024	10.667	9.1347	9.28485	10.3982	10.0177	10.1599	9.97684	9.86429	9.91662	10.0834	1.01682	0.0240598	0.705575	#N/A	-0.795833
Q8BYR2	Lats1	LATS1_MOUSE Serine/threonine-protein kinase LATS1	7	10.6347	10.4017	9.78264	9.97405	9.56681	9.77197	9.92913	10.3134	9.23355	10.3921	10.072	9.92803	0.985708	-0.0207679	0.629221	#N/A	-0.795217
Q8BGT6	Micall1	MILK1_MOUSE MICAL-like protein 1	8	9.96781	8.57379	9.72219	10.5614	10.0006	10.2604	10.2331	10.3412	9.57808	10.7614	9.76516	10.2348	1.0481	0.0677727	0.258665	#N/A	-0.795057
Q91VN1	Znf24	ZNF24_MOUSE Zinc finger protein 24	5	8.12894	8.73131	9.88832	10.177	10.3015	9.82283	12.407	10.8962	9.34184	10.305	9.44541	10.5546	1.11743	0.160182	0.144514	#N/A	-0.794565
Q69Z69	Esco1	ESCO1_MOUSE N-acetyltransferase ESCO1	20	10.0793	9.91435	9.64288	10.7725	10.0392	9.76782	9.72139	10.0661	9.86683	10.1298	10.0896	9.91039	0.982233	-0.0258621	0.415953	#N/A	-0.794543
Q9JMG3	Tmub1	TMUB1_MOUSE Transmembrane and ubiquitin-like domain-containing protein 1	5	10.4363	10.2949	9.90578	11.8848	11.006	8.70392	9.55556	9.86947	8.69534	9.64793	10.7056	9.29444	0.868189	-0.203919	0.0119064	#N/A	0.00816327
Q60749	Khdrbs1	KHDR1_MOUSE KH domain-containing, RNA-binding, signal transduction-associated protein 1	43	10.599	10.1307	10.4356	9.31613	9.85385	10.3287	9.58479	10.0595	9.99048	9.70126	10.0671	9.93295	0.986678	-0.0193483	0.62707	#N/A	-0.793905
Q07133	Hist1h1t	H1T_MOUSE Histone H1t	9	9.48396	11.0789	9.55979	9.273	9.43064	9.50704	8.72205	10.7023	11.7763	10.4661	9.76526	10.2348	1.04808	0.0677469	0.473849	#N/A	-0.79375
Q62315	Jarid2	JARD2_MOUSE Protein Jumonji	10	10.2323	9.87161	9.93496	9.97822	9.09276	10.4219	10.0652	10.0459	10.2221	10.135	9.82197	10.178	1.03625	0.0513726	0.141601	#N/A	-0.793112
Q6ZWQ9	Myl12a	Q6ZWQ9_MOUSE MCG5400	7	10.06	12.2166	9.64541	8.72226	7.93531	12.1135	8.16629	10.116	9.83942	11.1853	9.71592	10.2841	1.05848	0.0819939	0.580029	#N/A	-0.793023
Q8VDP2		CX056_MOUSE UPF0428 protein CXorf56 homolog	21	9.63578	9.94174	10.3087	9.93558	9.55261	9.9577	10.2969	10.1712	9.93762	10.2622	9.87488	10.1251	1.02534	0.0361042	0.151648	#N/A	-0.792342
Q8BSI6	R3hcc1	R3HC1_MOUSE R3H and coiled-coil domain-containing protein 1	3	11.9543	10.0777	11.3744	8.99551	10.5873	8.5837	10.4677	10.3309	8.13636	9.49222	10.5978	9.40218	0.887178	-0.172704	0.122396	#N/A	-0.792213
Q8BLR5	Psd4	PSD4_MOUSE PH and SEC7 domain-containing protein 4	37	10.2421	10.2692	9.56754	10.8083	9.98624	9.2767	9.79124	9.60382	9.84535	10.6095	10.1747	9.82532	0.965664	-0.0504063	0.276203	#N/A	-0.79204
Q56A08	Gpkow	GPKOW_MOUSE G patch domain and KOW motifs-containing protein	35	10.0983	10.2468	10.2409	9.83476	9.71658	10.2762	9.63798	10.1804	9.75053	10.0175	10.0275	9.97252	0.99452	-0.00792706	0.744793	#N/A	-0.792008
Q3UKC1	Tax1bp1	TAXB1_MOUSE Tax1-binding protein 1 homolog	59	10.1929	10.2677	10.3716	10.3723	10.0408	9.41097	9.6994	10.4703	9.67381	9.50024	10.2491	9.75094	0.951399	-0.0718778	0.0545269	#N/A	-0.791892
Q80VL3	Prickle3	PRIC3_MOUSE Prickle-like protein 3	2	10.4887	9.35421	8.09421	8.43955	12.7651	9.00185	11.5721	10.6433	9.84608	9.79478	9.82835	10.1716	1.03493	0.049528	0.730039	#N/A	-0.791827
Q9JLQ0	Cd2ap	CD2AP_MOUSE CD2-associated protein	59	10.7304	10.677	10.4911	9.31729	10.0178	9.93874	9.24785	9.68147	9.96589	9.93248	10.2467	9.75329	0.951845	-0.0712016	0.148064	#N/A	-0.791523
Q6P6L6	Gemin4	Q6P6L6_MOUSE Gem (Nuclear organelle) associated protein 4	29	7.75696	8.94562	9.85819	9.92241	9.99238	11.3299	10.6373	10.8137	10.2623	10.4812	9.29511	10.7049	1.15167	0.203724	0.0266186	#N/A	0.00226843
Q9D706	Rpap3	RPAP3_MOUSE RNA polymerase II-associated protein 3	48	10.511	10.1003	10.9558	9.44961	9.90607	10.1556	9.94091	10.0199	9.19657	9.76428	10.1846	9.81545	0.963758	-0.0532565	0.269095	#N/A	-0.790303
Q3TYA6	Mphosph8	MPP8_MOUSE M-phase phosphoprotein 8	27	9.93831	10.3066	9.99014	10.1725	10.2741	10.0618	9.83319	9.76699	9.37178	10.2846	10.1363	9.86367	0.973101	-0.0393387	0.161922	#N/A	-0.790093
Q80Y44	Ddx10	DDX10_MOUSE Probable ATP-dependent RNA helicase DDX10	44	10.0797	10.375	10.3965	9.37632	9.50911	10.3439	10.4507	10.6457	9.20813	9.61502	9.94733	10.0527	1.01059	0.0152009	0.770125	#N/A	-0.789714
Q8CEG5	Ccdc28b	CC28B_MOUSE Coiled-coil domain-containing protein 28B	1	11.7763	12.047	9.88228	9.05188	9.20973	9.80103	7.95016	12.6119	7.86596	9.80367	10.3934	9.60654	0.924289	-0.113584	0.485708	#N/A	-0.7895
Q61286	Tcf12	HTF4_MOUSE Transcription factor 12	4	9.76819	10.262	9.27275	10.4194	10.2865	9.94247	10.3369	9.80482	9.51984	10.3871	10.0018	9.99823	0.999646	-0.000511003	0.989828	#N/A	-0.789235
Q8VEL0	Mospd1	MSPD1_MOUSE Motile sperm domain-containing protein 1	2	9.63391	8.80116	8.72301	9.8959	9.04209	11.2715	10.2321	11.3083	10.8158	10.2762	9.21921	10.7808	1.16938	0.225746	0.00143847	#N/A	0.00187793
A2A884	Hivep3	ZEP3_MOUSE Transcription factor HIVEP3	2	9.09506	10.0281	8.41205	11.62	9.8713	9.29458	9.734	9.04807	11.3136	11.5833	9.8053	10.1947	1.03971	0.0561868	0.618597	#N/A	-0.789012
P13542	Myh8	MYH8_MOUSE Myosin-8	1	9.94771	8.4159	11.6211	8.2422	10.9353	9.52806	10.0737	11.6209	10.4123	9.20292	9.83244	10.1676	1.03408	0.0483541	0.684683	#N/A	-0.788797
P16546	Sptan1	SPTN1_MOUSE Spectrin alpha chain, non-erythrocytic 1	377	10.6377	10.4921	9.96838	9.75426	10.067	9.61649	9.76208	9.62792	9.98049	10.0935	10.1839	9.8161	0.963885	-0.0530672	0.0990723	#N/A	-0.788066
Q61093	Cybb	CY24B_MOUSE Cytochrome b-245 heavy chain	57	8.35395	8.65888	9.71799	9.68056	9.91794	10.4554	11.3293	10.2662	11.1628	10.457	9.26586	10.7341	1.15846	0.212209	0.00628541	#N/A	-0.000701754
Q9JI44	Dmap1	DMAP1_MOUSE DNA methyltransferase 1-associated protein 1	34	9.77856	9.6355	10.0325	11.2549	8.75437	8.97861	10.0619	10.2481	10.3975	10.8581	9.89117	10.1088	1.02201	0.0314052	0.681229	#N/A	-0.787607
Q91ZR3	Crebzf	ZHANG_MOUSE CREB/ATF bZIP transcription factor	2	10.1181	10.529	8.19635	9.69764	10.2089	9.38702	10.8926	9.97017	10.905	10.0952	9.75	10.25	1.05128	0.0721498	0.352334	#N/A	-0.78743
Q9CZV8	Fbxl20	FXL20_MOUSE F-box/LRR-repeat protein 20	11	8.08677	8.72785	9.34767	10.6503	9.96392	10.4833	10.6927	10.708	10.6551	10.6843	9.3553	10.6447	1.13782	0.186276	0.0453509	#N/A	-0.000917431
A3KGU5	Sptan1	A3KGU5_MOUSE Spectrin alpha chain, non-erythrocytic 1	3	8.5257	8.23068	10.153	11.7299	8.98632	9.57661	10.4641	9.51622	11.2167	11.6007	9.52512	10.4749	1.09971	0.137123	0.256004	#N/A	-0.786081
D3YV00	Atp9b	D3YV00_MOUSE Probable phospholipid-transporting ATPase IIB	27	8.98514	8.71155	9.54752	9.95072	9.55982	10.8829	10.7098	10.5269	10.4959	10.6297	9.35095	10.649	1.13882	0.187539	0.00293071	#N/A	-0.00634361
Q8BGA5	Krr1	KRR1_MOUSE KRR1 small subunit processome component homolog	35	10.0844	10.4322	10.8255	9.44266	9.59744	9.74058	10.334	10.0884	9.72843	9.72641	10.0764	9.92356	0.984828	-0.0220558	0.611785	#N/A	-0.785526
E9Q624	Zfp644	E9Q624_MOUSE Protein Zfp644	5	10.107	10.1238	9.68898	10.6115	10.2022	9.90342	9.99756	9.59046	9.24763	10.5275	10.1467	9.85331	0.971086	-0.0423291	0.294672	#N/A	-0.785139
Q9R233	Tapbp	TPSN_MOUSE Tapasin	49	9.65371	9.35396	9.65022	9.47249	9.67611	10.3188	10.9537	10.341	10.6457	9.93426	9.5613	10.4387	1.09177	0.126663	0.0046698	#N/A	-0.00645161
P58871	Tnks1bp1	TB182_MOUSE 182 kDa tankyrase-1-binding protein	31	8.8109	9.51156	9.94859	10.6385	9.92883	10.0696	10.1836	10.1984	10.0358	10.6743	9.76768	10.2323	1.04757	0.0670489	0.205866	#N/A	-0.784884
P59325	Eif5	IF5_MOUSE Eukaryotic translation initiation factor 5	64	10.0499	9.13063	10.2074	9.61411	10.825	10.8266	10.4439	9.43639	10.2011	9.2649	9.96541	10.0346	1.00694	0.00997917	0.870898	#N/A	-0.784848
Q8CHP0	Zc3h3	ZC3H3_MOUSE Zinc finger CCCH domain-containing protein 3	7	10.3218	9.001	11.0459	10.3314	10.3815	8.44273	10.0641	10.635	9.4764	10.3002	10.2163	9.78369	0.957653	-0.0624256	0.420461	#N/A	-0.784842
Q8BQ48	Kiaa1731	K1731_MOUSE Centrosomal protein KIAA1731 homolog	3	8.49299	8.47293	10.3047	10.3908	12.0252	9.44078	11.5847	10.2135	9.57652	9.49787	9.93732	10.0627	1.01261	0.0180844	0.877359	#N/A	-0.784701
B7ZCR6	Znf512b	B7ZCR6_MOUSE Protein Znf512b	16	9.40497	8.96051	10.0738	10.3649	10.4797	9.41387	10.2808	10.3128	10.7696	9.9391	9.85678	10.1432	1.02906	0.04133	0.460587	#N/A	-0.784695
Q8K1E6	Alkbh3	ALKB3_MOUSE Alpha-ketoglutarate-dependent dioxygenase alkB homolog 3	6	9.46703	9.04318	10.6384	9.2298	9.63089	10.2998	10.7778	11.8033	9.09126	10.0186	9.60186	10.3982	1.08293	0.114941	0.175422	#N/A	-0.784615
P70429	Evl	EVL_MOUSE Ena/VASP-like protein	62	13.3666	12.7371	9.20101	9.62351	9.27822	8.88029	7.98356	8.91567	9.84717	10.1669	10.8413	9.15872	0.8448	-0.243319	0.14551	#N/A	-0.784541
A2AJK6	Chd7	CHD7_MOUSE Chromodomain-helicase-DNA-binding protein 7	22	9.72787	9.97733	9.50476	10.8615	9.64829	10.1296	9.64045	10.1737	10.0288	10.3077	9.94395	10.056	1.01127	0.0161728	0.690062	#N/A	-0.784528
Q7TMY4	Thoc7	THOC7_MOUSE THO complex subunit 7 homolog	15	9.6652	11.6912	9.29444	10.0792	9.01856	10.7235	9.07719	10.0342	9.92544	10.491	9.94972	10.0503	1.01011	0.0145059	0.860312	#N/A	-0.784314
Q8CI11	Gnl3	GNL3_MOUSE Guanine nucleotide-binding protein-like 3	82	11.3824	11.2641	11.3409	8.72637	9.36651	10.0789	9.94497	10.1787	8.6048	9.11229	10.4161	9.58393	0.920111	-0.12012	0.244598	#N/A	-0.784201
Q8R001	Mapre2	MARE2_MOUSE Microtubule-associated protein RP/EB family member 2	16	10.1648	9.58107	9.78247	10.5962	10.1169	9.90922	10.0855	9.68598	9.87893	10.199	10.0483	9.95173	0.99039	-0.0139311	0.639061	#N/A	-0.784049
E9Q2I4	Elmsan1	E9Q2I4_MOUSE Protein Elmsan1	42	8.89887	10.341	9.27131	10.3078	9.44522	10.0248	9.80183	10.191	11.543	10.1753	9.65284	10.3472	1.07193	0.100213	0.137859	#N/A	-0.783379
Q8C0V0	Tlk1	TLK1_MOUSE Serine/threonine-protein kinase tousled-like 1	12	10.0142	9.44965	10.2032	10.6641	10.5818	10.1199	9.78711	9.81406	9.65324	9.71276	10.1826	9.81741	0.964137	-0.0526896	0.177329	#N/A	-0.782768
Q6IE21	Otud6a	OTU6A_MOUSE OTU domain-containing protein 6A	1	5.88152	6.71667	9.20592	14.7499	14.0475	10.218	8.05632	8.86557	8.66463	13.5939	10.1203	9.87968	0.976224	-0.0347155	0.911813	#N/A	-0.782759
Q3V3V9-2	Rltpr	LR16C_MOUSE Isoform 2 of Leucine-rich repeat-containing protein 16C	2	9.39082	9.4672	10.0323	8.74667	10.7284	10.019	10.1953	10.1278	11.1878	10.1048	9.67308	10.3269	1.0676	0.0943659	0.145042	#N/A	-0.78252
G3XA57	Rab11fip2	RFIP2_MOUSE Rab11 family-interacting protein 2	2	8.48766	8.13395	7.96747	12.3947	7.79237	10.277	13.2807	10.3514	10.3748	10.94	8.95523	11.0448	1.23333	0.302562	0.0846347	#N/A	-0.782422
Q8BIL5	Hook1	HOOK1_MOUSE Protein Hook homolog 1	29	10.2427	9.6703	10.2467	10.2569	10.5844	9.68827	10.3477	10.0603	9.40056	9.50221	10.2002	9.79981	0.960747	-0.0577721	0.122033	#N/A	-0.782143
E0CX20	Bud31	E0CX20_MOUSE Protein BUD31 homolog	23	19.5662	21.3027	7.45574	6.51197	8.64859	7.65772	6.15248	7.67375	7.06401	7.96682	12.697	7.30296	0.57517	-0.79794	0.166225	#N/A	-0.781944
Q80TM6	R3hdm2	R3HD2_MOUSE R3H domain-containing protein 2	4	9.9594	9.18026	9.36532	10.7402	9.50097	9.75148	10.1262	11.4348	9.91423	10.0272	9.74923	10.2508	1.05145	0.0723738	0.257984	#N/A	-0.781418
E9PWP9	4931408C20Rik	E9PWP9_MOUSE Protein 4931408C20Rik	2	7.67727	8.59852	8.88364	12.4054	8.65539	9.99212	12.2803	11.3444	9.00607	11.1569	9.24404	10.756	1.16356	0.21854	0.171755	#N/A	-0.780883
Q80WR5		CA174_MOUSE UPF0688 protein C1orf174 homolog	12	23.4711	21.7313	7.07582	6.55561	7.70965	6.59759	6.63654	6.69128	7.06872	6.46231	13.3087	6.69129	0.502776	-0.992013	0.15726	#N/A	-0.78087
Q5DU31	Ipcef1	ICEF1_MOUSE Interactor protein for cytohesin exchange factors 1	4	9.32281	9.89923	9.80716	10.167	11.0093	9.14863	9.00023	10.816	10.5782	10.2515	10.0411	9.95891	0.991815	-0.0118573	0.864432	#N/A	-0.780542
Q6PDM1	Msl1	MSL1_MOUSE Male-specific lethal 1 homolog	12	8.68392	8.74679	9.10874	11.2065	9.86358	9.62261	11.03	10.6697	10.1031	10.9651	9.52191	10.4781	1.10042	0.138055	0.1254	#N/A	-0.780519
Q91VW9	Zkscan3	ZKSC3_MOUSE Zinc finger protein with KRAB and SCAN domains 3	6	10.7407	10.407	8.73903	10.1108	11.3821	9.66928	9.79696	10.2027	9.41649	9.5349	10.2759	9.72407	0.946296	-0.0796368	0.285656	#N/A	-0.78047
Q99PT3	Ino80b	IN80B_MOUSE INO80 complex subunit B	7	12.8096	13.0169	10.2957	9.26477	9.72151	9.37928	8.33937	9.13122	9.02826	9.0134	11.0217	8.97831	0.814603	-0.295831	0.0595465	#N/A	-0.780267
Q8BUR3	Foxj3	FOXJ3_MOUSE Forkhead box protein J3	3	9.54711	9.973	9.18925	11.213	9.66604	9.95832	10.4303	10.3497	9.37004	10.3033	9.91768	10.0823	1.0166	0.0237548	0.693177	#N/A	-0.780257
Q9JJR5	Akip1	AKIP1_MOUSE A-kinase-interacting protein 1	2	10.2608	9.51416	10.6223	9.33527	10.4069	8.83314	11.1479	9.97718	9.91046	9.99196	10.0279	9.97213	0.99444	-0.00804419	0.903967	#N/A	-0.780189
D3Z0K6	Rsbn1l	D3Z0K6_MOUSE MCG120108, isoform CRA_a	22	8.80837	9.53834	9.40966	10.7838	10.1922	9.99744	10.155	10.4782	9.94821	10.6888	9.74647	10.2535	1.05202	0.0731684	0.223738	#N/A	-0.780024
P16254	Srp14	SRP14_MOUSE Signal recognition particle 14 kDa protein	12	10.0037	9.78638	10.6711	9.96834	10.4466	10.4215	9.75962	9.88774	9.36198	9.69312	10.1752	9.82479	0.96556	-0.0505618	0.180212	#N/A	-0.78
Q8K352	Sash3	SASH3_MOUSE SAM and SH3 domain-containing protein 3	34	9.70492	9.8828	9.77682	9.59665	9.73113	10.3958	9.47172	10.3828	10.3315	10.7258	9.73846	10.2615	1.05371	0.0754789	0.0656599	#N/A	-0.78
O08900	Ikzf3	IKZF3_MOUSE Zinc finger protein Aiolos	69	8.45745	8.95467	8.93288	11.1662	9.4465	10.0068	10.2465	10.1719	11.4002	11.2169	9.39154	10.6085	1.12958	0.175782	0.0654933	#N/A	-0.779684
Q9D8S3	Arfgap3	ARFG3_MOUSE ADP-ribosylation factor GTPase-activating protein 3	17	9.56648	9.78011	10.1515	10.1042	10.4213	10.068	9.58724	10.1908	9.83879	10.2915	10.0047	9.99527	0.999055	-0.00136364	0.962784	#N/A	-0.779541
Q3U0X6	Zfp217	Q3U0X6_MOUSE Protein Zfp217	14	10.4019	9.26105	10.071	10.2506	10.3063	9.93514	10.8362	10.5881	8.74261	9.60714	10.0582	9.94184	0.988434	-0.0167833	0.79333	#N/A	-0.779251
Q9ESY9	Ifi30	GILT_MOUSE Gamma-interferon-inducible lysosomal thiol reductase	20	7.4807	8.26483	8.8064	10.2925	9.24334	10.2439	9.39808	13.0483	11.3876	11.8343	8.81755	11.1824	1.2682	0.342784	0.018809	#N/A	-0.00685484
Q9R0N0	Galk1	GALK1_MOUSE Galactokinase	32	8.87447	8.92297	9.2111	10.4469	9.77087	10.6082	10.2039	10.2022	10.6998	11.0596	9.44526	10.5547	1.11746	0.160228	0.0160796	#N/A	-0.00867347
P29788	Vtn	VTNC_MOUSE Vitronectin	3	8.64654	10.4959	6.60937	14.5789	10.9866	7.59143	8.65091	7.86876	11.3383	13.2333	10.2635	9.73654	0.94866	-0.0760364	0.767543	#N/A	-0.77887
Q99ME9	Gtpbp4	NOG1_MOUSE Nucleolar GTP-binding protein 1	95	11.7168	11.7261	10.9009	8.68045	9.3703	9.27452	10.0406	10.0338	9.28293	8.9736	10.4789	9.52109	0.908595	-0.13829	0.206058	#N/A	-0.778864
Q924W5	Smc6	SMC6_MOUSE Structural maintenance of chromosomes protein 6	65	9.05904	9.29948	9.36781	10.844	9.6626	9.54205	10.3316	10.5366	10.6358	10.721	9.64659	10.3534	1.07327	0.102016	0.104844	#N/A	-0.778578
Q8BJY1	Psmd5	PSMD5_MOUSE 26S proteasome non-ATPase regulatory subunit 5	38	9.03695	9.86707	9.77957	9.81397	9.68711	10.0938	9.96971	10.2825	10.7109	10.7584	9.63693	10.3631	1.07535	0.104804	0.0111619	#N/A	-0.00972222
Q8BUV6	Lsm11	LSM11_MOUSE U7 snRNA-associated Sm-like protein LSm11	4	9.77518	9.07817	10.2223	10.7737	9.94177	9.49191	9.53822	12.6984	9.95646	8.52387	9.95822	10.0418	1.00839	0.0120535	0.916266	#N/A	-0.778393
Q8K0S9	Snapc1	SNPC1_MOUSE snRNA-activating protein complex subunit 1	2	9.78952	10.4395	9.91095	10.534	10.0431	9.62686	10.925	9.48413	8.91779	10.3291	10.1434	9.85658	0.971722	-0.0413848	0.480628	#N/A	-0.778149
Q3THE2	Myl12b	ML12B_MOUSE Myosin regulatory light chain 12B	95	10.4008	9.10938	9.2498	9.88424	10.3948	9.40991	10.6788	9.60683	10.9956	10.2698	9.8078	10.1922	1.03919	0.0554617	0.374994	#N/A	-0.777907
Q91VL8	Terf2ip	TE2IP_MOUSE Telomeric repeat-binding factor 2-interacting protein 1	22	10.1088	9.21314	10.194	10.5996	9.53723	9.74499	9.87867	9.97226	10.2784	10.4729	9.93055	10.0694	1.01399	0.0200379	0.637877	#N/A	-0.777863
P15379	Cd44	CD44_MOUSE CD44 antigen	26	10.6719	9.78134	10.6035	9.00255	9.10983	10.5695	11.3553	10.5773	9.52039	8.80837	9.83382	10.1662	1.0338	0.0479521	0.577337	#N/A	-0.777506
Q7TMF3	Ndufa12	NDUAC_MOUSE NADH dehydrogenase [ubiquinone] 1 alpha subcomplex subunit 12	18	10.2334	10.6495	9.44573	10.3251	9.18691	9.64496	10.1975	9.77958	10.1329	10.4045	9.96813	10.0319	1.0064	0.00919865	0.844479	YES	-0.776552
Q9D1F4	Akt1s1	AKTS1_MOUSE Proline-rich AKT1 substrate 1	2	11.195	9.61548	9.79745	9.53518	10.6753	9.46155	11.6188	10.0037	8.65794	9.43965	10.1637	9.83633	0.967792	-0.0472314	0.598566	#N/A	-0.776265
Q9DB96	Ngdn	NGDN_MOUSE Neuroguidin	9	10.1748	9.06006	10.5211	10.1865	11.767	9.42973	10.3036	9.41537	9.60196	9.53976	10.3419	9.65808	0.93388	-0.0986912	0.198923	#N/A	-0.77619
E9Q1G8	42620	E9Q1G8_MOUSE Septin-7	71	9.81518	9.56885	10.4954	9.79956	10.2004	10.1408	10.1832	10.2831	9.69023	9.82331	9.97588	10.0241	1.00484	0.00696101	0.816259	#N/A	-0.775744
P97801	Smn1	SMN_MOUSE Survival motor neuron protein	5	8.53675	11.073	9.4574	10.3079	9.69817	10.2566	9.3367	10.4416	10.8423	10.0497	9.81464	10.1854	1.03777	0.053492	0.4777	#N/A	-0.775347
Q64345	Ifit3	IFIT3_MOUSE Interferon-induced protein with tetratricopeptide repeats 3	16	6.43737	12.4873	9.0308	7.01091	7.45415	10.5443	16.4505	11.1504	9.26999	10.1643	8.48411	11.5159	1.35735	0.440792	0.108572	#N/A	-0.77469
Q9EQU3	Tlr9	TLR9_MOUSE Toll-like receptor 9	42	8.55963	8.76502	8.9852	10.8803	9.044	9.80641	10.5712	11.3066	10.9783	11.1033	9.24683	10.7532	1.1629	0.21773	0.0194289	#N/A	-0.0118217
P67984	Rpl22	RL22_MOUSE 60S ribosomal protein L22	27	11.2295	11.0956	10.9992	8.51831	10.6031	11.1409	9.45334	9.34728	8.95465	8.65811	10.4891	9.51086	0.906733	-0.14125	0.179297	#N/A	-0.774219
Q8VEK6	Ing3	ING3_MOUSE Inhibitor of growth protein 3	15	9.84186	10.1286	9.91478	10.5646	9.54716	9.69118	9.93845	10.2719	9.90421	10.1972	9.9994	10.0006	1.00012	0.000171392	0.995416	#N/A	-0.774109
Q9CZ83	Mrpl55	RM55_MOUSE 39S ribosomal protein L55, mitochondrial	11	9.00685	8.91981	10.8185	10.5615	9.82447	10.423	9.81294	10.5954	10.085	9.95249	9.82623	10.1738	1.03537	0.0501445	0.439785	YES	-0.774016
P25446	Fas	TNR6_MOUSE Tumor necrosis factor receptor superfamily member 6	3	9.35571	9.09878	9.38289	9.95245	10.0233	8.79094	10.1346	9.69007	11.4096	12.1617	9.56263	10.4374	1.09148	0.126281	0.226915	#N/A	-0.7737
O70279	Dgcr14	DGC14_MOUSE Protein DGCR14	10	10.9337	10.3317	10.5481	10.0799	9.61829	9.64867	9.78515	9.86697	8.9792	10.2082	10.3023	9.69764	0.941305	-0.0872665	0.0783848	#N/A	-0.773695
P61216	Taf13	TAF13_MOUSE Transcription initiation factor TFIID subunit 13	2	8.99489	8.67628	10.6543	10.0527	9.49426	10.4819	10.7526	10.8239	10.297	9.77231	9.57449	10.4255	1.08889	0.122855	0.0788674	#N/A	-0.773387
P62274	Rps29	RS29_MOUSE 40S ribosomal protein S29	13	15.1483	17.6517	8.06154	6.20704	8.65091	8.86171	10.4291	8.46492	8.54091	7.98391	11.1439	8.85611	0.794705	-0.331509	0.36472	#N/A	-0.773214
A2BH40	Arid1a	ARI1A_MOUSE AT-rich interactive domain-containing protein 1A	108	8.81518	9.18221	9.58708	10.8325	9.85035	10.1209	10.4374	10.2459	10.3543	10.5742	9.65346	10.3465	1.0718	0.10003	0.113775	#N/A	-0.772755
Q9D024	Ccdc47	CCD47_MOUSE Coiled-coil domain-containing protein 47	44	9.71706	10.0469	9.89223	10.5403	8.62042	9.79264	10.1382	10.6475	9.81744	10.7873	9.76338	10.2366	1.04847	0.068286	0.251915	#N/A	-0.772257
Q99J23	Ghdc	GHDC_MOUSE GH3 domain-containing protein	11	9.52108	9.13788	9.30197	10.2775	9.82038	10.1311	10.713	10.1788	10.3512	10.567	9.61176	10.3882	1.08078	0.112076	0.0142704	#N/A	-0.0154135
Q6P3B9	Rbfa	RBFA_MOUSE Putative ribosome-binding factor A, mitochondrial	5	9.5058	9.61204	11.6136	9.38298	9.50099	11.1053	9.74613	10.246	9.67202	9.61512	9.92308	10.0769	1.0155	0.0221937	0.771124	YES	-0.771714
Q80Y56	Zfyve20	RBNS5_MOUSE Rabenosyn-5	8	9.48258	9.37696	9.85012	9.7665	11.0178	11.4472	9.31894	10.7494	9.23644	9.75406	9.89879	10.1012	1.02045	0.0292035	0.709126	#N/A	-0.77152
Q5XG73	Acbd5	ACBD5_MOUSE Acyl-CoA-binding domain-containing protein 5	7	10.463	9.51984	9.83065	11.2784	11.0239	9.07286	9.35933	9.89703	9.46151	10.0935	10.4232	9.57685	0.918805	-0.12217	0.0680149	#N/A	-0.771457
Q0VAW6	8030462N17Rik	Q0VAW6_MOUSE Protein 8030462N17Rik	8	9.37032	9.33636	10.4595	9.98695	9.44562	10.7082	9.86895	11.2724	9.28057	10.2711	9.71975	10.2802	1.05767	0.0808834	0.211119	#N/A	-0.771178
Q8BTV2	Cpsf7	CPSF7_MOUSE Cleavage and polyadenylation specificity factor subunit 7	18	10.3351	9.85198	10.0064	10.5782	10.2928	9.43718	9.85101	9.36577	10.3192	9.96243	10.2129	9.78712	0.95831	-0.061436	0.0893084	#N/A	-0.771125
Q7TQK5	Ccdc93	CCD93_MOUSE Coiled-coil domain-containing protein 93	45	10.5412	10.281	9.65525	10.5218	10.0749	9.61717	9.41428	9.57635	10.1745	10.1436	10.2148	9.78518	0.957939	-0.0619949	0.0946631	#N/A	-0.771065
Q9DCD5	Tjap1	TJAP1_MOUSE Tight junction-associated protein 1	4	10.2282	9.16876	9.57116	9.72377	12.1734	9.30002	10.8073	9.49393	9.70319	9.83025	10.1731	9.82694	0.965977	-0.0499396	0.578842	#N/A	-0.770872
O89100	Grap2	GRAP2_MOUSE GRB2-related adaptor protein 2	13	9.6245	9.49019	9.63912	11.0944	9.27713	10.1329	9.30846	10.3242	10.2159	10.8933	9.82507	10.175	1.03561	0.0504827	0.421528	#N/A	-0.770807
Q8K2H2	Otud6b	OTU6B_MOUSE OTU domain-containing protein 6B	10	9.76772	10.0177	9.93989	10.6864	9.86665	9.99506	9.70722	10.1872	9.75058	10.0815	10.0557	9.94431	0.988926	-0.016066	0.573663	#N/A	-0.770748
P50096	Impdh1	IMDH1_MOUSE Inosine-5'-monophosphate dehydrogenase 1	23	11.5815	11.7469	10.3109	10.1121	9.71978	9.60274	8.88327	9.49555	8.96669	9.58055	10.6942	9.30576	0.870166	-0.200638	0.0236154	#N/A	-0.0169261
Q3TP92	Ctdnep1	CNEP1_MOUSE CTD nuclear envelope phosphatase 1	5	9.50086	9.46476	8.93933	10.4758	8.73833	10.5937	10.9056	10.6992	10.2908	10.3917	9.42382	10.5762	1.12228	0.166438	0.0154857	#N/A	-0.0217213
Q6P9L6	Kif15	KIF15_MOUSE Kinesin-like protein KIF15	17	11.3021	9.71698	9.48941	9.47013	10.8385	10.2857	8.9267	8.93525	10.2514	10.7839	10.1634	9.83659	0.967842	-0.0471563	0.560668	#N/A	-0.769647
Q8C156	Ncaph	CND2_MOUSE Condensin complex subunit 2	17	11.8051	10.1447	9.88059	10.0112	10.7953	10.05	7.99576	9.00749	9.83869	10.4712	10.5274	9.47263	0.899809	-0.15231	0.10077	#N/A	-0.769357
Q3TCJ1	Fam175b	F175B_MOUSE BRISC complex subunit Abro1	19	9.71887	10.8225	9.85774	10.2626	9.64679	9.55519	9.89731	9.6591	10.1145	10.4654	10.0617	9.9383	0.987736	-0.0178031	0.663671	#N/A	-0.769157
O89032-3	Sh3pxd2a	SPD2A_MOUSE Isoform 3 of SH3 and PX domain-containing protein 2A	14	9.70229	9.88793	9.09087	11.704	9.95733	9.50684	9.40298	10.2705	9.98935	10.488	10.0685	9.93153	0.986398	-0.019758	0.787359	#N/A	-0.769103
Q61074	Ppm1g	PPM1G_MOUSE Protein phosphatase 1G	82	11.0135	10.5382	10.37	9.51365	10.0387	9.75283	9.49812	9.79237	9.93023	9.55237	10.2948	9.70518	0.942726	-0.0850897	0.0773231	#N/A	-0.769004
O70551	Srpk1	SRPK1_MOUSE SRSF protein kinase 1	25	10.2709	9.91058	10.6388	9.40529	10.3751	9.28627	11.1202	9.86853	9.34311	9.7813	10.1201	9.87988	0.97626	-0.0346627	0.561447	#N/A	-0.768827
Q8C172	Cers6	CERS6_MOUSE Ceramide synthase 6	6	10.8067	10.3856	10.9637	10.1877	9.91807	8.96852	9.74966	10.2824	9.35126	9.3863	10.4524	9.54763	0.913443	-0.130614	0.0154935	#N/A	-0.0221354
P62911	Rpl32	RL32_MOUSE 60S ribosomal protein L32	40	9.02204	11.5021	11.4199	7.83016	7.92603	11.5584	11.2236	10.2659	9.29041	9.96148	9.54005	10.46	1.09643	0.132809	0.352191	#N/A	-0.767407
Q69ZK6	Jmjd1c	JHD2C_MOUSE Probable JmjC domain-containing histone demethylation protein 2C	38	10.4281	10.3089	9.97207	10.5329	9.66604	9.51344	9.70624	9.72584	9.74619	10.4003	10.1816	9.8184	0.964328	-0.0524044	0.137482	#N/A	-0.767277
Q6KCD5	Nipbl	NIPBL_MOUSE Nipped-B-like protein	127	9.75085	9.93617	9.67066	10.5186	10.1375	9.66917	9.91794	10.1604	9.97677	10.2619	10.0028	9.99724	0.999448	-0.000796368	0.976839	#N/A	-0.767119
Q149L6	Dnajb14	DJB14_MOUSE DnaJ homolog subfamily B member 14	2	8.46008	8.64621	10.5858	9.63867	10.7565	9.80736	10.4234	10.8311	10.6784	10.1725	9.61745	10.3826	1.07955	0.110434	0.191497	#N/A	-0.766755
Q66JV4	Rbm12b2	R12BB_MOUSE RNA-binding protein 12B-B	22	9.20151	9.34004	10.0106	10.9941	9.90182	10.0092	10.0259	9.79143	10.088	10.6374	9.88961	10.1104	1.02232	0.031852	0.550016	#N/A	-0.766547
P70347	Tank	TANK_MOUSE TRAF family member-associated NF-kappa-B activator	10	9.74171	10.0244	9.86976	10.1563	9.81591	9.42395	9.72307	10.6676	10.3205	10.2568	9.92162	10.0784	1.0158	0.0226173	0.534802	#N/A	-0.766518
Q9CYA6	Zcchc8	ZCHC8_MOUSE Zinc finger CCHC domain-containing protein 8	44	10.0572	10.2341	9.64432	10.3875	9.50118	9.74957	9.77609	10.2905	10.2379	10.1217	9.96486	10.0352	1.00705	0.010141	0.741635	#N/A	-0.766432
Q3UHF7	Hivep2	ZEP2_MOUSE Transcription factor HIVEP2	6	8.89444	8.86844	9.31057	11.7147	9.76352	9.93352	9.71128	9.18562	10.8428	11.7752	9.71033	10.2897	1.05966	0.0836059	0.431137	#N/A	-0.766379
Q9CRA9-2	Fgfr1op2	FGOP2_MOUSE Isoform 2 of FGFR1 oncogene partner 2 homolog	26	9.46834	9.76411	9.02708	10.8789	9.8201	9.77099	10.3957	10.2288	10.105	10.5411	9.79171	10.2083	1.04255	0.060113	0.262339	#N/A	-0.766047
Q7TMK9-2	Syncrip	HNRPQ_MOUSE Isoform 2 of Heterogeneous nuclear ribonucleoprotein Q	3	10.8873	11.1535	11.0292	8.80215	10.3549	10.4513	9.26116	10.5921	8.72417	8.74426	10.4454	9.5546	0.914717	-0.128602	0.17228	#N/A	-0.766014
Q3UMT1	Ppp1r12c	PP12C_MOUSE Protein phosphatase 1 regulatory subunit 12C	18	10.4873	9.97527	9.72236	10.1975	10.1921	9.60831	10.1661	10.1317	9.43419	10.0851	10.1149	9.88508	0.977278	-0.0331584	0.280352	#N/A	-0.765985
Q8K3I9	Glcci1	GLCI1_MOUSE Glucocorticoid-induced transcript 1 protein	11	10.5591	9.95893	9.13584	10.3757	10.1354	9.98437	9.70967	10.016	9.85372	10.2713	10.033	9.96701	0.993423	-0.00951922	0.812056	#N/A	-0.765922
Q8BR63	Fam177a1	F177A_MOUSE Protein FAM177A1	5	13.5053	10.5863	7.62948	10.1337	9.81887	9.98095	9.92701	11.9511	9.28749	7.17971	10.3347	9.66525	0.935221	-0.0966214	0.596862	#N/A	-0.7657
P47911	Rpl6	RL6_MOUSE 60S ribosomal protein L6	79	13.6642	15.1016	12.3162	7.00346	7.61414	10.1334	8.84683	8.84216	8.06691	8.41108	11.1399	8.86008	0.795345	-0.330348	0.237083	#N/A	-0.765203
Q61112	Sdf4	CAB45_MOUSE 45 kDa calcium-binding protein	8	8.99966	9.48331	9.44589	11.5268	11.3062	8.54429	10.5255	10.2902	10.2444	9.63371	10.1524	9.84762	0.969982	-0.0439698	0.645564	#N/A	-0.765097
P35831	Ptpn12	PTN12_MOUSE Tyrosine-protein phosphatase non-receptor type 12	18	9.34247	9.56363	8.98235	11.5992	10.2168	10.4864	9.21056	9.31466	10.583	10.7009	9.94089	10.0591	1.01189	0.0170549	0.840102	#N/A	-0.765032
P61406	Smg6	EST1A_MOUSE Telomerase-binding protein EST1A	45	9.61853	9.712	10.0207	10.4799	9.83466	10.2376	10.2107	10.1905	9.70884	9.98657	9.93316	10.0668	1.01346	0.0192868	0.487282	#N/A	-0.76481
O70139	Pkig	IPKG_MOUSE cAMP-dependent protein kinase inhibitor gamma	1	9.96814	9.91748	15.8985	6.91595	5.60655	11.3922	10.8197	13.721	7.39673	8.36378	9.66132	10.3387	1.07011	0.0977595	0.757004	#N/A	-0.764474
P35689	Ercc5	ERCC5_MOUSE DNA repair protein complementing XP-G cells homolog	4	1.85896	1.91534	1.90541	2.04707	55.5875	25.7915	3.46274	1.48408	3.50684	2.44049	12.6629	7.33713	0.579421	-0.787315	0.666227	#N/A	-0.764444
Q61818	Rai1	RAI1_MOUSE Retinoic acid-induced protein 1	27	11.1168	9.57411	10.0584	10.4588	9.7597	10.0095	10.3501	9.99285	9.03912	9.6406	10.1936	9.80643	0.962022	-0.0558578	0.306824	#N/A	-0.76432
P43277	Hist1h1d	H13_MOUSE Histone H1.3	15	27.2723	20.6891	8.03704	5.76721	7.06956	7.96403	5.93224	5.89398	5.57651	5.79802	13.767	6.23296	0.452745	-1.14323	0.155755	#N/A	-0.764253
Q80YT7	Pde4dip	MYOME_MOUSE Myomegalin	3	10.531	10.2788	8.98682	10.8715	9.17803	10.6071	9.75033	9.18267	10.0831	10.5307	9.96923	10.0308	1.00617	0.00887981	0.896843	#N/A	-0.764029
P56391	Cox6b1	CX6B1_MOUSE Cytochrome c oxidase subunit 6B1	25	10.1336	9.59952	10.206	9.75086	9.74541	10.0428	10.2982	10.7372	10.038	9.44836	9.88708	10.1129	1.02284	0.0325824	0.382698	YES	-0.763953
Q9CQA6	Chchd1	CHCH1_MOUSE Coiled-coil-helix-coiled-coil-helix domain-containing protein 1	1	9.1925	9.7216	9.65542	9.29433	11.0698	10.0121	10.8136	10.6179	10.0905	9.53224	9.78673	10.2133	1.04358	0.0615458	0.328847	YES	-0.763559
Q00899	Yy1	TYY1_MOUSE Transcriptional repressor protein YY1	34	8.94949	10.1336	9.72295	10.6161	10.252	9.65557	9.79112	9.76527	10.4676	10.6463	9.93483	10.0652	1.01312	0.0188049	0.720367	#N/A	-0.763043
Q9CYC5	Dsn1	DSN1_MOUSE Kinetochore-associated protein DSN1 homolog	3	12.3335	11.6689	9.69591	10.3912	9.55793	9.49876	9.041	8.88932	9.11183	9.81156	10.7295	9.27049	0.86402	-0.210863	0.0541637	#N/A	-0.762644
Q61624	Znf148	ZN148_MOUSE Zinc finger protein 148	29	9.38999	9.38071	9.98888	10.2393	9.54141	9.91201	10.1806	11.3195	9.84177	10.2059	9.70806	10.292	1.06015	0.0842626	0.109662	#N/A	-0.762594
Q497V6	Bahd1	BAHD1_MOUSE Bromo adjacent homology domain-containing 1 protein	6	10.2622	10.5264	9.67469	10.5468	10.5486	8.08128	11.1338	9.67683	9.29365	10.2557	10.3117	9.68825	0.939536	-0.0899792	0.297427	#N/A	-0.762435
Q8CFT2	Setd1b	SET1B_MOUSE Histone-lysine N-methyltransferase SETD1B	14	8.46982	9.09809	9.30252	10.9116	9.87486	9.72803	10.5039	10.7449	10.7754	10.5908	9.53138	10.4686	1.09833	0.135313	0.0874657	#N/A	-0.762418
Q5PSV9	Mdc1	MDC1_MOUSE Mediator of DNA damage checkpoint protein 1	66	9.65904	10.0709	10.1254	10.3523	10.051	9.81914	10.0858	10.1202	9.50118	10.2151	10.0517	9.94828	0.989709	-0.0149239	0.562908	#N/A	-0.762214
Q8BM75	Arid5b	ARI5B_MOUSE AT-rich interactive domain-containing protein 5B	4	7.7253	7.71854	11.4831	11.4608	11.9446	8.89213	10.0069	11.008	9.33484	10.4258	10.0665	9.93353	0.986794	-0.0191786	0.902376	#N/A	-0.762205
B1AZI6	Thoc2	THOC2_MOUSE THO complex subunit 2	79	9.54702	9.00716	10.0551	10.3217	10.0827	10.0278	10.5208	10.1528	10.3167	9.96828	9.80274	10.1973	1.04025	0.0569274	0.17967	#N/A	-0.76192
P70704	Atp8a1	AT8A1_MOUSE Probable phospholipid-transporting ATPase IA	36	8.67236	8.50713	8.65946	10.7624	9.59065	10.3609	10.6657	10.5626	11.1057	11.1131	9.2384	10.7616	1.16488	0.220178	0.0200491	#N/A	-0.0286942
Q3USJ8	Fchsd2	FCSD2_MOUSE FCH and double SH3 domains protein 2	50	9.08673	9.70256	9.70303	11.3147	9.37333	9.22758	9.56275	9.55042	10.9559	11.523	9.83607	10.1639	1.03333	0.0473044	0.597162	#N/A	-0.761622
Q9R0Q4	Morf4l2	MO4L2_MOUSE Mortality factor 4-like protein 2	19	11.1779	10.6592	10.2245	10.2077	9.20578	10.1716	9.7438	9.67819	9.00523	9.92601	10.295	9.70497	0.942686	-0.085151	0.166203	#N/A	-0.761458
Q00623	Apoa1	APOA1_MOUSE Apolipoprotein A-I	6	9.06674	6.89932	8.85025	15.5729	12.2053	7.46161	9.07078	8.82555	11.534	10.5136	10.5189	9.48111	0.90134	-0.149857	0.560469	#N/A	-0.761364
Q9WVG9	Msl3	MS3L1_MOUSE Male-specific lethal 3 homolog	12	8.98087	8.78534	9.97244	10.6213	9.62331	9.57267	10.7092	10.5906	10.7031	10.4412	9.59665	10.4034	1.08406	0.116446	0.0823608	#N/A	-0.761333
Q8JZV4	Rbm41	RBM41_MOUSE RNA-binding protein 41	1	6.5426	4.15269	10.0481	5.85799	17.3268	10.0388	8.39768	13.5942	14.6721	9.36903	8.78564	11.2144	1.27644	0.352129	0.393644	#N/A	-0.761259
Q921C3	Brwd1	BRWD1_MOUSE Bromodomain and WD repeat-containing protein 1	9	8.98136	9.06283	9.04483	11.2364	10.4309	10.2859	10.7678	9.50036	10.0613	10.6283	9.75126	10.2487	1.05102	0.0717843	0.36998	#N/A	-0.761111
P42669	Pura	PURA_MOUSE Transcriptional activator protein Pur-alpha	21	8.60087	7.92152	10.7198	10.1527	11.031	10.5537	10.2284	10.4409	9.59871	10.7524	9.68518	10.3148	1.06501	0.0908685	0.371233	#N/A	-0.761059
P10639	Txn	THIO_MOUSE Thioredoxin	25	9.05035	9.69231	10.2941	8.75956	9.9035	10.5683	10.9566	10.5772	10.3286	9.86953	9.53996	10.46	1.09645	0.132833	0.0286775	#N/A	-0.0342857
Q99J36	Thumpd1	THUM1_MOUSE THUMP domain-containing protein 1	46	10.1559	10.2617	10.5639	9.30745	10.2723	9.88351	9.64727	9.66465	10.1673	10.076	10.1122	9.88775	0.977799	-0.0323904	0.380834	#N/A	-0.760857
E9Q9Q2	R3hdm1	E9Q9Q2_MOUSE Protein R3hdm1	9	9.67893	10.5756	9.97848	10.3382	9.59437	9.17601	10.1278	10.2246	10.235	10.071	10.0331	9.96688	0.993398	-0.00955558	0.815531	#N/A	-0.760176
Q6PD29	Znf513	ZN513_MOUSE Zinc finger protein 513	4	8.70549	9.72596	9.50507	10.681	9.74433	9.79863	10.8013	11.0813	9.70965	10.2473	9.67237	10.3276	1.06775	0.0945687	0.154106	#N/A	-0.760074
Q8K327	Champ1	CHAP1_MOUSE Chromosome alignment-maintaining phosphoprotein 1	61	10.5678	10.5724	10.0539	9.96008	9.83821	10.1285	9.65389	9.97173	9.47534	9.77812	10.1985	9.80152	0.961076	-0.0572771	0.0772716	#N/A	-0.759975
Q91W61	Fbxl15	FXL15_MOUSE F-box/LRR-repeat protein 15	1	10.4406	12.0763	9.47059	11.5155	10.3761	8.82609	8.46755	9.20298	10.3251	9.29919	10.7758	9.22418	0.856008	-0.224305	0.0265252	#N/A	-0.0353333
O54781	Srpk2	SRPK2_MOUSE SRSF protein kinase 2	14	9.72805	10.1547	10.3076	9.86373	9.86245	10.005	10.0285	10.1688	9.68615	10.1951	9.98331	10.0167	1.00335	0.00481918	0.817821	#N/A	-0.759765
P18242	Ctsd	CATD_MOUSE Cathepsin D	21	9.33214	9.7421	10.3291	9.21034	9.40795	11.1427	10.3783	10.6939	9.73423	10.0293	9.60433	10.3957	1.0824	0.114229	0.0390605	#N/A	-0.0382927
Q4QY64	Atad5	ATAD5_MOUSE ATPase family AAA domain-containing protein 5	2	13.1714	11.1247	10.7198	8.3604	10.2515	10.3355	8.67255	8.55384	9.04783	9.76251	10.7256	9.27445	0.864705	-0.20972	0.141137	#N/A	-0.758324
E9Q6S0	Zfp597	E9Q6S0_MOUSE Protein Zfp597	4	9.13811	9.3986	9.74367	11.2088	9.41523	9.90993	9.95545	10.7906	9.7931	10.6466	9.78088	10.2191	1.04481	0.0632368	0.33907	#N/A	-0.758234
Q62465	Vat1	VAT1_MOUSE Synaptic vesicle membrane protein VAT-1 homolog	30	12.1673	11.0948	11.7018	8.83414	10.5556	10.047	8.63754	9.62391	8.26915	9.06872	10.8707	9.12926	0.839802	-0.251878	0.0372927	#N/A	-0.0389163
Q3UJP5		CH037_MOUSE Protein C8orf37 homolog	4	9.34219	9.87828	8.17839	8.95168	12.1324	13.6043	9.40971	9.52672	9.17605	9.80028	9.69659	10.3034	1.06258	0.0875731	0.585879	#N/A	-0.757416
P60762-2	Morf4l1	MO4L1_MOUSE Isoform 2 of Mortality factor 4-like protein 1	20	8.50836	9.10576	10.2067	11.0328	9.40963	9.89314	10.6332	9.68537	10.4426	11.0824	9.65265	10.3473	1.07197	0.100263	0.217478	#N/A	-0.757276
G3UZ63	Klhdc4	G3UZ63_MOUSE Kelch domain-containing protein 4	26	11.666	11.0808	11.126	9.12038	9.91972	10.4056	9.28607	10.0712	8.3006	9.02358	10.5826	9.41741	0.889897	-0.168289	0.0881282	#N/A	-0.757143
P62897	Cycs	CYC_MOUSE Cytochrome c, somatic	33	11.8645	11.2573	11.4475	8.57555	9.89465	10.0219	9.12573	9.32371	9.363	9.12614	10.6079	9.3921	0.885387	-0.17562	0.115804	#N/A	-0.757143
Q6IE82	Jade3	JADE3_MOUSE Protein Jade-3	2	8.07497	9.53381	9.41577	10.8307	7.75052	9.48056	11.2191	12.8739	9.22618	11.5945	9.12115	10.8788	1.19271	0.254238	0.0819935	#N/A	-0.757108
Q3UUV9	H2-Eb2	Q3UUV9_MOUSE Histocompatibility 2, class II antigen E beta2	11	9.38315	8.49196	9.07979	10.275	10.0452	10.0467	10.8899	10.757	10.7802	10.2512	9.45502	10.545	1.11528	0.157407	0.0242574	#N/A	-0.0390244
Q8C1B1	Camsap2	CAMP2_MOUSE Calmodulin-regulated spectrin-associated protein 2	3	9.03326	10.9245	9.7994	9.02262	9.26962	11.3989	9.2073	11.8399	9.65603	9.84857	9.60988	10.3901	1.08119	0.112625	0.254023	#N/A	-0.755921
Q99N13	Hdac9	HDAC9_MOUSE Histone deacetylase 9	7	10.3156	9.25775	10.678	9.89842	9.35623	9.14153	10.6229	10.8939	9.79639	10.0393	9.9012	10.0988	1.01996	0.0285092	0.644993	#N/A	-0.755782
Q8CG46	Smc5	SMC5_MOUSE Structural maintenance of chromosomes protein 5	70	9.33493	9.81207	9.09095	10.8417	10.0488	9.48033	10.3523	9.89899	10.5604	10.5796	9.82569	10.1743	1.03548	0.0503023	0.379087	#N/A	-0.755132
Q62261	Sptbn1	SPTB2_MOUSE Spectrin beta chain, non-erythrocytic 1	339	9.92002	10.2265	10.0974	10.0909	9.62264	9.82811	9.67853	9.85485	10.247	10.4342	9.99149	10.0085	1.00171	0.00245921	0.9255	#N/A	-0.755099
P47962	Rpl5	RL5_MOUSE 60S ribosomal protein L5	111	10.9429	11.1594	10.9634	9.01723	9.52469	9.79337	10.7314	9.26431	9.39258	9.21082	10.3215	9.6785	0.9377	-0.0928012	0.257921	#N/A	-0.754882
Q9D8P7	Gtf3c6	TF3C6_MOUSE General transcription factor 3C polypeptide 6	4	9.86196	9.70208	8.87023	10.5769	8.96988	10.5587	9.55583	13.6066	8.4668	9.83106	9.59621	10.4038	1.08416	0.116574	0.421516	#N/A	-0.754626
P68037	Ube2l3	UB2L3_MOUSE Ubiquitin-conjugating enzyme E2 L3	15	10.8937	10.2409	11.3567	8.87057	9.39604	9.54014	10.0789	10.0049	10.0573	9.56086	10.1516	9.84842	0.970136	-0.0437404	0.554349	#N/A	-0.754545
Q6NZF1	Zc3h11a	ZC11A_MOUSE Zinc finger CCCH domain-containing protein 11A	87	10.3219	10.1122	9.95105	10.0071	10.0328	10.0379	9.83388	9.99335	9.72463	9.98519	10.085	9.91499	0.983141	-0.0245293	0.0877961	#N/A	-0.754545
Q9CYL5	Glipr2	GAPR1_MOUSE Golgi-associated plant pathogenesis-related protein 1	12	9.85421	9.76723	9.49822	10.3424	10.0256	10.5931	10.7821	9.64482	9.17423	10.3181	9.89753	10.1025	1.02071	0.0295673	0.5618	#N/A	-0.754545
Q78ZA7	Nap1l4	NP1L4_MOUSE Nucleosome assembly protein 1-like 4	39	9.7119	11.3277	10.1723	9.47775	9.46236	10.0137	9.20454	10.0086	10.0076	10.6136	10.0304	9.96961	0.993939	-0.00877074	0.887656	#N/A	-0.7544
Q91WG2	Rabep2	RABE2_MOUSE Rab GTPase-binding effector protein 2	67	9.83805	9.90056	10.2062	10.079	10.1813	9.71118	9.78486	10.2796	9.89256	10.1267	10.041	9.95898	0.991829	-0.0118362	0.546748	#N/A	-0.754332
Q9JHE7	Tssc4	TSSC4_MOUSE Protein TSSC4	9	10.4735	10.4282	9.94726	10.4747	9.42056	9.50117	9.59418	9.98548	9.88138	10.2936	10.1488	9.85116	0.970668	-0.0429496	0.274608	#N/A	-0.753943
P06876	Myb	MYB_MOUSE Transcriptional activator Myb	1	8.71407	9.92848	10.185	11.5332	11.9022	9.06718	8.72768	12.4137	9.20841	8.32005	10.4526	9.5474	0.913401	-0.13068	0.361472	#N/A	-0.753931
P23906	Irf2	IRF2_MOUSE Interferon regulatory factor 2	13	9.1084	9.28943	9.1479	10.9374	9.86374	8.97563	10.3914	9.55437	11.1118	11.6199	9.66937	10.3306	1.06839	0.0954324	0.302421	#N/A	-0.753868
Q6P3Y5	Znf280c	Z280C_MOUSE Zinc finger protein 280C	12	10.0239	9.42849	10.6277	10.1651	9.27956	9.57478	10.5524	11.0009	9.55081	9.79636	9.90495	10.0951	1.01919	0.0274265	0.631861	#N/A	-0.753369
Q9Z2D7	Mbd4	MBD4_MOUSE Methyl-CpG-binding domain protein 4	7	8.67269	8.44032	9.0595	10.2994	10.7257	8.65898	9.82532	8.92348	12.7539	12.6407	9.43952	10.5605	1.11875	0.161889	0.306681	#N/A	-0.753249
Q62261-2	Sptbn1	SPTB2_MOUSE Isoform 2 of Spectrin beta chain, non-erythrocytic 1	2	9.58274	10.407	10.0309	12.11	4.48793	8.22346	10.4617	10.6254	11.921	12.15	9.32371	10.6763	1.14507	0.195437	0.389154	#N/A	-0.752878
Q9WVG6	Carm1	CARM1_MOUSE Histone-arginine methyltransferase CARM1	27	9.40267	9.65817	9.93836	10.0975	9.79652	10.6748	10.0958	10.1261	10.2894	9.92076	9.77864	10.2214	1.04527	0.0638825	0.0349747	#N/A	-0.0435855
Q8CG46-2	Smc5	SMC5_MOUSE Isoform 2 of Structural maintenance of chromosomes protein 5	2	8.30266	11.6152	8.35473	9.72714	8.98315	8.01102	11.102	11.2335	11.3119	11.3587	9.39658	10.6034	1.12843	0.174323	0.213312	#N/A	-0.752254
Q8BTV1	Tusc3	TUSC3_MOUSE Tumor suppressor candidate 3	10	9.6256	9.96113	9.23086	10.0508	9.38716	9.64906	10.4733	11.1606	10.2547	10.2067	9.65111	10.3489	1.0723	0.100707	0.0484318	#N/A	-0.0475504
Q3UZ01	Rnpc3	RBM40_MOUSE RNA-binding protein 40	7	9.72659	9.12222	9.71403	10.7282	10.0778	9.48801	10.2153	9.95626	10.0399	10.9316	9.87377	10.1262	1.02557	0.0364222	0.49442	#N/A	-0.751751
Q5U4E2	Repin1	REPI1_MOUSE Replication initiator 1	1	9.95859	10.5847	10.8904	9.37355	10.677	9.51922	10.5068	9.49622	8.31739	10.6761	10.2968	9.70315	0.942341	-0.0856783	0.280191	#N/A	-0.75156
Q9JJI8	Rpl38	RL38_MOUSE 60S ribosomal protein L38	22	11.2206	10.474	11.6607	9.57541	8.56944	9.40111	10.1035	9.96661	9.20151	9.82704	10.3	9.69995	0.94174	-0.0865987	0.354171	#N/A	-0.751429
Q9Z2D8	Mbd3	MBD3_MOUSE Methyl-CpG-binding domain protein 3	31	14.218	13.4901	9.26503	8.88773	9.66875	8.89127	9.08473	8.96602	8.77578	8.75258	11.1059	8.89408	0.800841	-0.320413	0.123012	#N/A	-0.751228
Q8BM39	Prpf18	PRP18_MOUSE Pre-mRNA-splicing factor 18	19	13.8103	13.9367	8.6113	9.34059	9.80536	8.88459	8.773	9.16056	8.71334	8.96424	11.1008	8.89915	0.801663	-0.318931	0.127582	#N/A	-0.750877
O70305	Atxn2	ATX2_MOUSE Ataxin-2	26	10.9643	10.8823	10.7666	9.30693	9.84465	10.4252	9.98216	9.96154	8.98737	8.87898	10.353	9.64705	0.931816	-0.101883	0.154251	YES	-0.750584
B7ZNL9	Tatdn2	B7ZNL9_MOUSE Protein Tatdn2	2	10.8489	10.4281	9.96913	10.3367	9.71399	9.29974	10.1653	10.1994	9.94071	9.09801	10.2594	9.74063	0.949438	-0.074854	0.123088	#N/A	-0.750575
Q62446	Fkbp3	FKBP3_MOUSE Peptidyl-prolyl cis-trans isomerase FKBP3	25	13.0246	11.7738	11.2916	7.95795	10.2866	9.56132	8.25315	9.56657	9.5264	8.75807	10.8669	9.1331	0.840451	-0.250765	0.111943	#N/A	-0.750446
Q91VL9	Zbtb1	ZBTB1_MOUSE Zinc finger and BTB domain-containing protein 1	11	9.42376	9.59334	10.2983	9.94483	9.38738	10.1496	10.6512	10.9387	9.6993	9.91364	9.72952	10.2705	1.0556	0.0780639	0.0999727	#N/A	-0.74993
Q80T85	Dcaf5	DCAF5_MOUSE DDB1- and CUL4-associated factor 5	17	11.518	11.5638	9.41672	9.96067	9.80905	9.72151	9.28152	9.55996	9.6358	9.53299	10.4536	9.54636	0.913208	-0.130984	0.115502	#N/A	-0.749683
Q9JKY7	Cyp2d22	Q9JKY7_MOUSE Cytochrome P450 CYP2D22	3	8.77906	9.21259	8.61475	10.5346	9.56878	10.1608	10.1376	9.99617	10.9498	12.0459	9.34196	10.6581	1.14088	0.190147	0.0342553	#N/A	-0.0538
Q9CWP8	Pold4	DPOD4_MOUSE DNA polymerase delta subunit 4	10	11.8825	9.97925	10.7312	9.53894	7.89372	9.2254	10.7465	9.88091	9.47897	10.6427	10.0051	9.9949	0.998978	-0.0014753	0.989269	#N/A	-0.749533
O88491	Nsd1	NSD1_MOUSE Histone-lysine N-methyltransferase, H3 lysine-36 and H4 lysine-20 specific	28	10.6133	10.5304	10.048	9.80924	9.33478	10.2037	10.123	10.2645	9.37829	9.69484	10.0671	9.93287	0.986662	-0.0193725	0.658525	#N/A	-0.749189
Q3U1G5	Isg20l2	I20L2_MOUSE Interferon-stimulated 20 kDa exonuclease-like 2	35	9.43155	9.56046	10.2132	10.4743	9.83936	9.62294	10.1902	10.1596	10.0469	10.4615	9.90377	10.0962	1.01943	0.0277661	0.445975	#N/A	-0.749185
Q8R0S2	Iqsec1	IQEC1_MOUSE IQ motif and SEC7 domain-containing protein 1	36	8.8616	9.23181	9.75778	10.841	9.66299	10.0595	10.3561	10.3891	10.2589	10.5812	9.67104	10.329	1.06803	0.0949526	0.120314	#N/A	-0.749011
Q99LG0	Usp16	UBP16_MOUSE Ubiquitin carboxyl-terminal hydrolase 16	20	11.6161	11.4743	9.74748	9.49281	9.32502	10.0451	9.72556	9.38125	9.55066	9.64173	10.3311	9.66886	0.935895	-0.095582	0.260266	#N/A	-0.748242
Q922Q8	Lrrc59	LRC59_MOUSE Leucine-rich repeat-containing protein 59	40	11.7909	11.2348	9.75808	9.13327	9.49813	10.0788	9.68915	9.9032	9.49298	9.42078	10.283	9.71698	0.944953	-0.0816861	0.343027	#N/A	-0.748208
Q8R2Y9	Nabp2	SOSB1_MOUSE SOSS complex subunit B1	2	9.96515	8.66561	9.38441	11.811	9.94609	9.16818	11.2362	9.73764	9.72558	10.3602	9.95445	10.0456	1.00915	0.0131442	0.888927	#N/A	-0.748113
J3QNW0	Dnmt1	J3QNW0_MOUSE Cytosine-specific methyltransferase	1	11.2426	10.934	9.89787	9.94252	10.6715	10.3259	8.68353	8.84149	10.4584	9.00217	10.5377	9.4623	0.897947	-0.155297	0.054314	#N/A	-0.747635
Q9WTU0	Phf2	PHF2_MOUSE Lysine-specific demethylase PHF2	42	9.68858	9.46937	9.77179	10.4413	10.4846	10.1486	9.65269	9.91766	10.1905	10.2349	9.97113	10.0289	1.00579	0.00833043	0.813055	#N/A	-0.747628
P70460	Vasp	VASP_MOUSE Vasodilator-stimulated phosphoprotein	56	9.40762	8.77891	9.99101	10.3476	10.5197	9.67036	10.4074	10.3735	10.2975	10.2064	9.80897	10.191	1.03895	0.0551269	0.318208	#N/A	-0.747467
Q8R1M0	Hmces	HMCES_MOUSE Embryonic stem cell-specific 5-hydroxymethylcytosine-binding protein	13	8.27986	6.7977	9.85287	11.1039	10.5869	8.23955	10.8762	9.38891	11.9996	12.8746	9.32425	10.6758	1.14495	0.195281	0.276192	#N/A	-0.747309
Q5NCC3	Trim41	TRI41_MOUSE E3 ubiquitin-protein ligase TRIM41	3	8.23636	12.099	7.97345	12.236	12.0978	9.64455	11.3994	7.74875	8.22665	10.338	10.5285	9.47147	0.899601	-0.152643	0.406246	#N/A	-0.747302
Q3V1H1	Ckap2	CKAP2_MOUSE Cytoskeleton-associated protein 2	1	12.8473	11.8871	9.74392	8.27637	10.2603	12.09	8.59935	8.85976	8.3749	9.06095	10.603	9.39699	0.886258	-0.174201	0.287164	#N/A	-0.747289
A2AHJ4	Brwd3	BRWD3_MOUSE Bromodomain and WD repeat-containing protein 3	9	10.0659	9.55523	9.31175	10.6308	10.6651	10.1096	10.03	9.89894	9.62246	10.1103	10.0458	9.95426	0.990892	-0.0132002	0.764824	#N/A	-0.747248
P70121	Zhx1	ZHX1_MOUSE Zinc fingers and homeoboxes protein 1	8	10.0195	10.0373	9.11428	10.8081	9.7558	10.0388	9.6767	10.0599	9.97364	10.5159	9.947	10.053	1.01066	0.0152916	0.739497	#N/A	-0.747194
Q8K0E8	Fgb	FIBB_MOUSE Fibrinogen beta chain	1	8.88515	9.99627	7.8275	13.9556	10.2959	8.72777	7.38152	13.3405	10.1401	9.44964	10.1921	9.80791	0.962306	-0.055432	0.795941	#N/A	-0.747193
O55179	Bcl2a1d	O55179_MOUSE A1-d protein	8	11.978	12.1646	10.6743	9.8835	9.80948	9.8393	9.28048	8.80322	8.60387	8.96317	10.902	9.09801	0.834528	-0.260967	0.0189338	#N/A	-0.0546512
Q8CFE3	Rcor1	RCOR1_MOUSE REST corepressor 1	27	9.22649	8.99449	9.91689	11.8162	9.78675	9.97328	10.083	9.56532	9.76339	10.8741	9.94816	10.0518	1.01042	0.0149543	0.856028	#N/A	-0.747083
Q9JII5	Dazap1	DAZP1_MOUSE DAZ-associated protein 1	30	10.1474	9.72513	10.082	12.0713	9.52845	8.27067	8.62992	10.5872	9.58947	11.3685	10.3109	9.68915	0.939704	-0.0897218	0.425637	#N/A	-0.747044
Q9DAU9	Znf654	ZN654_MOUSE Zinc finger protein 654	2	9.83037	9.64768	10.5345	9.04153	8.85604	9.92319	11.6047	10.3784	10.3755	9.80814	9.58202	10.418	1.08724	0.120674	0.0922999	#N/A	-0.746935
Q91VT1	Nsmce2	NSE2_MOUSE E3 SUMO-protein ligase NSE2	16	9.57411	10.3858	9.85376	9.89494	9.708	10.0782	9.9358	10.2054	10.1749	10.1891	9.88332	10.1167	1.02361	0.033668	0.172033	#N/A	-0.746559
E2S038	Foxp1	E2S038_MOUSE Forkhead box protein P1	6	10.7692	10.4603	9.2439	9.89632	8.42895	8.89837	11.3263	10.6065	9.004	11.3662	9.75973	10.2403	1.04924	0.0693406	0.506057	#N/A	-0.746099
P41105	Rpl28	RL28_MOUSE 60S ribosomal protein L28	47	12.1737	11.522	10.8962	8.39673	9.69174	10.1797	9.50789	9.49626	9.02326	9.11249	10.5361	9.46392	0.89824	-0.154828	0.191449	#N/A	-0.745985
P13864	Dnmt1	DNMT1_MOUSE DNA (cytosine-5)-methyltransferase 1	133	10.2925	10.4247	10.217	9.66352	10.174	10.3698	9.48202	9.13556	9.74926	10.4916	10.1543	9.84565	0.9696	-0.044539	0.327839	#N/A	-0.745802
P60469	Ppfia3	LIPA3_MOUSE Liprin-alpha-3	7	8.81822	10.5432	9.94901	10.1074	9.80079	10.921	9.75582	10.1948	8.93974	10.97	9.84372	10.1563	1.03175	0.0450948	0.530412	#N/A	-0.745645
Q3TWF6	Wdr70	WDR70_MOUSE WD repeat-containing protein 70	31	9.74792	10.2144	9.98353	10.5056	9.48877	9.99364	9.60151	9.95132	10.01	10.5033	9.98804	10.012	1.00239	0.00344949	0.919178	#N/A	-0.745205
Q8K215	Lyrm4	LYRM4_MOUSE LYR motif-containing protein 4	4	10.8873	9.96794	10.2366	10.5186	7.8446	8.38258	10.2265	10.6276	9.92393	11.3843	9.89101	10.109	1.02204	0.0314483	0.772542	YES	-0.745055
Q8K3A9	Mepce	MEPCE_MOUSE 7SK snRNA methylphosphate capping enzyme	39	9.06844	9.27922	9.6591	10.6619	10.1537	9.97002	10.5291	10.2459	10.1917	10.241	9.76447	10.2355	1.04824	0.0679738	0.184852	#N/A	-0.744595
Q8BWR2	Pithd1	PITH1_MOUSE PITH domain-containing protein 1	10	9.162	9.73869	10.4367	9.72556	10.3568	10.1065	10.1552	10.1144	10.1284	10.0758	9.88395	10.1161	1.02348	0.0334879	0.378	#N/A	-0.74455
Q8VCH8	Ubxn4	UBXN4_MOUSE UBX domain-containing protein 4	23	12.2564	12.7149	9.08876	8.76571	8.93832	9.92293	9.36636	9.84103	9.50908	9.59654	10.3528	9.64719	0.931842	-0.101843	0.467049	#N/A	-0.744466
Q9Z1K5	Arih1	ARI1_MOUSE E3 ubiquitin-protein ligase ARIH1	33	8.13681	10.6058	9.78254	9.96505	9.76029	10.1389	9.73023	10.2398	10.3122	11.3284	9.6501	10.3499	1.07252	0.101002	0.194268	#N/A	-0.744324
Q9JJA7	Ccnl2	CCNL2_MOUSE Cyclin-L2	20	9.96484	9.6083	10.2125	9.92658	11.0988	9.65274	10.3016	9.59172	9.8701	9.77279	10.1622	9.83779	0.968076	-0.0468072	0.295564	#N/A	-0.744015
Q80X50-2	Ubap2l	UBP2L_MOUSE Isoform 2 of Ubiquitin-associated protein 2-like	76	11.6109	11.2139	10.6951	9.17834	9.3435	10.274	9.90907	10.1602	8.48415	9.13093	10.4083	9.59167	0.921536	-0.117887	0.21356	#N/A	-0.743886
P08226	Apoe	APOE_MOUSE Apolipoprotein E	20	8.37246	8.69343	8.37735	11.8537	11.2082	8.81149	8.95798	10.7448	12.4806	10.4999	9.70103	10.299	1.06164	0.0862883	0.57084	#N/A	-0.74373
Q8BWW4	Larp4	LARP4_MOUSE La-related protein 4	32	11.3339	11.1957	11.0923	9.39325	9.9005	9.8812	9.27536	10.5193	8.88816	8.52039	10.5831	9.41688	0.889801	-0.168445	0.0591933	#N/A	-0.743394
Q8BSY0	Asph	ASPH_MOUSE Aspartyl/asparaginyl beta-hydroxylase	3	9.35	9.37211	8.71923	10.845	9.19633	11.2942	11.5293	9.71511	9.10975	10.869	9.49653	10.5035	1.10603	0.145393	0.128016	#N/A	-0.74305
Q80VH0	Bank1	BANK1_MOUSE B-cell scaffold protein with ankyrin repeats	64	9.31054	9.2385	9.02635	10.7187	10.0887	9.09273	9.97283	9.62174	11.7553	11.1746	9.67656	10.3234	1.06685	0.0933579	0.308494	#N/A	-0.742784
Q8BU00	Ikzf5	IKZF5_MOUSE Zinc finger protein Pegasus	3	8.73161	10.1419	9.95321	11.1322	9.112	9.36736	9.88768	9.99187	10.4915	11.1907	9.81418	10.1858	1.03787	0.0536222	0.497689	#N/A	-0.742482
P70441	Slc9a3r1	NHRF1_MOUSE Na(+)/H(+) exchange regulatory cofactor NHE-RF1	68	10.1558	9.98572	10.5136	9.53645	10.1348	9.7117	9.53669	10.1937	10.1281	10.1034	10.0653	9.93472	0.987029	-0.0188355	0.542764	#N/A	-0.742254
Q99JX1	Taf11	TAF11_MOUSE Transcription initiation factor TFIID subunit 11	5	9.56131	8.6968	9.95051	10.2894	11.1626	10.069	10.987	9.46159	10.1787	9.6432	9.93212	10.0679	1.01367	0.0195883	0.787881	#N/A	-0.74218
B2RX31	Zscan25	B2RX31_MOUSE MCG126735	1	9.19457	12.8734	7.04622	9.59854	8.54379	10.4641	9.17795	11.9519	10.0252	11.1242	9.4513	10.5487	1.11611	0.158476	0.345436	#N/A	-0.742173
Q6A098	Secisbp2l	SBP2L_MOUSE Selenocysteine insertion sequence-binding protein 2-like	6	10.3931	9.8619	10.4223	9.154	10.8052	9.61932	9.87257	10.3704	9.76828	9.73302	10.1273	9.87272	0.974862	-0.0367304	0.451127	#N/A	-0.741805
Q69Z66	Mysm1	MYSM1_MOUSE Histone H2A deubiquitinase MYSM1	7	9.49462	9.78248	9.84551	10.3346	10.217	8.96885	10.2543	9.63405	10.6641	10.8045	9.93484	10.0652	1.01312	0.0188012	0.740188	#N/A	-0.741758
Q8VDF2	Uhrf1	UHRF1_MOUSE E3 ubiquitin-protein ligase UHRF1	44	12.6662	11.3162	10.8217	7.91179	9.2183	11.6077	9.67206	8.6475	8.75173	9.38681	10.3868	9.61316	0.925514	-0.111674	0.459016	#N/A	-0.741688
Q9CQF4		CF203_MOUSE Uncharacterized protein C6orf203 homolog	5	10.3589	9.79081	9.76848	10.0938	10.118	9.99667	10.1994	9.73172	10.2329	9.70934	10.026	9.97401	0.994814	-0.00750088	0.748941	YES	-0.741667
Q3TJZ6	Fam98a	FA98A_MOUSE Protein FAM98A	22	9.15052	10.8884	10.1493	9.51164	9.64757	10.563	9.76825	10.001	10.1364	10.1839	9.86949	10.1305	1.02645	0.0376599	0.459131	#N/A	-0.741553
Q9CQ82	Itgb3bp	CENPR_MOUSE Centromere protein R	3	9.48218	8.46155	9.49212	11.1182	10.6406	10.5802	9.41756	9.87909	9.69396	11.2346	9.83893	10.1611	1.03274	0.0464807	0.592092	#N/A	-0.741477
P07901	Hsp90aa1	HS90A_MOUSE Heat shock protein HSP 90-alpha	375	11.6537	10.9704	10.6528	8.96672	9.96107	9.99929	9.8136	9.54506	9.22124	9.2161	10.4409	9.55906	0.915536	-0.127311	0.129156	#N/A	-0.741473
Q9CPN9	2210010C04Rik	Q9CPN9_MOUSE Protein 2210010C04Rik	2	11.2133	10.4772	9.68662	17.1751	10.729	6.00718	9.48774	7.54468	9.06404	8.61512	11.8562	8.14375	0.686875	-0.541882	0.0496164	#N/A	-0.0546559
Q8K389	Cdk5rap2	CK5P2_MOUSE CDK5 regulatory subunit-associated protein 2	44	8.7283	8.47077	9.91207	10.7581	10.0492	10.3488	10.7035	9.97773	10.4578	10.5937	9.58369	10.4163	1.08688	0.120191	0.125229	#N/A	-0.741438
O70201	Birc5	BIRC5_MOUSE Baculoviral IAP repeat-containing protein 5	2	13.7653	9.60876	10.221	8.10941	11.0735	10.1484	8.1366	7.63311	9.39543	11.9084	10.5556	9.44439	0.894728	-0.160479	0.385161	#N/A	-0.741429
Q9JMH9	Myo18a	MY18A_MOUSE Unconventional myosin-XVIIIa	113	8.85597	8.94704	9.72015	11.0748	10.1467	10.0787	9.85289	10.611	10.2061	10.5066	9.74893	10.2511	1.05151	0.0724567	0.299086	#N/A	-0.741317
P10853	Hist1h2bf	H2B1F_MOUSE Histone H2B type 1-F/J/L	727	9.68744	10.2569	8.90368	10.5771	10.0772	10.3741	10.4032	9.69383	9.90243	10.1241	9.90046	10.0995	1.02011	0.0287204	0.555893	#N/A	-0.74127
Q8K2Y7	Mrpl47	RM47_MOUSE 39S ribosomal protein L47, mitochondrial	12	10.5046	9.63282	10.0026	10.2632	9.50404	10.2416	10.2837	9.75984	10.1186	9.68889	9.98145	10.0185	1.00371	0.00534866	0.873591	YES	-0.74127
Q9CQA9	Ntpcr	NTPCR_MOUSE Cancer-related nucleoside-triphosphatase homolog	21	8.59879	8.94553	8.43566	10.659	10.0702	10.0947	10.4536	10.8476	10.7836	11.1114	9.34184	10.6582	1.14091	0.190183	0.0357758	#N/A	-0.0547368
Q8C804	Spice1	SPICE_MOUSE Spindle and centriole-associated protein 1	13	10.9366	10.4807	10.0919	9.7829	10.0159	9.98858	9.51097	9.91297	9.22602	10.0535	10.2616	9.73841	0.949015	-0.0754978	0.0788556	#N/A	-0.741163
O55201	Supt5h	SPT5H_MOUSE Transcription elongation factor SPT5	112	9.76085	11.0155	9.4703	10.5006	9.79269	9.86321	9.38837	9.08911	10.3497	10.7697	10.108	9.89202	0.978634	-0.0311591	0.618888	#N/A	-0.741035
A2A7B5	Prdm2	A2A7B5_MOUSE Protein Prdm2	25	9.18276	9.30665	10.5054	10.3589	10.2687	9.72647	9.81275	10.1698	10.0429	10.6256	9.92448	10.0755	1.01522	0.0217883	0.655289	#N/A	-0.741018
Q3U0V1	Khsrp	FUBP2_MOUSE Far upstream element-binding protein 2	137	9.90281	9.42314	9.933	10.2935	10.0137	9.94177	10.0264	10.1744	10.2093	10.0821	9.91323	10.0868	1.01751	0.0250406	0.296568	#N/A	-0.740642
P53810	Pitpna	PIPNA_MOUSE Phosphatidylinositol transfer protein alpha isoform	84	9.26234	9.168	10.8559	9.29299	10.4729	10.069	10.2608	10.3453	10.2866	9.98606	9.81043	10.1896	1.03865	0.0547029	0.349093	#N/A	-0.740221
Q3U2E2	Zmym5	ZMYM5_MOUSE Zinc finger MYM-type protein 5	12	9.90777	9.13173	9.45504	11.2554	11.3511	9.13462	9.82716	9.56621	10.4259	9.94507	10.2202	9.77979	0.956907	-0.0635489	0.419824	#N/A	-0.740032
Q03958	Pfdn6	PFD6_MOUSE Prefoldin subunit 6	25	11.9016	11.4356	10.3992	9.00841	10.2556	9.99229	8.85362	9.78907	9.20282	9.16185	10.6001	9.39993	0.886779	-0.173354	0.075915	#N/A	-0.73937
Q8C0I4	Epc2	EPC2_MOUSE Enhancer of polycomb homolog 2	11	9.50466	9.79248	9.17662	10.4246	10.3248	10.5021	9.4608	10.474	9.89004	10.4499	9.84463	10.1554	1.03156	0.0448333	0.354258	#N/A	-0.739233
O54972	Cbfa2t3	MTG16_MOUSE Protein CBFA2T3	6	9.87444	9.26127	10.4939	9.54196	10.6743	10.3626	10.2813	10.4374	9.49922	9.57348	9.96917	10.0308	1.00618	0.00889079	0.860508	#N/A	-0.739194
Q811L6	Mast4	MAST4_MOUSE Microtubule-associated serine/threonine-protein kinase 4	14	9.32032	9.26856	8.7533	10.2566	10.5426	9.50184	9.90204	9.86203	11.2974	11.2953	9.62828	10.3717	1.07721	0.107306	0.182455	#N/A	-0.738808
Q5STS9	Bcl11a	Q5STS9_MOUSE B-cell lymphoma/leukemia 11A	38	9.1327	9.55833	9.11634	10.7033	10.018	10.5132	10.2404	9.78971	10.2531	10.6749	9.70573	10.2943	1.06064	0.0849312	0.130148	#N/A	-0.738683
Q8K2Z2	Prpf39	PRP39_MOUSE Pre-mRNA-processing factor 39	26	10.0137	11.0153	9.0504	10.1898	9.66884	9.74241	9.91278	10.3489	10.0231	10.0348	9.98761	10.0124	1.00248	0.00357644	0.944392	#N/A	-0.738647
Q62087	Pon3	PON3_MOUSE Serum paraoxonase/lactonase 3	5	7.93767	7.97679	8.14573	11.5176	9.34101	11.3994	9.84896	11.3648	11.5394	10.9287	8.98376	11.0163	1.22624	0.294242	0.037963	#N/A	-0.0570621
Q9Z1K6	Arih2	ARI2_MOUSE E3 ubiquitin-protein ligase ARIH2	9	9.29772	10.4728	10.1158	11.1729	9.69842	9.47993	9.30937	9.86529	9.70837	10.8795	10.1515	9.84849	0.970149	-0.0437222	0.495375	#N/A	-0.738008
B2M1R6	Hnrnpk	B2M1R6_MOUSE Heterogeneous nuclear ribonucleoprotein K	184	9.51761	9.3742	10.0106	10.4398	10.6512	9.6703	10.0581	9.85604	10.248	10.1741	9.99868	10.0013	1.00026	0.000378852	0.992611	#N/A	-0.737955
Q9CX84	Rgs19	RGS19_MOUSE Regulator of G-protein signaling 19	13	9.29674	9.66388	9.64031	11.2178	8.88633	9.25431	9.86642	10.2516	10.7266	11.1959	9.74101	10.259	1.05317	0.0747418	0.34814	#N/A	-0.7375
Q9Z1J2	Nek4	NEK4_MOUSE Serine/threonine-protein kinase Nek4	3	10.2133	11.0954	10.0841	9.70431	9.07274	9.58116	9.43694	9.53991	10.5873	10.6849	10.034	9.96604	0.99323	-0.00979997	0.878658	#N/A	-0.737374
Q8BYW1	Arhgap25	RHG25_MOUSE Rho GTPase-activating protein 25	104	9.2406	9.26772	9.75191	10.372	9.89402	9.91105	9.90577	10.1259	10.7106	10.8204	9.70525	10.2947	1.06074	0.0850707	0.0755453	#N/A	-0.737037
Q9WV80	Snx1	SNX1_MOUSE Sorting nexin-1	64	10.391	10.1798	10.7221	9.56236	10.0375	9.82837	9.85636	10.2198	9.4798	9.72299	10.1786	9.82146	0.964918	-0.0515223	0.16095	#N/A	-0.736973
Q99K90	Tab2	TAB2_MOUSE TGF-beta-activated kinase 1 and MAP3K7-binding protein 2	2	10.2443	9.95324	10.2775	12.383	7.77311	10.4041	8.71758	10.8665	9.61071	9.76991	10.1262	9.87376	0.975068	-0.0364257	0.768204	#N/A	-0.736508
Q9Z1X4	Ilf3	ILF3_MOUSE Interleukin enhancer-binding factor 3	88	10.4227	10.3842	11.0378	9.3896	9.85892	10.0137	9.57753	9.86404	9.77619	9.67529	10.2186	9.78135	0.957206	-0.0630983	0.195882	#N/A	-0.736414
Q8JZR0	Acsl5	ACSL5_MOUSE Long-chain-fatty-acid--CoA ligase 5	61	8.612	9.43417	9.27446	10.1793	9.86841	10.3738	10.3882	10.5249	10.731	10.6137	9.47367	10.5263	1.11111	0.152006	0.0152152	#N/A	-0.0592972
Q9JM13	Rabgef1	RABX5_MOUSE Rab5 GDP/GTP exchange factor	49	9.06799	9.15187	10.593	10.6267	10.1379	9.83492	10.3311	10.2918	9.66673	10.2979	9.91549	10.0845	1.01704	0.0243819	0.663917	#N/A	-0.736253
Q9CPR1	Rwdd4	RWDD4_MOUSE RWD domain-containing protein 4	8	10.8866	9.70855	10.6866	9.89482	9.90367	9.75094	10.1622	10.1707	9.47329	9.36263	10.216	9.78395	0.957704	-0.062348	0.180328	#N/A	-0.73617
D3Z4Z0	Tada2b	D3Z4Z0_MOUSE MCG49644	5	8.31557	8.45252	10.275	11.387	10.6705	10.7457	10.1526	9.04487	10.155	10.8013	9.82012	10.1799	1.03664	0.0519103	0.620681	#N/A	-0.735952
Q80X50-5	Ubap2l	UBP2L_MOUSE Isoform 5 of Ubiquitin-associated protein 2-like	6	13.9679	13.0532	11.2106	8.21803	10.0012	9.26212	8.12731	10.1725	7.57238	8.4148	11.2902	8.70982	0.771451	-0.374354	0.0664849	#N/A	-0.735342
P59326	Ythdf1	YTHD1_MOUSE YTH domain-containing family protein 1	28	11.0812	11.1783	10.9226	9.45326	9.8501	10.5561	9.07506	9.03306	9.50486	9.34542	10.4971	9.5029	0.905289	-0.14355	0.0595549	#N/A	-0.735242
Q99K95	Rtfdc1	RTF2_MOUSE Protein RTF2 homolog	11	9.34435	11.2273	9.8435	9.93081	10.5811	10.1774	8.99687	10.0196	9.67107	10.208	10.1854	9.81459	0.963593	-0.0535047	0.380661	#N/A	-0.734853
G5E8B9	Zbtb11	G5E8B9_MOUSE 60S ribosomal protein L24	22	10.0955	10.5936	9.98639	10.5478	8.82584	9.6511	9.86387	10.4899	9.21598	10.7302	10.0098	9.99021	0.99804	-0.00282999	0.964117	#N/A	-0.734476
O88878	Zfand5	ZFAN5_MOUSE AN1-type zinc finger protein 5	6	10.6779	9.12868	11.9825	8.61692	10.3998	11.6154	8.70527	12.4136	8.5754	7.88457	10.1612	9.83885	0.96828	-0.0465038	0.775312	#N/A	-0.734272
E9Q4N7	Arid1b	E9Q4N7_MOUSE Protein Arid1b	59	9.07187	9.07854	9.59513	10.8324	10.0353	9.96408	9.93314	10.327	10.5374	10.6251	9.72265	10.2773	1.05705	0.0800463	0.179248	#N/A	-0.733957
Q8R4Z4	Etv3	ETV3_MOUSE ETS translocation variant 3	5	10.6964	10.6336	9.03236	10.4807	8.97798	9.87097	9.93414	10.3352	9.62795	10.4107	9.96421	10.0358	1.00718	0.0103274	0.871183	#N/A	-0.733918
Q5SWT9	Ikzf1	Q5SWT9_MOUSE DNA-binding protein Ikaros	4	10.1483	9.90008	11.0729	8.92244	10.0834	10.6917	10.3168	9.98414	9.25962	9.62048	10.0254	9.97455	0.994925	-0.00733988	0.907967	#N/A	-0.733832
Q924T3	Xrcc4	XRCC4_MOUSE DNA repair protein XRCC4	6	10.4682	9.91647	9.91803	10.967	9.72426	10.4356	9.10575	9.14334	9.77993	10.5414	10.1988	9.8012	0.961016	-0.0573674	0.330349	#N/A	-0.733742
P60898	Polr2i	RPB9_MOUSE DNA-directed RNA polymerase II subunit RPB9	4	9.8717	9.06688	14.2981	7.99331	8.14112	11.0089	10.4827	11.9551	8.32949	8.85266	9.87422	10.1258	1.02548	0.0362926	0.85678	#N/A	-0.7336
G3X9T1	Zfp715	G3X9T1_MOUSE Protein Zfp715	2	9.85324	10.1297	9.92253	10.5809	9.44768	9.47206	9.77079	10.6619	9.74931	10.4119	9.98681	10.0132	1.00264	0.00380612	0.929931	#N/A	-0.733521
Q9D0Y8	Mrpl52	RM52_MOUSE 39S ribosomal protein L52, mitochondrial	4	10.6333	11.4198	10.2354	9.40995	7.55358	10.7079	9.66664	9.89889	9.45748	11.017	9.85041	10.1496	1.03037	0.0431652	0.69541	YES	-0.733058
Q62415	Ppp1r13b	ASPP1_MOUSE Apoptosis-stimulating of p53 protein 1	7	9.9298	9.33228	10.1519	9.79603	10.602	10.1274	9.65875	9.76322	10.4334	10.2052	9.9624	10.0376	1.00755	0.010848	0.77502	#N/A	-0.732567
P09528	Fth1	FRIH_MOUSE Ferritin heavy chain	24	10.3433	10.4343	10.4177	8.81736	8.62423	10.6956	10.0018	10.4706	9.87486	10.3202	9.72738	10.2726	1.05605	0.0786802	0.268761	YES	-0.732418
P61092	Siah1a	SIA1A_MOUSE E3 ubiquitin-protein ligase SIAH1A	2	10.0305	10.6486	9.8631	10.1931	10.5551	9.35969	9.53259	9.95189	10.0801	9.7853	10.2581	9.74191	0.949682	-0.0744836	0.0332553	#N/A	-0.0624113
Q99MJ9	Ddx50	DDX50_MOUSE ATP-dependent RNA helicase DDX50	43	9.9353	10.4006	9.89431	9.98742	9.42585	10.1122	10.3991	9.70274	10.0027	10.1397	9.9287	10.0713	1.01436	0.020572	0.480087	#N/A	-0.732289
Q80U70	Suz12	SUZ12_MOUSE Polycomb protein Suz12	35	9.48901	9.83393	9.63478	9.99726	10.5881	10.8404	9.63854	9.91713	10.1607	9.90015	9.90862	10.0914	1.01845	0.0263686	0.53181	#N/A	-0.732254
Q69ZX6	Morc2a	MOR2A_MOUSE MORC family CW-type zinc finger protein 2A	27	10.3537	9.81594	10.2089	10.0405	9.90422	10.1346	9.67714	10.1072	9.8205	9.93735	10.0647	9.93536	0.987154	-0.0186534	0.35196	#N/A	-0.732039
Q9D162	Ccdc167	CC167_MOUSE Coiled-coil domain-containing protein 167	6	9.85817	10.3486	9.36674	10.4276	9.5807	9.99768	9.73301	11.0413	9.47499	10.1712	9.91636	10.0836	1.01687	0.0241331	0.635263	#N/A	-0.731959
Q91ZW3	Smarca5	SMCA5_MOUSE SWI/SNF-related matrix-associated actin-dependent regulator of chromatin subfamily A member 5	189	9.90339	9.70354	10.0112	10.0976	9.97926	9.88325	10.2795	9.97586	10.119	10.0473	9.939	10.061	1.01227	0.0175988	0.233088	#N/A	-0.731779
Q64327	Mea1	MEA1_MOUSE Male-enhanced antigen 1	2	10.0855	11.7436	19.4058	8.53332	8.17198	9.08171	9.44698	9.62396	7.67151	6.23559	11.588	8.41195	0.725917	-0.462124	0.202757	#N/A	-0.731609
Q9D7N6	Mrpl30	RM30_MOUSE 39S ribosomal protein L30, mitochondrial	9	11.1933	11.3586	10.205	9.93734	9.63159	9.29113	9.21205	9.51246	9.59058	10.068	10.4652	9.53484	0.911103	-0.134314	0.051858	YES	-0.73125
Q80VP5		CL065_MOUSE Probable peptide chain release factor C12orf65 homolog, mitochondrial	8	10.8111	10.7743	9.35755	10.5506	10.0756	9.30537	10.3837	9.71072	9.45067	9.58042	10.3138	9.68618	0.939144	-0.090581	0.098914	YES	-0.730978
Q9DD18	Dtd1	DTD1_MOUSE D-tyrosyl-tRNA(Tyr) deacylase 1	9	10.4761	9.66403	10.5358	9.63876	9.52808	10.6769	9.93526	10.7483	9.05975	9.73694	9.96855	10.0314	1.00631	0.00907113	0.874375	#N/A	-0.730622
Q9Z0H8	Clip2	CLIP2_MOUSE CAP-Gly domain-containing linker protein 2	7	8.69495	10.207	8.92953	10.9318	11.1073	9.68753	9.61448	9.41416	10.1667	11.2466	9.97412	10.0259	1.00519	0.00747	0.933445	#N/A	-0.730372
Q99NF3	Cep41	CEP41_MOUSE Centrosomal protein of 41 kDa	8	10.3118	12.8623	8.96593	9.82132	8.54856	9.68499	9.17249	11.7052	9.18575	9.74171	10.102	9.89803	0.97981	-0.0294253	0.825471	#N/A	-0.730295
Q6P2L6	Whsc1l1	NSD3_MOUSE Histone-lysine N-methyltransferase NSD3	21	9.1363	9.1107	9.4111	11.1978	10.6282	9.88832	10.1727	10.0969	9.62215	10.7358	9.89682	10.1032	1.02085	0.0297717	0.674924	#N/A	-0.729951
Q99PT1	Arhgdia	GDIR1_MOUSE Rho GDP-dissociation inhibitor 1	73	10.0917	9.04811	10.8587	9.22969	10.4132	9.78461	10.9916	10.0474	9.97083	9.56411	9.92828	10.0717	1.01445	0.0206929	0.744521	#N/A	-0.729902
Q9CZB6	Med7	MED7_MOUSE Mediator of RNA polymerase II transcription subunit 7	5	8.81451	9.78947	9.41583	10.818	9.76627	10.3091	10.2232	10.0688	10.3229	10.4719	9.72082	10.2792	1.05744	0.0805759	0.163044	#N/A	-0.729614
Q3U132	Tespa1	TESP1_MOUSE Protein TESPA1	8	10.1156	9.60106	10.0462	10.7286	11.2846	9.28354	9.1068	9.98087	10.4998	9.35284	10.3552	9.64477	0.931393	-0.102538	0.108095	#N/A	-0.729476
Q8VEB3	D1Ertd622e	CE030_MOUSE UNC119-binding protein C5orf30 homolog	5	9.29021	9.27664	9.73103	10.2826	10.8308	9.61897	10.1232	9.83299	9.99093	11.0227	9.88226	10.1178	1.02383	0.0339773	0.558516	#N/A	-0.729469
Q8BKT3	Gcfc2	GCFC2_MOUSE GC-rich sequence DNA-binding factor 2	16	7.84249	7.98975	8.90636	10.2368	14.3071	11.5108	9.7275	10.1894	9.78343	9.50638	9.8565	10.1435	1.02912	0.0414085	0.827273	#N/A	-0.729389
Q3TC33	Ccdc127	CC127_MOUSE Coiled-coil domain-containing protein 127	15	9.57681	9.51822	9.32614	11.209	10.9743	9.1243	10.1961	10.4604	10.0576	9.557	10.1209	9.87908	0.976107	-0.0348881	0.621074	YES	-0.729231
P63037	Dnaja1	DNJA1_MOUSE DnaJ homolog subfamily A member 1	55	10.9031	10.8612	10.1665	9.37932	9.62514	10.1349	9.56146	9.83377	9.68643	9.84815	10.1871	9.81294	0.963276	-0.053979	0.305052	#N/A	-0.728715
P35235-2	Ptpn11	PTN11_MOUSE Isoform 2 of Tyrosine-protein phosphatase non-receptor type 11	1	10.2293	10.4004	8.71781	9.80558	10.5802	8.25535	9.14531	11.2677	10.4267	11.1717	9.94666	10.0534	1.01073	0.0153928	0.879507	#N/A	-0.728499
Q9CX34	Sugt1	SUGT1_MOUSE Suppressor of G2 allele of SKP1 homolog	42	9.89351	10.5416	10.3839	9.72521	10.0282	10.0862	10.0945	9.9328	9.61092	9.70307	10.1145	9.8855	0.977361	-0.0330372	0.247905	#N/A	-0.728274
Q9JHQ5	Lztfl1	LZTL1_MOUSE Leucine zipper transcription factor-like protein 1	28	11.141	10.4761	11.1894	8.53582	9.64831	10.5211	10.544	10.6962	8.34648	8.90163	10.1981	9.80188	0.961145	-0.0571734	0.587086	#N/A	-0.728094
P55200	Kmt2a	KMT2A_MOUSE Histone-lysine N-methyltransferase 2A	47	9.54914	9.22879	9.64488	10.5228	10.4729	9.92612	10.0458	10.1314	10.0435	10.4347	9.8837	10.1163	1.02353	0.0335589	0.435702	#N/A	-0.727635
Q5RJG1	Nol10	NOL10_MOUSE Nucleolar protein 10	48	9.63635	10.4073	10.1762	9.8352	9.51734	10.2995	10.3428	9.89	9.69197	10.2033	9.91448	10.0855	1.01725	0.0246759	0.438015	#N/A	-0.727511
Q61599	Arhgdib	GDIR2_MOUSE Rho GDP-dissociation inhibitor 2	103	10.9442	9.7673	9.72415	8.73565	11.2147	10.705	9.91212	9.56472	9.95915	9.47312	10.0772	9.92282	0.98468	-0.0222725	0.768582	#N/A	-0.7275
Q8BYK6	Ythdf3	YTHD3_MOUSE YTH domain-containing family protein 3	27	10.9541	10.8471	10.8174	9.75233	9.60133	10.1573	9.37259	9.8873	8.92292	9.68761	10.3945	9.60554	0.924103	-0.113874	0.0653229	#N/A	-0.72735
P26450	Pik3r1	P85A_MOUSE Phosphatidylinositol 3-kinase regulatory subunit alpha	25	8.83182	8.52796	9.92257	11.5032	9.5881	9.67926	9.96663	9.81051	10.6869	11.4831	9.67473	10.3253	1.06724	0.0938876	0.330568	#N/A	-0.727348
A2A468	Ncoa3	A2A468_MOUSE Nuclear receptor coactivator 3	52	10.83	10.1173	10.2463	10.4585	9.53981	9.6541	9.85046	9.98352	9.60039	9.71964	10.2384	9.76162	0.953434	-0.0687949	0.0876438	#N/A	-0.727175
P58283	Rnf216	RN216_MOUSE E3 ubiquitin-protein ligase RNF216	8	9.23082	8.94703	10.3819	9.86488	10.5046	9.58904	9.37665	11.5231	10.912	9.66995	9.78585	10.2141	1.04377	0.0618004	0.43906	#N/A	-0.726964
Q8K2M0	Mrpl38	RM38_MOUSE 39S ribosomal protein L38, mitochondrial	22	10.3641	10.1194	9.63669	10.253	9.33255	9.66512	9.87662	10.3748	9.86507	10.5126	9.94115	10.0588	1.01184	0.0169799	0.657346	YES	-0.726842
P33174	Kif4	KIF4_MOUSE Chromosome-associated kinesin KIF4	4	11.8097	9.46292	9.35971	9.50522	10.9244	9.41912	9.5879	7.86182	10.313	11.7562	10.2124	9.78761	0.958405	-0.0612923	0.611846	#N/A	-0.726726
Q8BRH4	Kmt2c	KMT2C_MOUSE Histone-lysine N-methyltransferase 2C	10	10.5043	9.42105	9.33101	10.4331	10.741	9.82205	10.3916	9.88391	10.1129	9.35908	10.0861	9.91391	0.982929	-0.0248415	0.630176	#N/A	-0.726514
Q9DC04	Rgs3	RGS3_MOUSE Regulator of G-protein signaling 3	4	8.46502	9.23841	10.2182	11.3023	9.62334	10.1507	11.3725	11.2692	8.54047	9.81979	9.76945	10.2305	1.0472	0.0665313	0.53218	#N/A	-0.726501
Q8K1J5	Sde2	SDE2_MOUSE Protein SDE2 homolog	25	10.2444	9.52393	10.4761	9.75145	9.4278	10.6842	10.0367	10.3244	9.69181	9.83932	9.88474	10.1153	1.02332	0.0332628	0.419525	#N/A	-0.726339
P53564	Cux1	CUX1_MOUSE Homeobox protein cut-like 1	40	9.31481	9.13582	9.1698	10.7335	9.75865	10.2855	10.6456	10.5244	10.0358	10.3961	9.62252	10.3775	1.07846	0.10897	0.0633347	#N/A	-0.726337
P62751	Rpl23a	RL23A_MOUSE 60S ribosomal protein L23a	55	11.2015	10.4517	11.0326	8.02178	12.3975	12.2687	9.05229	9.1023	8.33125	8.14037	10.621	9.37898	0.883059	-0.179419	0.266419	#N/A	-0.726282
Q8C8M1	Fam60a	FA60A_MOUSE Protein FAM60A	4	9.11369	9.74448	9.36517	10.8881	10.1	9.68827	10.1401	10.5237	9.33342	11.103	9.84229	10.1577	1.03205	0.0455078	0.492991	#N/A	-0.726244
G3UX80	Ccdc28a	G3UX80_MOUSE Protein Ccdc28a	2	11.0093	9.1164	10.9714	10.7231	9.87721	9.47054	9.11363	10.9157	8.766	10.0367	10.3395	9.66051	0.934332	-0.0979921	0.23375	#N/A	-0.726154
Q8BVE8	Whsc1	NSD2_MOUSE Histone-lysine N-methyltransferase NSD2	19	9.88467	9.46199	10.0178	9.843	10.1754	10.2624	10.033	10.0552	9.88465	10.3819	9.87657	10.1234	1.02499	0.0356159	0.137091	#N/A	-0.726154
Q9DBN4	P33monox	P33MX_MOUSE Putative monooxygenase p33MONOX	1	10.105	7.56891	9.50689	11.0599	9.42572	9.16621	9.43286	10.6018	10.8369	12.2958	9.53328	10.4667	1.09791	0.134763	0.276728	#N/A	-0.725083
Q8R5A3	Apbb1ip	AB1IP_MOUSE Amyloid beta A4 precursor protein-binding family B member 1-interacting protein	55	9.73959	9.87127	9.70275	10.2457	10.3038	9.8996	9.81778	9.62895	10.2887	10.5018	9.97262	10.0274	1.00549	0.00789791	0.795768	#N/A	-0.724925
B2RWS6	Ep300	EP300_MOUSE Histone acetyltransferase p300	42	8.29052	8.51465	9.73359	10.8419	10.0379	10.1028	10.6034	10.5213	10.3623	10.9917	9.48371	10.5163	1.10888	0.149103	0.0969987	#N/A	-0.724751
Q9DCA5	Brix1	BRX1_MOUSE Ribosome biogenesis protein BRX1 homolog	38	10.8344	10.3476	11.4331	9.3484	9.29667	9.81577	9.84479	10.3871	8.91364	9.77847	10.252	9.74795	0.950831	-0.0727388	0.331256	#N/A	-0.724646
Q69Z38	Peak1	PEAK1_MOUSE Pseudopodium-enriched atypical kinase 1	6	8.36161	8.48058	9.21458	10.53	10.4518	10.3743	10.1396	10.7344	10.4185	11.2946	9.40771	10.5923	1.12591	0.171097	0.0626153	#N/A	-0.724611
Q8BJ05	Zc3h14	ZC3HE_MOUSE Zinc finger CCCH domain-containing protein 14	38	10.4544	11.1571	10.134	9.69763	9.77696	9.65429	9.40729	9.94424	9.82608	9.94796	10.244	9.75597	0.952358	-0.0704242	0.14477	#N/A	-0.72449
Q8R2T8	Gtf3c5	TF3C5_MOUSE General transcription factor 3C polypeptide 5	21	10.0962	10.5123	9.69001	10.1182	8.90725	9.70101	10.3975	10.1565	9.96487	10.4561	9.86479	10.1352	1.02741	0.0390135	0.411248	#N/A	-0.724038
Q6P1B9	Bin1	Q6P1B9_MOUSE Bin1 protein	63	9.77792	9.61675	10.1387	9.92121	10.0772	9.72541	9.74935	10.1954	10.3338	10.4642	9.90636	10.0936	1.0189	0.027019	0.332268	#N/A	-0.723899
Q8BTH8	Csnk1g1	KC1G1_MOUSE Casein kinase I isoform gamma-1	16	9.24939	9.35506	9.85114	10.8354	9.53198	10.301	10.074	9.92883	9.92165	10.9516	9.76459	10.2354	1.04822	0.0679378	0.214381	#N/A	-0.723747
O08849	Rgs2	RGS2_MOUSE Regulator of G-protein signaling 2	1	10.4435	10.0197	9.30267	9.61233	9.38069	9.27478	10.5325	10.7082	10.5053	10.2204	9.75178	10.2482	1.05091	0.0716384	0.175373	#N/A	-0.723697
O70572	Smpd2	NSMA_MOUSE Sphingomyelin phosphodiesterase 2	14	8.49116	9.10446	9.47095	10.8049	8.60696	10.3681	10.7496	10.3617	10.9036	11.1386	9.29569	10.7043	1.15154	0.20356	0.024268	#N/A	-0.0661098
Q3UTQ7	Prdm10	PRD10_MOUSE PR domain zinc finger protein 10	6	10.8653	10.4963	10.0967	9.1463	8.69188	10.0095	9.97163	10.2823	9.57224	10.8678	9.8593	10.1407	1.02854	0.0405998	0.564398	#N/A	-0.723395
Q8BJQ2	Usp1	UBP1_MOUSE Ubiquitin carboxyl-terminal hydrolase 1	10	10.1472	9.29562	10.6497	9.31384	10.11	10.9726	9.89972	9.92745	10.0925	9.59143	9.90327	10.0967	1.01954	0.0279124	0.596901	#N/A	-0.723087
Q99LB0	Dnttip1	TDIF1_MOUSE Deoxynucleotidyltransferase terminal-interacting protein 1	16	9.706	10.5786	9.476	10.6723	9.31659	9.6135	9.77323	10.0419	10.3391	10.4827	9.9499	10.0501	1.01007	0.0144542	0.769104	#N/A	-0.722866
O08677	Kng1	KNG1_MOUSE Kininogen-1	3	8.47083	8.27092	11.1601	11.5669	9.59601	10.701	10.9718	11.981	8.91191	8.36958	9.81295	10.1871	1.03812	0.0539784	0.704751	#N/A	-0.722542
Q7TPN9	Prr14	PRR14_MOUSE Proline-rich protein 14	22	10.0746	10.4075	9.26235	10.8513	9.40064	9.39415	9.9149	10.2503	10.0061	10.4382	9.99928	10.0007	1.00015	0.000209479	0.996801	#N/A	-0.722386
P70315	Was	WASP_MOUSE Wiskott-Aldrich syndrome protein homolog	53	9.60876	9.64295	9.87497	9.94799	10.5424	10.1604	10.0332	9.98244	9.73341	10.4735	9.92341	10.0766	1.01544	0.0220991	0.482473	#N/A	-0.721923
Q9D0F6	Rfc5	RFC5_MOUSE Replication factor C subunit 5	36	8.89852	8.82577	9.34993	10.115	10.0766	10.3418	10.2388	10.6028	10.8018	10.7489	9.45316	10.5468	1.11569	0.157939	0.013387	#N/A	-0.0696165
O08796	Eef2k	EF2K_MOUSE Eukaryotic elongation factor 2 kinase	5	9.80887	9.19943	9.70557	10.0712	11.9415	11.0439	9.46935	10.037	8.8805	9.84267	10.1453	9.85468	0.971353	-0.041932	0.636863	#N/A	-0.721685
Q6Y685	Tacc1	TACC1_MOUSE Transforming acidic coiled-coil-containing protein 1	35	10.7584	10.2745	10.4571	9.81075	9.65073	10.2999	9.43794	10.4669	9.4326	9.41119	10.1903	9.80971	0.962652	-0.0549142	0.258017	#N/A	-0.721576
O88413	Tulp3	TULP3_MOUSE Tubby-related protein 3	2	10.2428	8.79971	12.7693	9.54652	10.8697	9.52455	9.64003	11.3418	8.19072	9.07494	10.4456	9.55441	0.914682	-0.128658	0.326851	#N/A	-0.721522
Q9CRD0	Ociad1	OCAD1_MOUSE OCIA domain-containing protein 1	26	10.2206	12.111	10.1759	9.85182	8.92454	9.82574	9.48001	9.54363	10.3382	9.52854	10.2568	9.74322	0.949931	-0.0741056	0.38991	YES	-0.721457
A2AHC3	Camsap1	CAMP1_MOUSE Calmodulin-regulated spectrin-associated protein 1	10	9.09928	9.13669	10.1123	10.0675	11.2257	10.7857	9.99469	10.3329	9.1358	10.1094	9.92829	10.0717	1.01444	0.0206892	0.771337	#N/A	-0.721316
Q3TUE1	Fubp1	Q3TUE1_MOUSE Far upstream element-binding protein 1	1	12.0541	13.6669	11.5434	9.2603	8.23882	10.1593	6.70328	9.2542	9.19392	9.92586	10.9527	9.04731	0.826035	-0.275726	0.144975	#N/A	-0.721184
Q3TDN2	Faf2	FAF2_MOUSE FAS-associated factor 2	38	9.07751	8.64291	9.87968	10.9969	10.0817	9.70009	10.2036	10.5939	10.2256	10.5981	9.73574	10.2643	1.05429	0.0762668	0.282601	#N/A	-0.721124
Q9CT10	Ranbp3	RANB3_MOUSE Ran-binding protein 3	51	10.1768	10.2784	9.87089	10.1782	9.93551	9.87011	9.70189	9.59192	10.0992	10.2972	10.088	9.91206	0.982564	-0.0253771	0.283664	#N/A	-0.720978
Q8BGS2	Bola2	BOLA2_MOUSE BolA-like protein 2	15	12.8861	8.56466	15.0911	6.86769	8.487	10.441	9.91018	11.0039	8.27748	8.47093	10.3793	9.6207	0.926911	-0.109497	0.662381	#N/A	-0.72093
Q3TSG4	Alkbh5	ALKB5_MOUSE RNA demethylase ALKBH5	13	7.24039	9.55842	8.9224	10.7355	10.2103	10.3397	10.3246	10.6746	10.6726	11.3215	9.3334	10.6666	1.14284	0.192625	0.0921353	#N/A	-0.720759
Q9WUQ2	Preb	PREB_MOUSE Prolactin regulatory element-binding protein	29	8.46291	8.58691	9.79003	10.1768	9.7583	10.6977	11.1122	10.7655	10.6711	9.97848	9.35499	10.645	1.13789	0.186367	0.0164638	#N/A	-0.0709832
Q9CY57	Chtop	CHTOP_MOUSE Chromatin target of PRMT1 protein	17	10.6143	8.68394	10.7092	9.08688	12.0215	9.08582	11.1412	9.23684	10.2873	9.13294	10.2232	9.77682	0.95634	-0.0644046	0.558974	#N/A	-0.720482
Q9EQM6	Dgcr8	DGCR8_MOUSE Microprocessor complex subunit DGCR8	20	9.83318	9.19774	10.8218	10.4312	9.8613	9.77454	10.8075	10.2526	9.57371	9.44646	10.029	9.97096	0.994209	-0.00837948	0.880493	#N/A	-0.72044
Q8K4G5	Ablim1	ABLM1_MOUSE Actin-binding LIM protein 1	26	9.77087	9.12806	9.94921	9.75243	9.68758	9.64333	9.74754	10.3647	10.9502	11.006	9.65763	10.3424	1.0709	0.0988235	0.077526	#N/A	-0.719977
P08113	Hsp90b1	ENPL_MOUSE Endoplasmin	267	10.8266	10.1202	9.25942	9.41783	9.90652	10.8365	9.92941	10.0538	9.9553	9.69441	9.90611	10.0939	1.01895	0.0270903	0.597319	#N/A	-0.71995
Q61550	Rad21	RAD21_MOUSE Double-strand-break repair protein rad21 homolog	54	9.70636	9.92526	9.82075	10.5467	9.73015	9.68073	9.86978	9.81878	10.368	10.5335	9.94584	10.0542	1.01089	0.0156266	0.647261	#N/A	-0.719843
P35980	Rpl18	RL18_MOUSE 60S ribosomal protein L18	56	10.6158	10.6448	11.3674	8.74939	10.1349	10.6175	10.1352	9.97656	8.93798	8.82036	10.3025	9.69752	0.941282	-0.0873008	0.312155	#N/A	-0.719681
Q8K4Z5	Sf3a1	SF3A1_MOUSE Splicing factor 3A subunit 1	121	10.5258	10.0224	10.5019	9.85673	9.87616	9.58749	9.93837	10.2927	9.57183	9.82664	10.1566	9.84341	0.969164	-0.0451877	0.154793	#N/A	-0.719469
P70288	Hdac2	HDAC2_MOUSE Histone deacetylase 2	25	9.34379	9.10005	10.066	10.8965	9.95386	10.1908	9.89795	9.83248	10.4663	10.2523	9.87204	10.128	1.02592	0.0369243	0.47863	#N/A	-0.719467
P46935	Nedd4	NEDD4_MOUSE E3 ubiquitin-protein ligase NEDD4	17	9.04322	8.25601	8.43062	11.9724	11.1684	9.76569	9.5665	9.9752	11.01	10.812	9.77413	10.2259	1.04622	0.0651845	0.599983	#N/A	-0.719278
Q91WJ8	Fubp1	FUBP1_MOUSE Far upstream element-binding protein 1	101	10.7591	10.1753	10.3976	9.30975	10.255	9.91572	10.1071	10.1799	9.63507	9.2654	10.1794	9.82064	0.964761	-0.0517568	0.258503	#N/A	-0.718587
Q6P1G2	Kdm2b	KDM2B_MOUSE Lysine-specific demethylase 2B	26	9.46584	10.9161	9.86553	9.83566	9.86282	10.5336	10.0108	10.3216	9.43966	9.74828	9.98919	10.0108	1.00216	0.00311594	0.946671	#N/A	-0.718564
Q8CG79	Tp53bp2	ASPP2_MOUSE Apoptosis-stimulating of p53 protein 2	1	8.78142	9.86817	10.5831	9.72768	9.76096	10.9098	12.3858	10.3343	8.87653	8.77219	9.74427	10.2557	1.05249	0.0738039	0.513733	#N/A	-0.718262
Q9QYJ3	Dnajb1	DNJB1_MOUSE DnaJ homolog subfamily B member 1	40	12.9292	12.2598	9.83769	9.00193	10.1592	9.20903	8.68123	9.00685	9.52639	9.38857	10.8376	9.16241	0.845431	-0.242241	0.0884206	#N/A	-0.718235
Q6ZWZ2	Ube2r2	UB2R2_MOUSE Ubiquitin-conjugating enzyme E2 R2	10	9.52249	10.7604	9.39462	9.55383	9.42737	10.0374	10.2267	10.403	10.1449	10.5294	9.73174	10.2683	1.05513	0.0774246	0.10799	#N/A	-0.718067
Q9D1H6	Ndufaf4	NDUF4_MOUSE NADH dehydrogenase [ubiquinone] 1 alpha subcomplex assembly factor 4	25	10.054	9.33789	10.1288	9.89544	10.1435	10.1042	10.2516	10.2531	9.97887	9.85259	9.91193	10.0881	1.01777	0.0254132	0.337766	YES	-0.717919
Q99JT9	Adi1	MTND_MOUSE 1,2-dihydroxy-3-keto-5-methylthiopentene dioxygenase	15	11.8451	11.9786	10.9949	8.64229	8.95085	10.3706	8.87629	10.0126	9.0093	9.31948	10.4823	9.51765	0.90797	-0.139284	0.261181	#N/A	-0.717877
P70403	Cux1	CASP_MOUSE Protein CASP	7	10.6441	10.3768	8.94995	10.3166	11.3575	9.95266	11.0618	8.18887	9.92997	9.22179	10.329	9.67102	0.936299	-0.0949595	0.316238	#N/A	-0.717847
Q9CRD2	Emc2	EMC2_MOUSE ER membrane protein complex subunit 2	23	10.2436	9.53575	8.90772	10.2583	11.705	10.6099	10.225	9.33682	9.7037	9.47415	10.1301	9.86991	0.974318	-0.0375353	0.637551	YES	-0.717845
Q91Z96	Bmp2k	BMP2K_MOUSE BMP-2-inducible protein kinase	20	9.5578	10.5408	9.62085	10.739	10.0565	9.60796	9.23722	10.102	9.89253	10.6454	10.103	9.89702	0.979613	-0.0297159	0.556137	#N/A	-0.717487
Q9Z0M5	Lipa	LICH_MOUSE Lysosomal acid lipase/cholesteryl ester hydrolase	7	8.49781	8.45093	9.81611	10.5531	9.59053	10.362	10.4336	11.4569	10.0761	10.7629	9.3817	10.6183	1.13181	0.178632	0.0356972	#N/A	-0.0722922
Q9CX11	Utp23	UTP23_MOUSE rRNA-processing protein UTP23 homolog	12	9.16505	10.7826	9.65816	9.75062	9.9301	8.84236	10.3046	10.7017	9.95337	10.9115	9.85731	10.1427	1.02895	0.0411773	0.545233	#N/A	-0.717269
Q9CQJ6	Denr	DENR_MOUSE Density-regulated protein	24	9.8705	9.86865	10.6089	9.14715	10.5484	10.1495	9.67766	10.4016	9.90915	9.81847	10.0087	9.99128	0.998257	-0.00251664	0.955112	#N/A	-0.717172
B2RXC2	Itpkb	B2RXC2_MOUSE Inositol 1,4,5-trisphosphate 3-kinase B	18	9.45221	9.75843	9.78694	10.8331	9.51293	9.60717	9.98851	10.1322	10.2179	10.7106	9.86872	10.1313	1.0266	0.0378807	0.420074	#N/A	-0.717091
E9Q7F2	Rnf169	RN169_MOUSE E3 ubiquitin-protein ligase RNF169	12	9.79931	9.96184	9.28228	10.669	9.93213	9.53798	10.613	9.98559	9.9595	10.2593	9.92891	10.0711	1.01432	0.02051	0.631155	#N/A	-0.716859
Q9QXM1	Jmy	JMY_MOUSE Junction-mediating and -regulatory protein	9	9.56853	9.36284	9.4719	10.4158	9.9166	10.6169	9.61308	11.8731	9.36166	9.79962	9.74713	10.2529	1.05189	0.0729781	0.350671	#N/A	-0.716785
P49586	Pcyt1a	PCY1A_MOUSE Choline-phosphate cytidylyltransferase A	17	10.4866	10.4468	10.5693	9.86691	9.85644	9.55463	8.98329	10.0167	10.2823	9.93701	10.2452	9.75479	0.952131	-0.0707674	0.116846	#N/A	-0.716349
Q6ZPI0	Jade1	JADE1_MOUSE Protein Jade-1	4	9.29176	9.76626	10.3037	10.1038	9.5752	9.95171	8.9873	12.5963	9.67263	9.75127	9.80814	10.1918	1.03912	0.0553628	0.581497	#N/A	-0.716067
Q9WTX5	Skp1	SKP1_MOUSE S-phase kinase-associated protein 1	24	10.8082	10.5208	13.2028	9.55883	8.18932	10.586	9.27232	10.3381	8.53557	8.98813	10.456	9.54402	0.912781	-0.13166	0.358896	#N/A	-0.715951
Q7TSG2	Ctdp1	CTDP1_MOUSE RNA polymerase II subunit A C-terminal domain phosphatase	52	9.2142	9.85227	9.89361	10.6092	9.22057	9.52279	10.4666	10.07	10.3048	10.846	9.75797	10.242	1.04961	0.0698499	0.192455	#N/A	-0.715938
Q8BVY0	Rsl1d1	Q8BVY0_MOUSE Protein Rsl1d1	60	11.1262	11.6954	11.1673	8.2749	9.43663	10.7186	9.60186	9.8362	9.17645	8.96641	10.3401	9.6599	0.934219	-0.0981674	0.376898	#N/A	-0.715929
Q8BYH8	Chd9	CHD9_MOUSE Chromodomain-helicase-DNA-binding protein 9	13	9.72994	9.31307	9.26855	11.4945	10.0948	9.59295	10.0941	9.97752	9.92021	10.5144	9.98017	10.0198	1.00397	0.00572231	0.930671	#N/A	-0.715702
Q5XJV5	Ncoa6	Q5XJV5_MOUSE Nuclear receptor coactivator 6	13	10.5092	9.8376	9.74923	10.0672	11.2478	10.2846	9.24221	9.89124	9.13203	10.0389	10.2822	9.7178	0.945108	-0.0814488	0.152989	#N/A	-0.715611
E9Q9Y2	Ncor1	E9Q9Y2_MOUSE Nuclear receptor corepressor 1	66	10.5401	10.0032	9.71072	10.2554	9.69455	10.0441	10.0918	10.2804	9.44797	9.93165	10.0408	9.95918	0.991872	-0.0117739	0.713046	#N/A	-0.715368
Q3U1F9	Pag1	PHAG1_MOUSE Phosphoprotein associated with glycosphingolipid-enriched microdomains 1	16	10.3232	10.1932	9.95901	10.5064	9.23824	9.51822	9.67946	10.1728	10.0983	10.3111	10.044	9.95598	0.991235	-0.0127007	0.751643	#N/A	-0.715152
Q08376	Zbtb14	ZBT14_MOUSE Zinc finger and BTB domain-containing protein 14	9	7.43895	9.43357	9.21755	11.2735	9.6454	10.1742	10.159	10.0621	10.1947	12.4011	9.40179	10.5982	1.12726	0.172814	0.156859	#N/A	-0.715145
Q9CWG9	Bloc1s2	BL1S2_MOUSE Biogenesis of lysosome-related organelles complex 1 subunit 2	10	11.1835	10.966	11.2108	10.3449	8.73253	9.89658	9.15241	9.61227	9.29655	9.60447	10.4875	9.51246	0.907024	-0.140787	0.104451	#N/A	-0.714685
Q9CXS4	Cenpv	CENPV_MOUSE Centromere protein V	14	9.71714	9.34767	8.95397	10.5926	9.60049	9.82944	10.3939	10.0301	10.6402	10.8945	9.64237	10.3576	1.07418	0.103233	0.0679146	#N/A	-0.714683
P62843	Rps15	RS15_MOUSE 40S ribosomal protein S15	27	13.4951	10.8085	11.5132	8.42451	10.0389	9.30137	10.0437	8.68344	9.00167	8.68957	10.856	9.14395	0.842291	-0.247609	0.110578	#N/A	-0.714483
Q99LI5	Znf281	ZN281_MOUSE Zinc finger protein 281	13	9.88191	10.0029	10.0017	10.1645	9.06214	10.2467	10.7488	10.6671	9.11841	10.1059	9.82263	10.1774	1.03612	0.0511852	0.345576	#N/A	-0.714446
Q9JLQ2	Git2	GIT2_MOUSE ARF GTPase-activating protein GIT2	47	9.71845	10.6127	10.0033	9.70268	9.98643	10.213	9.44343	9.73062	10.2061	10.3833	10.0047	9.99529	0.999058	-0.00135931	0.969757	#N/A	-0.714407
O35071	Kif1c	KIF1C_MOUSE Kinesin-like protein KIF1C	9	11.0512	10.7897	9.47026	10.2036	9.83148	9.83654	8.15188	10.1151	10.1826	10.3676	10.2692	9.73074	0.947561	-0.0777085	0.314802	#N/A	-0.714273
Q6ZPR5-2	Smpd4	NSMA3_MOUSE Isoform 2 of Sphingomyelin phosphodiesterase 4	38	9.51378	10.2495	9.40901	9.52108	9.91417	10.4962	10.2161	10.221	10.1342	10.325	9.72151	10.2785	1.05729	0.0803777	0.0204609	#N/A	-0.0746851
P35235	Ptpn11	PTN11_MOUSE Tyrosine-protein phosphatase non-receptor type 11	42	10.2441	10.3151	10.0322	10.2978	9.59234	9.84116	9.54058	9.88032	9.84501	10.4115	10.0963	9.90371	0.980924	-0.0277863	0.353932	#N/A	-0.713735
Q6P1D7	Slx4	SLX4_MOUSE Structure-specific endonuclease subunit SLX4	1	11.7089	10.7088	10.1745	8.69135	8.92247	10.5462	10.5523	10.4173	8.75338	9.5248	10.0412	9.9588	0.991793	-0.011889	0.905094	#N/A	-0.71361
P30999	Ctnnd1	CTND1_MOUSE Catenin delta-1	1	15.4393	13.9358	9.40979	7.61503	9.21713	9.07099	9.38566	8.29092	7.43972	10.1957	11.1234	8.8766	0.798011	-0.32552	0.216646	#N/A	-0.713539
Q99P51	Rassf3	RASF3_MOUSE Ras association domain-containing protein 3	7	8.79565	8.79573	10.3345	11.1713	10.7033	9.10063	9.28448	10.0299	11.1653	10.6192	9.9601	10.0399	1.00801	0.0115136	0.902412	#N/A	-0.713362
Q8CCP0	Nemf	NEMF_MOUSE Nuclear export mediator factor Nemf	59	9.76008	10.1274	10.4689	9.86201	9.88016	9.97663	10.052	10.1999	9.71787	9.95503	10.0197	9.98029	0.996065	-0.00568769	0.800213	#N/A	-0.713252
Q9D787	Ppil2	PPIL2_MOUSE Peptidyl-prolyl cis-trans isomerase-like 2	46	11.0281	10.8616	10.0747	10.1388	9.36248	9.46474	9.65524	9.66074	9.63731	10.1163	10.2931	9.70687	0.943043	-0.0846051	0.125267	#N/A	-0.713244
F6SRV1	Sf1	F6SRV1_MOUSE Splicing factor 1 (Fragment)	2	7.04453	10.0977	8.63937	11.1097	9.00151	10.4898	9.03843	11.681	10.5648	12.3331	9.17856	10.8214	1.17899	0.237551	0.103395	#N/A	-0.712941
Q9D0L8	Rnmt	MCES_MOUSE mRNA cap guanine-N7 methyltransferase	59	9.9132	9.86864	10.2957	10.4006	9.73831	9.49136	9.72025	10.2835	9.99164	10.2968	10.0433	9.95671	0.991379	-0.0124909	0.682099	#N/A	-0.712903
Q8BY02	Nkrf	NKRF_MOUSE NF-kappa-B-repressing factor	34	10.2834	10.7366	10.2016	9.73838	9.27387	10.33	10.4272	10.1371	9.19963	9.67209	10.0468	9.9532	0.990687	-0.0134988	0.78947	#N/A	-0.712754
Q8K2P6	Rfesd	RFESD_MOUSE Rieske domain-containing protein	2	9.48825	10.2499	10.6522	10.58	7.95979	7.4546	10.2793	9.65265	12.053	11.6303	9.78603	10.214	1.04373	0.0617484	0.669175	#N/A	-0.712739
Q6PD10	Ip6k1	IP6K1_MOUSE Inositol hexakisphosphate kinase 1	3	12.8974	14.1505	8.38628	9.14944	10.5837	9.89947	8.24402	8.51	8.83491	9.34433	11.0335	8.96655	0.812668	-0.299262	0.133185	#N/A	-0.712471
Q3URQ0	Tex10	TEX10_MOUSE Testis-expressed sequence 10 protein	52	9.06628	9.55983	9.5968	9.68557	9.68836	10.5737	10.777	10.6035	10.3474	10.1016	9.51937	10.4806	1.10098	0.138789	0.000387786	#N/A	-0.075431
Q7TS72	Itpkc	IP3KC_MOUSE Inositol-trisphosphate 3-kinase C	4	9.65137	9.28172	9.60185	10.6737	11.0261	10.1002	9.12087	10.0951	9.91058	10.5385	10.0469	9.95305	0.990654	-0.0135467	0.825546	#N/A	-0.712389
Q3UMF0	Cobll1	COBL1_MOUSE Cordon-bleu protein-like 1	40	9.83455	10.5061	9.40748	10.3011	9.85313	9.73763	9.54773	9.61757	10.5229	10.6719	9.98047	10.0195	1.00392	0.00563719	0.902064	#N/A	-0.712255
Q3UMF0-2	Cobll1	COBL1_MOUSE Isoform 2 of Cordon-bleu protein-like 1	1	10.2581	9.92746	8.77453	9.66561	9.86826	8.88932	10.9034	10.1364	9.14321	12.4337	9.69879	10.3012	1.06211	0.0869363	0.421216	#N/A	-0.712168
A2AB59-2	Arhgap27	RHG27_MOUSE Isoform 2 of Rho GTPase-activating protein 27	14	9.48165	9.00897	9.37702	11.3231	10.454	9.48398	9.83928	9.80521	10.4202	10.8065	9.92895	10.071	1.01431	0.020499	0.778905	#N/A	-0.71209
P40630	Tfam	TFAM_MOUSE Transcription factor A, mitochondrial	47	9.97241	8.98714	9.74315	10.3285	10.4627	9.41622	10.2884	10.0621	10.9996	9.73974	9.89878	10.1012	1.02045	0.0292058	0.603679	YES	-0.711523
Q8VE22	Mrps23	RT23_MOUSE 28S ribosomal protein S23, mitochondrial	19	10.2082	9.56122	9.77805	10.0407	10.6351	10.6894	10.0753	9.74711	9.6829	9.58206	10.0447	9.95535	0.99111	-0.0128833	0.752025	YES	-0.711299
Q76KJ5	Cd3eap	RPA34_MOUSE DNA-directed RNA polymerase I subunit RPA34	17	9.96502	10.7131	10.5527	9.76114	9.37125	10.5033	9.92199	10.2407	9.25807	9.7127	10.0726	9.92735	0.985576	-0.0209613	0.670733	#N/A	-0.711028
Q99M07	Coa5	COA5_MOUSE Cytochrome c oxidase assembly factor 5	4	6.00725	10.1453	8.39431	9.96557	11.7639	10.1762	10.4475	11.4144	10.9492	10.7363	9.25527	10.7447	1.16093	0.215282	0.202508	YES	-0.710811
Q9QY36	Naa10	NAA10_MOUSE N-alpha-acetyltransferase 10	27	11.0297	12.3782	10.5613	9.39583	8.46746	10.0853	9.40084	9.68757	9.25192	9.74184	10.3665	9.63349	0.929291	-0.105798	0.342567	#N/A	-0.710638
Q8K4E0	Alms1	ALMS1_MOUSE Alstrom syndrome protein 1 homolog	1	10.7298	9.76665	10.4011	9.53156	10.518	8.42737	9.8962	11.7217	8.60361	10.404	10.1894	9.81058	0.96282	-0.0546625	0.584466	#N/A	-0.710428
Q9DAT2	Mrgbp	MRGBP_MOUSE MRG/MORF4L-binding protein	9	9.42566	10.0236	9.95874	10.2619	9.41805	9.90806	9.81034	10.4437	10.2537	10.4962	9.81759	10.1824	1.03716	0.0526368	0.135641	#N/A	-0.710294
P62270	Rps18	RS18_MOUSE 40S ribosomal protein S18	66	13.7979	13.7319	9.92952	8.53283	9.42694	9.45815	9.43008	8.93996	8.25816	8.49452	11.0838	8.91617	0.804432	-0.313958	0.124676	YES	-0.709868
Q66JY2	Ino80d	IN80D_MOUSE INO80 complex subunit D	5	9.99139	9.34197	10.1238	9.89489	10.1803	10.0957	10.4342	10.5321	9.74582	9.65989	9.90647	10.0935	1.01888	0.0269896	0.441688	#N/A	-0.709737
Q9CPW3	Mrpl54	RM54_MOUSE 39S ribosomal protein L54, mitochondrial	8	9.35458	9.52492	11.0262	10.1842	9.71818	9.91206	10.6392	10.4226	9.86063	9.3576	9.96162	10.0384	1.00771	0.0110802	0.843455	YES	-0.70963
Q3U108	Arid5a	ARI5A_MOUSE AT-rich interactive domain-containing protein 5A	7	10.0771	9.36141	9.92777	10.043	10.1236	9.31791	11.3352	10.062	9.91241	9.83953	9.90658	10.0934	1.01886	0.0269553	0.627207	#N/A	-0.709322
Q8CFI0	Nedd4l	NED4L_MOUSE E3 ubiquitin-protein ligase NEDD4-like	21	9.66185	9.30661	9.6738	10.927	9.46286	9.74591	9.81761	10.4184	10.4139	10.572	9.80642	10.1936	1.03948	0.0558595	0.288675	#N/A	-0.709163
Q3UM18	Lsg1	LSG1_MOUSE Large subunit GTPase 1 homolog	42	10.0233	10.4829	10.9459	9.25216	9.76032	10.4859	10.1838	10.4501	9.11093	9.30464	10.0929	9.90707	0.981587	-0.0268121	0.664389	#N/A	-0.709161
Q80X41	Vrk1	VRK1_MOUSE Serine/threonine-protein kinase VRK1	64	9.79213	10.2062	9.89409	10.6075	9.89901	9.34302	9.38611	9.64647	10.1275	11.0979	10.0798	9.9202	0.984168	-0.0230239	0.672721	#N/A	-0.708636
Q8K126	Mtrf1	RF1M_MOUSE Peptide chain release factor 1, mitochondrial	4	9.5461	9.69098	11.0197	9.75518	9.90065	9.76169	9.94226	10.4457	10.6823	9.25543	9.98252	10.0175	1.0035	0.0050428	0.926374	YES	-0.70852
O09106	Hdac1	HDAC1_MOUSE Histone deacetylase 1	87	10.2342	10.6522	10.1459	10.3574	9.02907	9.57357	9.53749	9.54907	10.4382	10.483	10.0838	9.91627	0.98339	-0.024164	0.650614	#N/A	-0.708506
P35441	Thbs1	TSP1_MOUSE Thrombospondin-1	35	5.87743	7.42501	7.45194	17.8296	9.20507	9.11659	7.29457	11.1108	12.8727	11.8163	9.55781	10.4422	1.09253	0.127673	0.720986	#N/A	-0.708462
Q8CIS0	Card11	CAR11_MOUSE Caspase recruitment domain-containing protein 11	79	9.7037	9.37205	9.33523	10.797	10.3252	9.42816	10.0418	9.62696	10.7067	10.6632	9.90664	10.0934	1.01885	0.0269399	0.6419	#N/A	-0.70811
Q3LR78	Zbtb38	Q3LR78_MOUSE CtBP-interacting BTB zinc finger protein	2	10.1304	8.83817	9.99621	10.4001	10.3253	9.05893	10.2183	11.3112	9.98564	9.73587	9.93804	10.062	1.01247	0.0178827	0.796792	#N/A	-0.707686
D3YXZ3	Klc2	D3YXZ3_MOUSE Kinesin light chain 2	3	27.9108	27.4393	5.50849	5.0995	5.78118	5.63068	5.14821	6.17162	5.51351	5.79662	14.3479	5.65213	0.393935	-1.34397	0.185366	#N/A	-0.707618
P43275	Hist1h1a	H11_MOUSE Histone H1.1	82	15.2627	15.0002	8.1469	8.3339	10.1943	9.36226	8.96178	8.079	7.97306	8.68578	11.3876	8.61238	0.756294	-0.402981	0.152471	#N/A	-0.707512
Q8R035	Ict1	ICT1_MOUSE Peptidyl-tRNA hydrolase ICT1, mitochondrial	19	10.2663	9.59484	10.1976	10.2641	9.49144	10.2864	9.9788	10.5358	9.59117	9.79352	9.96286	10.0371	1.00746	0.0107167	0.766409	YES	-0.707282
Q8R3C6	Rbm19	RBM19_MOUSE Probable RNA-binding protein 19	57	10.7065	11.6923	10.1122	9.45913	9.45734	10.3159	9.55859	9.95921	9.12982	9.60899	10.2855	9.7145	0.944486	-0.0823991	0.26911	#N/A	-0.706408
Q3UDK1	Trafd1	TRAD1_MOUSE TRAF-type zinc finger domain-containing protein 1	14	9.64498	9.96324	9.43357	10.7454	10.2797	9.34854	9.85631	10.2084	9.91771	10.6022	10.0134	9.98663	0.997329	-0.00385863	0.933672	#N/A	-0.706379
Q8BM72	Hspa13	HSP13_MOUSE Heat shock 70 kDa protein 13	19	9.32622	9.44551	9.68412	10.0256	8.89285	9.68484	10.7067	10.8292	10.703	10.702	9.47486	10.5251	1.11085	0.151664	0.00610194	#N/A	-0.0757962
P62317	Snrpd2	SMD2_MOUSE Small nuclear ribonucleoprotein Sm D2	53	10.0386	9.42085	10.2001	9.50468	10.7999	10.0057	10.3829	9.90357	10.2156	9.5281	9.99283	10.0072	1.00144	0.00206998	0.962097	#N/A	-0.705932
Q9D654	Zfp84	Q9D654_MOUSE Protein Zfp84	6	9.70073	12.5709	10.9618	9.46314	8.21327	10.2606	9.37348	9.66368	9.22318	10.5692	10.182	9.81803	0.964256	-0.0525113	0.661917	#N/A	-0.705903
Q9D1P4	Chordc1	CHRD1_MOUSE Cysteine and histidine-rich domain-containing protein 1	52	10.6025	10.5209	10.2014	9.53115	9.94196	9.5222	9.87511	9.73023	9.88527	10.1892	10.1596	9.8404	0.968583	-0.0460519	0.203176	#N/A	-0.70574
Q8CIM1	Lrrc45	LRC45_MOUSE Leucine-rich repeat-containing protein 45	2	9.96079	9.41495	9.66824	10.3049	12.016	8.72985	10.7231	9.29421	10.3472	9.54081	10.273	9.72703	0.946856	-0.0787823	0.379111	#N/A	-0.705373
Q91WE1	Snx15	SNX15_MOUSE Sorting nexin-15	14	10.1285	9.92044	9.8948	11.0632	9.8485	9.452	9.72342	9.93064	9.84091	10.1975	10.1711	9.82889	0.966356	-0.049373	0.233451	#N/A	-0.705045
B1AY10	Nfx1	NFX1_MOUSE Transcriptional repressor NF-X1	23	8.37276	9.44933	10.0749	10.2747	9.97558	10.4283	10.4926	11.0262	9.65658	10.249	9.62945	10.3705	1.07696	0.106965	0.112754	#N/A	-0.705027
B2RT41	Zfc3h1	B2RT41_MOUSE Protein Zfc3h1	21	10.2145	9.86691	9.88494	10.1374	9.8398	10.1833	10.2306	9.86224	9.92248	9.85775	9.98871	10.0113	1.00226	0.0032553	0.84578	#N/A	-0.704869
Q99JP6	Homer3	HOME3_MOUSE Homer protein homolog 3	2	9.55027	7.96342	8.29845	12.3107	12.5266	8.96438	11.1044	10.5652	9.084	9.63266	10.1299	9.87013	0.974357	-0.0374775	0.815052	#N/A	-0.704775
Q8VDD9	Phip	PHIP_MOUSE PH-interacting protein	72	9.75218	10.3325	9.68042	10.5079	9.49646	9.90138	9.95568	10.1812	10.1048	10.0874	9.95389	10.0461	1.00926	0.0133018	0.671186	#N/A	-0.704558
Q5SU73	Coil	COIL_MOUSE Coilin	13	10.2868	9.18801	9.7229	9.8123	10.2464	10.1887	10.0474	10.2599	10.1236	10.1239	9.85128	10.1487	1.03019	0.0429115	0.213784	#N/A	-0.704211
Q61329	Zfhx3	ZFHX3_MOUSE Zinc finger homeobox protein 3	3	10.2409	9.33571	10.0364	9.96775	8.37104	9.36299	12.0299	10.186	10.311	10.1584	9.59036	10.4097	1.08543	0.118266	0.18038	#N/A	-0.704026
Q9D394-2	Rufy3	RUFY3_MOUSE Isoform 2 of Protein RUFY3	23	10.3973	9.48585	10.1463	10.5296	11.184	9.0977	9.72838	9.94782	9.49766	9.98541	10.3486	9.65139	0.932627	-0.100628	0.0689603	#N/A	-0.703759
Q9D287	Bcas2	SPF27_MOUSE Pre-mRNA-splicing factor SPF27	38	10.3682	9.21435	9.82731	10.1723	9.62154	9.53113	10.3202	10.0279	10.6889	10.2282	9.84074	10.1593	1.03237	0.0459575	0.286023	#N/A	-0.703556
Q64152	Btf3	BTF3_MOUSE Transcription factor BTF3	58	15.1257	14.182	11.0815	7.63714	9.70359	9.54881	8.27581	9.03044	7.49327	7.9217	11.546	8.45401	0.732203	-0.449684	0.0895726	#N/A	-0.703431
Q9CQL7	Mrfap1	MOFA1_MOUSE MORF4 family-associated protein 1	5	14.4142	12.6969	9.86965	8.80728	9.10264	9.60621	8.98396	9.54946	8.75299	8.21669	10.9781	9.02186	0.821803	-0.283136	0.151437	#N/A	-0.7032
B1AVY7	Kif16b	KI16B_MOUSE Kinesin-like protein KIF16B	19	10.2465	9.72908	10.2757	10.1463	10.0816	10.0858	10.1221	9.76932	9.5041	10.0395	10.0958	9.90416	0.981015	-0.0276533	0.247321	#N/A	-0.702973
Q80W88	Homez	HOMEZ_MOUSE Homeobox and leucine zipper protein Homez	2	9.90675	8.56366	9.56262	10.129	11.4828	9.57813	9.53014	11.3177	10.1264	9.80286	9.92897	10.071	1.01431	0.0204981	0.811858	#N/A	-0.702952
Q8R3H9	Ttc4	TTC4_MOUSE Tetratricopeptide repeat protein 4	21	10.0448	10.5937	10.3164	9.90904	9.67609	10.3043	10.1522	9.76301	9.51023	9.73025	10.108	9.892	0.97863	-0.0311646	0.34743	#N/A	-0.70285
Q9Z2A5	Ate1	ATE1_MOUSE Arginyl-tRNA--protein transferase 1	20	9.6729	10.7716	9.99076	10.0011	9.13874	9.99681	9.37714	9.76408	10.2034	11.0835	9.91502	10.085	1.01714	0.0245215	0.674	#N/A	-0.702713
G3UVU2	Sf3a2	G3UVU2_MOUSE Splicing factor 3A subunit 2	46	8.8798	9.05097	10.322	10.0804	10.0886	10.3783	10.6759	10.3214	9.99729	10.2054	9.68435	10.3157	1.06519	0.0911081	0.102845	#N/A	-0.702474
E9PVA6	Git2	E9PVA6_MOUSE ARF GTPase-activating protein GIT2	12	9.22233	9.31839	9.43097	10.8901	9.85258	10.2181	10.3553	10.2009	9.98052	10.5309	9.74287	10.2571	1.05278	0.0742098	0.172153	#N/A	-0.702108
Q921J2	Rheb	RHEB_MOUSE GTP-binding protein Rheb	24	10.6707	10.0136	10.1995	10.1649	10.0962	9.72804	9.85682	9.66767	10.0245	9.57801	10.229	9.77101	0.955228	-0.066083	0.0130493	#N/A	-0.0766304
Q8C6D4	Bend5	BEND5_MOUSE BEN domain-containing protein 5	12	8.86702	8.75359	8.93369	11.2591	10.6046	9.74192	10.0592	9.87524	11.0444	10.8612	9.6836	10.3164	1.06535	0.0913231	0.321143	#N/A	-0.7019
Q61216	Mre11a	MRE11_MOUSE Double-strand break repair protein MRE11A	40	11.0663	9.64364	9.71742	9.87102	9.54677	10.0138	9.87066	10.1274	10.1196	10.0234	9.96903	10.031	1.00621	0.00893637	0.837051	#N/A	-0.7017
E9PYL2	Prr12	E9PYL2_MOUSE Protein Prr12	13	9.04653	9.25661	8.58245	9.37516	17.0888	10.1579	9.01646	8.90102	9.20419	9.37084	10.6699	9.33008	0.874429	-0.193586	0.454552	#N/A	-0.701376
Q99PN3	Trim26	TRI26_MOUSE Tripartite motif-containing protein 26	6	9.89021	10.466	10.01	9.34811	10.5203	9.46614	11.3047	9.6714	9.58082	9.74237	10.0469	9.95309	0.99066	-0.0135381	0.822597	#N/A	-0.701284
Q99LI8	Hgs	HGS_MOUSE Hepatocyte growth factor-regulated tyrosine kinase substrate	36	9.62746	10.19	10.5857	10.5348	9.28427	9.48389	10.0095	9.94256	9.96732	10.3746	10.0444	9.95557	0.991152	-0.0128216	0.770895	#N/A	-0.700903
P53569	Cebpz	CEBPZ_MOUSE CCAAT/enhancer-binding protein zeta	52	10.2721	10.6441	11.2084	8.81764	9.13703	10.3409	10.4766	10.8031	8.95675	9.3434	10.0159	9.98415	0.996835	-0.00457392	0.957408	#N/A	-0.700856
Q9Z248	Aebp2	AEBP2_MOUSE Zinc finger protein AEBP2	4	9.04082	8.11138	10.3259	10.2062	12.6417	10.2055	10.4689	10.82	8.80479	9.37491	10.0652	9.93482	0.987046	-0.0188101	0.882799	#N/A	-0.700397
P60003	Elof1	ELOF1_MOUSE Transcription elongation factor 1 homolog	6	5.75734	8.90703	8.81224	9.54213	11.265	10.0514	11.8034	10.6575	11.8093	11.3947	8.85675	11.1433	1.25817	0.331322	0.0604698	#N/A	-0.7
Q8BSQ9	Pbrm1	PB1_MOUSE Protein polybromo-1	91	10.3103	10.423	9.72165	10.3454	9.19988	9.79414	9.81511	9.92517	10.0698	10.3954	10	9.99992	0.999988	-1.76009e-05	0.999642	#N/A	-0.7
Q9CZP7	Cdc37l1	CD37L_MOUSE Hsp90 co-chaperone Cdc37-like 1	7	10.4111	10.1125	9.50303	9.94775	10.6761	10.4738	9.19574	10.4641	9.62243	9.59346	10.1301	9.86991	0.974315	-0.0375396	0.447909	#N/A	-0.7
Q8K2R5	Znf668	ZN668_MOUSE Zinc finger protein 668	6	10.3351	8.96252	10.0659	10.412	9.81949	9.70718	10.0517	9.96628	10.6281	10.0517	9.919	10.081	1.01633	0.0233707	0.609085	#N/A	-0.699838
Q8R5F8	Eps8l1	ES8L1_MOUSE Epidermal growth factor receptor kinase substrate 8-like protein 1	2	15.4413	9.26399	2.27806	4.12368	16.0991	15.0146	3.36193	9.67242	7.89107	16.8538	9.44123	10.5588	1.11837	0.161395	0.772615	#N/A	-0.699721
B2KF05	Brpf3	B2KF05_MOUSE Bromodomain and PHD finger containing, 3	13	9.80611	10.1806	9.5655	9.87341	9.81167	9.7161	10.0105	10.9219	9.87804	10.2362	9.84746	10.1525	1.03098	0.0440186	0.239629	#N/A	-0.699086
P42932	Cct8	TCPQ_MOUSE T-complex protein 1 subunit theta	206	10.3574	10.3259	10.3262	9.93308	9.97156	9.96891	9.81609	9.66918	9.86192	9.76975	10.1828	9.81717	0.964091	-0.0527592	0.0138459	#N/A	-0.0768248
Q61084	Map3k3	M3K3_MOUSE Mitogen-activated protein kinase kinase kinase 3	9	10.6801	9.80211	9.21795	10.5189	10.3519	9.14759	10.2779	10.6706	9.70475	9.62813	10.1142	9.88579	0.977418	-0.0329523	0.562252	#N/A	-0.698882
Q61214	Dyrk1a	DYR1A_MOUSE Dual specificity tyrosine-phosphorylation-regulated kinase 1A	32	10.0346	9.67192	9.6217	10.9831	9.29292	9.6967	9.86934	10.42	10.0744	10.3354	9.92085	10.0792	1.01596	0.0228412	0.640212	#N/A	-0.698558
Q8BHX3	Cdca8	BOREA_MOUSE Borealin	2	13.2581	9.50314	10.2055	8.50919	12.2492	10.189	7.68461	6.91103	9.93258	11.5577	10.745	9.25498	0.861327	-0.215367	0.258482	#N/A	-0.69827
P18526		HVM55_MOUSE Ig heavy chain V region 345	2	7.96582	9.46319	8.71674	11.2433	8.68012	10.1502	10.2804	11.1764	10.6118	11.712	9.21383	10.7862	1.17065	0.227308	0.0469857	#N/A	-0.0777778
Q61189	Clns1a	ICLN_MOUSE Methylosome subunit pICln	20	11.2497	10.8596	11.7856	9.14949	9.44725	9.5296	9.50423	9.89999	9.31646	9.2581	10.4983	9.50168	0.905066	-0.143906	0.124665	#N/A	-0.697881
Q9D020	Nt5c3a	5NT3A_MOUSE Cytosolic 5'-nucleotidase 3A	46	8.67986	9.60837	9.32928	9.36893	9.30597	10.3654	10.8063	10.3815	10.836	11.3184	9.25848	10.7415	1.16018	0.214351	0.000238437	#N/A	-0.0785498
Q6PAQ4	Rexo4	REXO4_MOUSE RNA exonuclease 4	32	13.0267	10.9639	10.099	9.09838	9.47625	9.98247	9.61276	9.47718	8.94458	9.31875	10.5328	9.46715	0.898821	-0.153894	0.20521	#N/A	-0.697685
P52483	Ube2e3	UB2E3_MOUSE Ubiquitin-conjugating enzyme E2 E3	1	11.1446	10.9246	9.51326	9.90017	9.49996	10.6394	10.8242	9.35101	8.52649	9.67629	10.1965	9.80348	0.961454	-0.056711	0.496226	#N/A	-0.697585
E9Q8X5	Zbtb10	E9Q8X5_MOUSE Protein Zbtb10	6	11.0947	10.3893	10.3582	10.375	9.22651	9.81261	9.98502	9.41354	9.63856	9.70652	10.2887	9.71125	0.943871	-0.0833377	0.128425	#N/A	-0.697561
Q91WZ8	Dtnbp1	DTBP1_MOUSE Dysbindin	3	9.58411	9.51408	10.2689	10.2018	11.4841	9.17695	10.9733	9.67808	8.96407	10.1546	10.2106	9.7894	0.958749	-0.060775	0.428722	#N/A	-0.697443
F6W5S9	Chd8	F6W5S9_MOUSE Chromodomain-helicase-DNA-binding protein 8 (Fragment)	1	10.9515	10.2735	8.15707	11.5909	9.87706	11.0787	9.50007	9.16025	9.3983	10.0127	10.17	9.83	0.966568	-0.0490566	0.631209	#N/A	-0.697297
Q9DBS5	Klc4	KLC4_MOUSE Kinesin light chain 4	22	9.56634	9.6324	9.8427	11.3847	9.87967	9.1874	9.96625	10.097	9.86111	10.5825	10.0612	9.93885	0.987843	-0.0176458	0.77116	#N/A	-0.696931
Q8C1B7	42624	SEP11_MOUSE Septin-11	58	11.2743	10.5638	10.9815	8.83377	10.5614	10.4274	9.5962	9.55471	9.47713	8.72979	10.443	9.55705	0.915167	-0.127893	0.12267	#N/A	-0.696752
G3XA30	Nsmce4a	G3XA30_MOUSE MCG1618, isoform CRA_c	15	9.12768	9.5658	9.18729	11.0079	10.1441	9.38857	10.8081	10.7265	9.70959	10.3345	9.80655	10.1935	1.03945	0.0558245	0.414659	#N/A	-0.696588
P36916	Gnl1	GNL1_MOUSE Guanine nucleotide-binding protein-like 1	30	9.24738	9.44904	9.67001	10.2147	10.2218	10.3	10.7624	10.2369	9.77068	10.1271	9.76059	10.2394	1.04906	0.0690938	0.0985658	#N/A	-0.696376
P58468	Fam207a	F207A_MOUSE Protein FAM207A	18	11.4755	10.7329	11.359	9.01756	9.39258	10.3496	9.59987	10.4059	8.86778	8.79932	10.3955	9.60449	0.923908	-0.114179	0.237135	#N/A	-0.696347
Q9R0G6	Comp	COMP_MOUSE Cartilage oligomeric matrix protein	3	9.9178	10.104	10.4095	10.2203	8.02606	11.8134	13.3392	13.1573	6.97914	6.03326	9.73553	10.2645	1.05433	0.076326	0.758793	#N/A	-0.696159
Q8CE64	Znf276	ZN276_MOUSE Zinc finger protein 276	5	9.21117	9.6861	9.61743	10.8418	9.72624	10.2097	9.53034	10.7999	10.3503	10.027	9.81655	10.1834	1.03738	0.0529384	0.317045	#N/A	-0.696091
Q99N16	Cyp4f3	CP4F3_MOUSE Leukotriene-B(4) omega-hydroxylase 2	25	7.41288	9.2596	7.52805	9.72868	8.8148	12.0255	11.2539	10.8783	11.4106	11.6877	8.5488	11.4512	1.33951	0.421705	0.00173537	#N/A	-0.0790076
P29351	Ptpn6	PTN6_MOUSE Tyrosine-protein phosphatase non-receptor type 6	161	9.86725	9.61011	10.3933	10.2113	10.4362	9.52601	10.0799	9.79186	10.1234	9.96066	10.1036	9.89637	0.979486	-0.0299032	0.317498	#N/A	-0.695966
Q9D0B6	Pbdc1	PBDC1_MOUSE Protein PBDC1	31	12.4049	11.5855	11.7023	8.32403	8.29929	10.8374	10.087	11.0194	7.5874	8.15268	10.4632	9.53678	0.911458	-0.133751	0.438925	#N/A	-0.69596
P20918	Plg	PLMN_MOUSE Plasminogen	6	11.581	11.7565	10.3135	5.1205	5.87191	15.0262	14.9051	14.3431	5.73505	5.3472	8.92868	11.0713	1.23997	0.310309	0.450346	#N/A	-0.695936
Q8VDM1	Zgpat	ZGPAT_MOUSE Zinc finger CCCH-type with G patch domain-containing protein	22	10.4948	9.70505	9.69668	10.3984	10.2615	9.35645	10.3167	10.1097	9.67668	9.98406	10.1113	9.88872	0.977988	-0.0321111	0.38212	#N/A	-0.695695
E9PYK8	Arhgef4	E9PYK8_MOUSE Rho guanine nucleotide exchange factor 4	3	2.12808	1.61747	1.7447	2.52836	55.2185	23.6569	5.21344	1.66722	3.80108	2.42431	12.6474	7.35259	0.581351	-0.782519	0.661591	#N/A	-0.694933
A3KFM7	Chd6	CHD6_MOUSE Chromodomain-helicase-DNA-binding protein 6	2	7.75044	8.61783	8.15781	8.07509	15.772	17.0572	8.30246	9.75947	8.93062	7.5771	9.67463	10.3254	1.06726	0.0939145	0.784791	#N/A	-0.694578
P15314	Irf1	IRF1_MOUSE Interferon regulatory factor 1	2	11.5768	10.3457	9.63893	10.3855	9.64225	9.30831	9.09086	9.51122	9.61188	10.8885	10.3178	9.68215	0.93839	-0.0917405	0.216883	#N/A	-0.694529
Q5XFZ0		CR021_MOUSE UPF0711 protein C18orf21 homolog	1	10.7292	10.3497	10.4031	10.0369	9.07086	11.0776	10.0033	10.8607	8.28666	9.18205	10.118	9.88206	0.976686	-0.0340333	0.704473	#N/A	-0.69447
Q8K4L3	Svil	SVIL_MOUSE Supervillin	11	9.57697	9.0131	9.06851	10.3984	10.7462	10.9427	9.83347	10.3844	10.3256	9.71057	9.76064	10.2393	1.04905	0.0690768	0.286236	#N/A	-0.694378
Q9QXS1-3	Plec	PLEC_MOUSE Isoform PLEC-1A of Plectin	292	9.6981	9.27474	10.0537	10.5384	10.0983	9.89517	10.0627	10.2932	9.90969	10.1761	9.93265	10.0674	1.01356	0.0194368	0.57559	#N/A	-0.694101
O88448	Klc2	KLC2_MOUSE Kinesin light chain 2	34	9.06428	9.80209	9.79881	10.4467	9.56813	9.93775	10.3746	10.3416	10.1896	10.4765	9.736	10.264	1.05423	0.0761931	0.0768816	#N/A	-0.693823
Q61635	Ifi47	Q61635_MOUSE GTP-binding protein	69	9.86167	9.4972	9.7897	8.85887	9.17429	10.6178	10.843	10.0745	10.6856	10.5973	9.43635	10.5636	1.11946	0.162807	0.00164235	#N/A	-0.0814286
F8WH69	Ncf1	F8WH69_MOUSE Neutrophil cytosol factor 1	87	10.6465	11.1195	9.64598	10.1025	10.2	9.71223	9.42417	9.35439	9.8955	9.89914	10.3429	9.65709	0.933693	-0.0989804	0.0502688	#N/A	-0.693564
Q9CQV8	Ywhab	1433B_MOUSE 14-3-3 protein beta/alpha	34	10.7234	10.7884	10.6952	9.51994	8.62584	9.40991	9.61189	10.1764	10.0541	10.3949	10.0706	9.92944	0.985987	-0.0203591	0.774452	#N/A	-0.693496
Q9QYJ0	Dnaja2	DNJA2_MOUSE DnaJ homolog subfamily A member 2	52	9.94699	10.1475	10.1977	9.65957	9.47034	10.072	10.281	10.1191	10.1295	9.97633	9.88442	10.1156	1.02339	0.0333517	0.180976	#N/A	-0.693204
P97371	Psme1	PSME1_MOUSE Proteasome activator complex subunit 1	91	10.9543	10.2877	10.5656	8.55839	9.58694	10.2595	10.2341	10.1668	9.80821	9.57855	9.99059	10.0094	1.00189	0.0027189	0.967779	#N/A	-0.693173
Q9JKK7	Tmod2	TMOD2_MOUSE Tropomodulin-2	5	7.65401	6.98648	6.53332	15.3998	13.4787	8.08772	8.18698	7.46013	13.5968	12.6161	10.0105	9.98955	0.997911	-0.00301754	0.992829	#N/A	-0.692593
Q8K4Q6	Neil1	NEIL1_MOUSE Endonuclease 8-like 1	24	7.46627	8.5404	8.49617	11.665	11.0295	9.39256	10.0808	9.77585	11.1145	12.4389	9.43947	10.5605	1.11876	0.161904	0.288971	#N/A	-0.692545
Q9EQC8	Prcc	Q9EQC8_MOUSE Papillary renal cell carcinoma (Translocation-associated)	12	11.7721	11.9533	10.8335	8.9093	9.4609	9.82952	8.41045	9.76064	9.22869	9.8417	10.5858	9.4142	0.889322	-0.169223	0.133914	#N/A	-0.692464
Q8C4X2	Csnk1g3	KC1G3_MOUSE Casein kinase I isoform gamma-3	7	8.43761	7.88623	9.53633	11.6559	9.55721	9.72167	10.7926	10.6845	10.1415	11.5864	9.41466	10.5853	1.12435	0.169087	0.156341	#N/A	-0.692453
Q9DB85	Rrp8	RRP8_MOUSE Ribosomal RNA-processing protein 8	26	9.66301	9.50564	10.2614	9.47537	10.1989	11.489	10.0953	10.2463	9.19561	9.86945	9.82086	10.1791	1.03648	0.0516927	0.418726	#N/A	-0.692341
Q61239	Fnta	FNTA_MOUSE Protein farnesyltransferase/geranylgeranyltransferase type-1 subunit alpha	18	10.4303	10.0993	10.6361	10.18	9.90114	9.83924	10.3658	9.60104	9.20362	9.74342	10.2494	9.75062	0.951339	-0.0719685	0.0644624	#N/A	-0.692042
Q80TH2	Erbb2ip	LAP2_MOUSE Protein LAP2	64	10.3901	9.89314	10.6956	10.202	9.72571	9.74932	9.59184	10.281	9.61909	9.85226	10.1813	9.8187	0.964385	-0.052319	0.13136	#N/A	-0.691583
O88874	Ccnk	CCNK_MOUSE Cyclin-K	36	10.3946	9.72681	10.2985	10.6028	9.7516	9.17417	9.6851	9.7532	10.187	10.4262	10.1549	9.84513	0.9695	-0.0446879	0.30139	#N/A	-0.691516
Q62241	Snrpc	RU1C_MOUSE U1 small nuclear ribonucleoprotein C	14	10.2094	9.14062	10.4659	9.85297	10.4628	9.8201	10.5884	10.0592	9.78687	9.61386	10.0263	9.97369	0.994749	-0.00759609	0.865791	#N/A	-0.691195
Q62419	Sh3gl1	SH3G1_MOUSE Endophilin-A2	46	10.3541	10.0645	9.58527	10.0628	10.4573	9.73556	9.79264	9.61506	10.3663	9.96657	10.1048	9.89523	0.979261	-0.0302353	0.326323	#N/A	-0.690761
Q9CPQ5	Cenpq	CENPQ_MOUSE Centromere protein Q	5	10.0992	9.64236	8.72601	10.9748	9.64598	9.77734	10.786	9.45214	10.2915	10.6047	9.81767	10.1823	1.03714	0.052616	0.43711	#N/A	-0.690637
Q9CQB2	Fam195a	F195A_MOUSE Protein FAM195A	1	10.5399	8.36586	9.02114	5.87623	24.4801	17.4692	6.05721	7.16593	5.67443	5.34998	11.6566	8.34335	0.715759	-0.482454	0.436191	#N/A	-0.690625
Q80VJ2	Sra1	SRA1_MOUSE Steroid receptor RNA activator 1	20	12.7123	10.6721	10.466	8.60885	9.51841	9.65456	10.1313	9.92246	9.10393	9.21009	10.3955	9.60447	0.923903	-0.114186	0.321761	#N/A	-0.690517
Q501J6	Ddx17	DDX17_MOUSE Probable ATP-dependent RNA helicase DDX17	180	9.40785	9.05683	9.87626	10.14	10.4112	10.0643	10.3116	9.88158	10.6883	10.1621	9.77843	10.2216	1.04532	0.0639432	0.162648	#N/A	-0.690462
Q68FE8	Znf280d	Z280D_MOUSE Zinc finger protein 280D	14	7.62853	10.1411	8.86178	10.7687	10.139	10.2742	10.4541	10.4575	10.3756	10.8995	9.50782	10.4922	1.10353	0.142128	0.156129	#N/A	-0.690144
E9Q1A5	Zfp384	E9Q1A5_MOUSE Protein Zfp384	6	9.98281	10.8731	9.37371	9.93124	9.74881	9.96401	10.1263	9.47919	10.6276	9.89324	9.98193	10.0181	1.00362	0.00521304	0.91009	#N/A	-0.690068
Q8CFN5-4	Mef2c	MEF2C_MOUSE Isoform 4 of Myocyte-specific enhancer factor 2C	7	7.62712	7.76981	9.64877	11.7108	10.3389	9.38758	10.9365	10.9005	10.5442	11.1358	9.41908	10.5809	1.12335	0.167806	0.221437	#N/A	-0.690046
P0DJF2	Pet117	PT117_MOUSE Protein PET117 homolog, mitochondrial	4	10.7297	9.7785	10.4479	10.015	10.4034	9.60871	9.47504	10.8579	9.1043	9.57952	10.2749	9.72509	0.94649	-0.0793403	0.156008	YES	-0.69
E9PWI3	Mcc	E9PWI3_MOUSE Protein Mcc	3	9.57114	8.53013	11.6929	9.35094	11.0716	10.5938	9.99223	10.5944	9.6261	8.97682	10.0433	9.95667	0.99137	-0.0125042	0.899435	#N/A	-0.689831
O08586	Pten	PTEN_MOUSE Phosphatidylinositol 3,4,5-trisphosphate 3-phosphatase and dual-specificity protein phosphatase PTEN	9	10.9806	10.5303	9.59008	10.2167	9.43102	8.99349	10.0151	10.0006	9.84558	10.3965	10.1497	9.85025	0.970493	-0.0432099	0.443801	#N/A	-0.689826
F8VPZ5	Ercc6	F8VPZ5_MOUSE Protein Ercc6	12	10.0576	9.30006	9.91678	10.2687	10.027	9.43546	10.4885	11.1902	9.52168	9.79399	9.91403	10.086	1.01734	0.024806	0.659345	#N/A	-0.689332
Q9CQJ4	Rnf2	RING2_MOUSE E3 ubiquitin-protein ligase RING2	12	9.09817	9.82052	10.5838	10.912	9.48091	9.14475	10.3499	10.1753	9.71303	10.7216	9.97908	10.0209	1.00419	0.00603567	0.925718	#N/A	-0.689286
Q9JLB2	Mpp5	MPP5_MOUSE MAGUK p55 subfamily member 5	3	10.1045	9.96695	9.58699	11.3176	10.3421	9.95834	9.99884	9.22494	9.99688	9.50285	10.2636	9.73637	0.948628	-0.0760849	0.160728	#N/A	-0.689185
P45481	Crebbp	CBP_MOUSE CREB-binding protein	34	9.3999	9.48786	9.53111	10.5544	10.0842	10.0188	9.89523	10.4155	10.1281	10.4848	9.81149	10.1885	1.03842	0.0543949	0.180554	#N/A	-0.689062
Q9R210	Tfeb	TFEB_MOUSE Transcription factor EB	16	11.3302	10.299	8.96421	10.9015	9.53401	8.96195	9.19493	9.24484	10.9558	10.6135	10.2058	9.7942	0.959672	-0.0593869	0.509992	#N/A	-0.689053
Q8BWD8	Cdk19	CDK19_MOUSE Cyclin-dependent kinase 19	6	10.6269	11.0487	10.467	11.7377	7.60756	7.54501	10.1876	9.81138	9.31772	11.6504	10.2976	9.70242	0.942205	-0.0858874	0.556998	#N/A	-0.689022
A2AIX1	Sec16a	A2AIX1_MOUSE Protein Sec16a	73	9.54327	9.43527	9.57164	10.051	9.07055	10.4649	10.1099	12.4359	9.52357	9.79391	9.53435	10.4656	1.09768	0.134454	0.148746	#N/A	-0.688809
Q60611	Satb1	SATB1_MOUSE DNA-binding protein SATB1	66	9.74955	10.2756	10.3666	10.4835	9.52866	9.44292	8.78584	9.84531	10.3517	11.1703	10.0808	9.91921	0.983973	-0.0233098	0.72995	#N/A	-0.688743
Q9DB00	Gon4l	GON4L_MOUSE GON-4-like protein	27	10.4809	10.5726	10.0602	10.1459	9.57148	9.85934	10.0103	9.82583	9.55204	9.92143	10.1662	9.83379	0.967301	-0.0479636	0.141414	#N/A	-0.688496
E9Q2M9	Wdfy4	E9Q2M9_MOUSE Protein Wdfy4	253	8.48353	8.6476	9.35183	10.308	9.59566	10.5599	10.7817	10.3309	10.7754	11.1653	9.27732	10.7226	1.15579	0.20888	0.0087557	#N/A	-0.0815497
Q8CG47	Smc4	SMC4_MOUSE Structural maintenance of chromosomes protein 4	52	10.1273	9.21564	9.53287	10.5559	10.6626	10.1123	9.77195	9.12713	10.0771	10.8172	10.0189	9.98114	0.996235	-0.00544272	0.925953	#N/A	-0.687792
Q8BJF9	Chmp2b	CHM2B_MOUSE Charged multivesicular body protein 2b	27	9.99878	9.90109	9.82764	10.2565	9.88693	10.2247	10.136	10.0133	9.71624	10.0388	9.97419	10.0258	1.00518	0.00744721	0.664499	#N/A	-0.687324
Q8BU04	Ubr7	UBR7_MOUSE Putative E3 ubiquitin-protein ligase UBR7	33	9.68496	10.0501	10.1636	9.57416	10.2289	10.0354	9.92829	9.97523	9.90401	10.4555	9.94034	10.0597	1.01201	0.0172176	0.493617	#N/A	-0.686588
Q4G0F8	Ubn1	UBN1_MOUSE Ubinuclein-1	19	10.3895	9.25954	9.4166	10.5984	10.5722	9.32843	10.393	9.8208	10.0258	10.1958	10.0472	9.95277	0.990596	-0.013631	0.792426	#N/A	-0.686167
Q06649	Sh3bp2	3BP2_MOUSE SH3 domain-binding protein 2	12	8.72579	9.28956	9.37202	10.8623	10.325	9.52753	10.3093	10.2095	10.5444	10.8346	9.71493	10.2851	1.05869	0.082275	0.242668	#N/A	-0.686047
Q91YK2	Rrp1b	RRP1B_MOUSE Ribosomal RNA processing protein 1 homolog B	49	10.5342	10.4847	10.781	9.04875	9.56066	11.0602	10.3405	10.327	8.86023	9.00285	10.0819	9.91816	0.983762	-0.0236183	0.769366	#N/A	-0.685912
Q5SV77	Ggnbp2	GGNB2_MOUSE Gametogenetin-binding protein 2	4	8.15798	7.24478	11.3091	10.6429	10.5137	10.8723	9.62934	11.2528	10.4711	9.906	9.57369	10.4263	1.08906	0.123081	0.357832	#N/A	-0.685489
Q9DAK9	Phpt1	PHP14_MOUSE 14 kDa phosphohistidine phosphatase	12	10.709	12.0704	10.2024	8.90063	7.96845	7.93281	10.7997	10.6744	10.0369	10.7053	9.97018	10.0298	1.00598	0.00860513	0.948621	#N/A	-0.685484
Q8CG48	Smc2	SMC2_MOUSE Structural maintenance of chromosomes protein 2	103	10.2942	8.92827	9.51005	10.4007	10.5216	10.327	9.8795	9.28788	10.1762	10.6745	9.93096	10.069	1.0139	0.019917	0.730279	#N/A	-0.685306
Q3UHI4	Tmed8	TMED8_MOUSE Protein TMED8	8	10.2658	10.0964	10.1341	10.9509	8.22321	8.87012	10.254	9.34975	11.0203	10.8355	9.93408	10.0659	1.01327	0.0190225	0.836219	#N/A	-0.685276
P63073	Eif4e	IF4E_MOUSE Eukaryotic translation initiation factor 4E	20	10.198	10.6391	10.9649	9.83288	9.74757	9.5613	9.68078	10.1648	9.5077	9.70287	10.2765	9.72349	0.946188	-0.0798015	0.0790671	#N/A	-0.685253
Q3UHC0	Tnrc6c	TNR6C_MOUSE Trinucleotide repeat-containing gene 6C protein	10	9.58262	9.3173	9.1638	10.5118	11.6951	10.7283	9.69884	9.74645	9.91822	9.63753	10.0541	9.94587	0.989233	-0.0156182	0.84068	#N/A	-0.685207
Q8K2X2	Rbm48	RBM48_MOUSE RNA-binding protein 48	3	10.0764	10.2925	10.1851	9.76349	10.2081	9.67273	9.83505	10.204	10.0796	9.68305	10.1051	9.89489	0.979195	-0.0303312	0.174848	#N/A	-0.684906
Q64331	Myo6	MYO6_MOUSE Unconventional myosin-VI	2	10.0169	9.73955	9.72971	12.0601	10.3168	9.80318	8.70338	10.1495	10.019	9.46191	10.3726	9.62739	0.928155	-0.107562	0.187766	#N/A	-0.684743
E9Q6A1	Prdm15	E9Q6A1_MOUSE Protein Prdm15	4	9.34968	10.5379	9.4179	11.446	9.79887	9.99261	9.14476	10.141	9.52078	10.6505	10.1101	9.88993	0.978226	-0.0317608	0.655635	#N/A	-0.684495
Q571B6	Whamm	WHAMM_MOUSE WASP homolog-associated protein with actin, membranes and microtubules	2	8.73365	8.26745	10.3892	10.6214	10.0736	10.2089	11.2012	10.326	9.8941	10.2845	9.61706	10.3829	1.07964	0.110547	0.192766	#N/A	-0.684489
P49025	Cit	CTRO_MOUSE Citron Rho-interacting kinase	5	9.06944	9.35966	8.29555	8.30971	10.5744	14.8083	9.39271	8.85952	12.3826	8.94815	9.12175	10.8783	1.19256	0.254064	0.218828	#N/A	-0.684136
Q9Z0R6	Itsn2	ITSN2_MOUSE Intersectin-2	82	9.77565	9.48468	9.95061	10.5134	10.0508	9.90253	9.78272	9.85971	10.276	10.4039	9.95503	10.045	1.00904	0.0129763	0.680411	#N/A	-0.684087
P57776-2	Eef1d	EF1D_MOUSE Isoform 2 of Elongation factor 1-delta	61	11.0874	10.4534	11.2634	8.42441	9.34274	10.2451	10.9968	10.5456	9.01643	8.62474	10.1143	9.88573	0.977405	-0.0329722	0.754806	#N/A	-0.684047
Q9D6J5	Ndufb8	NDUB8_MOUSE NADH dehydrogenase [ubiquinone] 1 beta subcomplex subunit 8, mitochondrial	16	9.89127	8.75158	9.89409	11.6588	7.95179	9.14062	10.8257	10.4881	10.7863	10.6118	9.62951	10.3705	1.07695	0.106952	0.331446	YES	-0.683871
Q8VCS6	Med9	MED9_MOUSE Mediator of RNA polymerase II transcription subunit 9	2	14.7717	8.71632	14.9112	7.00887	5.93908	8.25205	10.2008	8.78214	9.83555	11.5824	10.2694	9.73059	0.947529	-0.0777578	0.799402	#N/A	-0.683803
Q7TT28	Rexo1	REXO1_MOUSE RNA exonuclease 1 homolog	6	9.88327	10.1388	9.99267	10.6509	9.13758	9.98315	10.3409	10.236	9.69025	9.94644	9.96064	10.0393	1.0079	0.0113547	0.780863	#N/A	-0.68343
Q8CGN4	Bcor	BCOR_MOUSE BCL-6 corepressor	21	9.94739	10.1617	10.3349	10.2038	9.72373	10.0812	10.0268	10.7984	8.84343	9.87866	10.0743	9.9257	0.985249	-0.0214397	0.67318	#N/A	-0.6834
Q9QXK2	Rad18	RAD18_MOUSE E3 ubiquitin-protein ligase RAD18	7	10.18	9.86424	9.18135	10.7132	10.0626	10.1746	9.66391	9.57461	10.1568	10.4287	10.0003	9.99972	0.999945	-7.99253e-05	0.998565	#N/A	-0.683301
Q8CGU1	Calcoco1	CACO1_MOUSE Calcium-binding and coiled-coil domain-containing protein 1	25	9.72769	10.1295	10.3387	9.5292	9.88324	10.3072	10.0126	11.8678	8.9387	9.26548	9.92167	10.0784	1.01579	0.022606	0.780512	#N/A	-0.683068
Q8VDS8	Stx18	STX18_MOUSE Syntaxin-18	4	11.5205	9.75227	8.45459	10.5987	10.6355	10.16	10.0826	9.19127	8.6658	10.9388	10.1923	9.80769	0.962264	-0.0554955	0.572571	#N/A	-0.682335
Q8R4U6	Top1mt	TOP1M_MOUSE DNA topoisomerase I, mitochondrial	1	10.4254	10.4759	9.53093	10.0344	9.87788	8.7021	8.70061	11.5462	9.84832	10.8582	10.0689	9.93109	0.986313	-0.019883	0.826927	YES	-0.682293
Q9QWY8	Asap1	ASAP1_MOUSE Arf-GAP with SH3 domain, ANK repeat and PH domain-containing protein 1	21	9.5958	9.1602	9.72808	10.8657	11.3562	9.57344	9.40727	9.28569	10.4463	10.5814	10.1412	9.85882	0.972156	-0.0407409	0.586883	#N/A	-0.681779
Q9Z108	Stau1	STAU1_MOUSE Double-stranded RNA-binding protein Staufen homolog 1	16	10.0224	9.99816	10.7573	10.3159	9.79067	10.0576	9.75589	10.4652	9.12164	9.71528	10.1769	9.82312	0.965238	-0.0510427	0.240167	#N/A	-0.681725
O88852	Tspyl1	TSYL1_MOUSE Testis-specific Y-encoded-like protein 1	8	10.4291	10.2341	10.803	9.74537	10.0491	9.86939	10.1797	9.94372	9.34501	9.40159	10.2521	9.74788	0.950815	-0.0727635	0.069432	#N/A	-0.68153
A2AU91	Trp53bp1	A2AU91_MOUSE Tumor suppressor p53-binding protein 1	75	9.18569	9.56202	10.0109	10.4929	9.32558	10.5213	10.244	10.1945	9.99918	10.464	9.71542	10.2846	1.05859	0.0821371	0.0758851	#N/A	-0.681463
Q9D7G4	Eurl	EURL_MOUSE Protein EURL homolog	3	12.0296	10.7748	10.1828	9.98376	9.04731	9.49822	8.93985	9.97367	9.77223	9.79786	10.4037	9.59637	0.922403	-0.11653	0.183647	#N/A	-0.681379
Q62095	Ddx3y	DDX3Y_MOUSE ATP-dependent RNA helicase DDX3Y	125	8.98275	9.30985	10.1912	9.98988	10.7065	10.3475	9.94185	9.88113	10.3153	10.3341	9.83604	10.164	1.03334	0.047316	0.361801	#N/A	-0.681155
P61982	Ywhag	1433G_MOUSE 14-3-3 protein gamma	54	12.2004	11.6084	10.6285	9.00616	9.14104	9.69193	8.9992	10.2558	9.18662	9.28188	10.5169	9.48309	0.9017	-0.149281	0.18871	#N/A	-0.680162
O89114	Dnajb5	DNJB5_MOUSE DnaJ homolog subfamily B member 5	2	9.74318	9.79839	9.849	10.8743	10.9061	10.1013	10.5762	8.94826	9.28642	9.91699	10.2342	9.76583	0.954236	-0.0675823	0.270701	#N/A	-0.679885
Q09XV5	Chd8	CHD8_MOUSE Chromodomain-helicase-DNA-binding protein 8	66	9.90357	9.71256	10.0802	10.3222	9.77833	9.99735	10.1666	9.97248	9.98483	10.0819	9.95937	10.0406	1.00816	0.0117234	0.516399	#N/A	-0.679667
Q921N6	Ddx27	DDX27_MOUSE Probable ATP-dependent RNA helicase DDX27	76	10.5187	10.7196	11.297	9.14391	10.5208	10.1639	9.8687	10.1898	8.76755	8.81016	10.44	9.56002	0.915711	-0.127036	0.10271	#N/A	-0.679605
B2RUR8	Otud7b	OTU7B_MOUSE OTU domain-containing protein 7B	34	10.2136	10.0719	10.3834	10.6186	9.59795	9.9165	9.50986	9.69547	9.77617	10.2165	10.1771	9.8229	0.965197	-0.0511042	0.13171	#N/A	-0.679405
Q9DCT8	Crip2	CRIP2_MOUSE Cysteine-rich protein 2	1	10.1713	9.43038	9.96689	11.8702	9.57172	9.78851	8.7622	8.06636	11.3195	11.0529	10.2021	9.79789	0.96038	-0.0583223	0.614602	#N/A	-0.679327
G5E905	Zfp871	G5E905_MOUSE Protein Zfp871	3	9.45819	10.159	9.19297	11.1187	9.99612	9.42056	10.4707	9.39632	10.3627	10.4247	9.985	10.015	1.003	0.00432809	0.944357	#N/A	-0.679187
Q9CQX6	Gm16286	Q9CQX6_MOUSE MCG141091, isoform CRA_a	8	10.7433	11.3056	9.93047	10.1119	8.93516	9.73927	9.7192	9.65965	9.73719	10.1183	10.2053	9.79472	0.959769	-0.0592402	0.367291	#N/A	-0.679091
Q9D0I8	Mrto4	MRT4_MOUSE mRNA turnover protein 4 homolog	46	11.3679	10.4206	10.9708	9.10403	10.1832	10.2422	10.0198	9.44384	9.294	8.95364	10.4093	9.5907	0.921358	-0.118166	0.116362	#N/A	-0.679079
Q9EST3	Eif4enif1	4ET_MOUSE Eukaryotic translation initiation factor 4E transporter	29	10.636	10.104	10.8904	9.5865	9.82977	10.3219	10.0538	10.3324	8.95483	9.29026	10.2093	9.79064	0.958989	-0.060414	0.294896	#N/A	-0.679044
O35295	Purb	PURB_MOUSE Transcriptional activator protein Pur-beta	32	8.44402	8.8421	10.5198	9.88391	10.6149	10.4625	10.2081	10.3721	10.2293	10.4233	9.66095	10.3391	1.07019	0.0978687	0.197628	#N/A	-0.678704
Q7TQH0-2	Atxn2l	ATX2L_MOUSE Isoform 2 of Ataxin-2-like protein	4	12.2483	11.4358	11.4443	9.47516	9.03181	9.75588	9.71321	10.4468	7.9575	8.49125	10.7271	9.27293	0.864442	-0.21016	0.0997614	#N/A	-0.678678
Q7TMR0	Prcp	PCP_MOUSE Lysosomal Pro-X carboxypeptidase	13	8.1796	8.75231	10.0248	10.8995	8.44234	10.1478	10.3285	10.4845	11.0794	11.6612	9.25971	10.7403	1.15989	0.213993	0.0445853	#N/A	-0.0820774
Q9CQ36	Pole4	DPOE4_MOUSE DNA polymerase epsilon subunit 4	4	11.2054	11.1341	11.349	9.861	9.98391	9.32603	9.26978	10.3337	8.19226	9.3449	10.7067	9.29333	0.867994	-0.204243	0.0166082	#N/A	-0.0822034
Q60631	Grb2	GRB2_MOUSE Growth factor receptor-bound protein 2	50	9.9735	10.5117	10.2633	9.03769	10.0744	9.77405	9.55201	10.3554	10.2135	10.2445	9.97212	10.0279	1.00559	0.0080465	0.855616	#N/A	-0.678341
Q64697	Ptprcap	PTCA_MOUSE Protein tyrosine phosphatase receptor type C-associated protein	11	8.54566	8.91805	9.12035	10.4638	9.4135	10.4229	10.5332	11.271	10.6683	10.6432	9.29227	10.7077	1.15233	0.204548	0.00858362	#N/A	-0.0832487
E9QMX7	Arhgap30	E9QMX7_MOUSE Rho GTPase-activating protein 30	75	10.0455	9.44716	9.62029	10.478	10.2857	9.77632	9.68761	10.4622	9.98154	10.2157	9.97533	10.0247	1.00495	0.00711885	0.843504	#N/A	-0.678134
Q8BHG9	Cggbp1	CGBP1_MOUSE CGG triplet repeat-binding protein 1	23	8.89934	9.36509	9.87952	10.3686	10.545	9.68494	10.0655	10.1024	10.4643	10.6252	9.81151	10.1885	1.03842	0.05439	0.319953	#N/A	-0.677844
Q8R3L8	Cdk8	CDK8_MOUSE Cyclin-dependent kinase 8	2	7.69666	8.59123	11.5856	9.90689	10.7758	12.0582	9.00494	9.86044	9.0639	11.4563	9.71124	10.2888	1.05947	0.0833417	0.557922	#N/A	-0.677802
O54916	Reps1	REPS1_MOUSE RalBP1-associated Eps domain-containing protein 1	23	10.477	10.2499	9.85708	10.5821	9.73273	9.38144	9.78649	9.86221	9.47129	10.5999	10.1798	9.82027	0.964685	-0.0518698	0.225597	#N/A	-0.677484
Q9JJU8	Sh3bgrl	SH3L1_MOUSE SH3 domain-binding glutamic acid-rich-like protein	21	9.78289	10.2475	10.3912	8.81229	9.60665	10.2501	10.5746	10.4671	10.0844	9.78325	9.76811	10.2319	1.04748	0.0669219	0.189135	#N/A	-0.677193
Q7TQH0	Atxn2l	ATX2L_MOUSE Ataxin-2-like protein	91	11.2029	10.6564	10.755	9.30505	9.6095	10.1852	9.77193	9.97234	9.26719	9.27456	10.3058	9.69424	0.940662	-0.088252	0.183204	#N/A	-0.677121
D3YWT1	Hnrnph3	D3YWT1_MOUSE MCG11326, isoform CRA_b	25	9.81673	9.89307	9.05174	10.2055	9.86692	10.1116	10.0066	9.78791	10.8368	10.4231	9.76679	10.2332	1.04775	0.067301	0.115698	#N/A	-0.677039
P59110	Senp1	SENP1_MOUSE Sentrin-specific protease 1	29	8.43704	8.95224	9.98905	10.4283	10.3712	10.3343	10.8193	10.7187	9.86934	10.0806	9.63557	10.3644	1.07564	0.105202	0.151729	#N/A	-0.677031
Q8VD31	Tapbpl	TPSNR_MOUSE Tapasin-related protein	32	9.72952	9.61087	9.15887	10.3524	9.27284	10.0082	10.6052	9.97168	10.5472	10.7431	9.6249	10.3751	1.07794	0.108278	0.0233986	#N/A	-0.0847007
Q8R1S4	Mtss1	MTSS1_MOUSE Metastasis suppressor protein 1	24	9.7776	9.39368	9.78883	10.2118	9.9915	9.48213	10.194	10.091	10.5875	10.4819	9.83268	10.1673	1.03403	0.0482806	0.199041	#N/A	-0.676285
Q9DBH0	Wwp2	WWP2_MOUSE NEDD4-like E3 ubiquitin-protein ligase WWP2	16	9.75315	9.52685	10.7092	10.9825	9.51436	9.62931	9.78274	10.2782	9.74591	10.0778	10.0972	9.90279	0.980745	-0.0280498	0.584718	#N/A	-0.675977
Q8R5H1-2	Usp15	UBP15_MOUSE Isoform 2 of Ubiquitin carboxyl-terminal hydrolase 15	2	9.67554	9.6591	9.86669	9.42661	10.3508	11.0607	9.55973	10.5394	10.2404	9.62101	9.79575	10.2042	1.0417	0.0589423	0.251239	#N/A	-0.675971
B0R0Y8	Sh3kbp1	B0R0Y8_MOUSE SH3 domain-containing kinase-binding protein 1 (Fragment)	1	9.5918	10.0075	11.0091	10.4151	9.99775	9.43187	9.41174	10.017	10.1593	9.95876	10.2042	9.79573	0.959966	-0.0589446	0.197024	#N/A	-0.675598
Q64287	Irf4	IRF4_MOUSE Interferon regulatory factor 4	71	8.93675	9.77797	10.5922	10.0743	9.12414	9.81656	11.2696	10.9616	9.58644	9.86047	9.70107	10.2989	1.06163	0.0862789	0.227211	#N/A	-0.675333
Q8CBC4	Cnst	CNST_MOUSE Consortin	1	9.62646	9.42339	8.69339	11.1304	8.69585	9.83033	10.5588	10.4077	9.52597	12.1077	9.5139	10.4861	1.10219	0.14037	0.16209	#N/A	-0.675246
Q9EP97	Senp3	SENP3_MOUSE Sentrin-specific protease 3	27	10.2053	10.2136	10.6152	9.50761	9.41453	10.1152	10.4354	9.9733	9.84674	9.6731	9.99125	10.0087	1.00175	0.00252472	0.94903	#N/A	-0.675
Q923B1	Dbr1	DBR1_MOUSE Lariat debranching enzyme	18	10.1516	10.273	10.4512	10.7523	8.94299	8.61222	9.36787	10.6315	10.3033	10.514	10.1142	9.88578	0.977414	-0.0329584	0.658412	#N/A	-0.674909
Q69ZF7	Cnnm4	CNNM4_MOUSE Metal transporter CNNM4	3	4.6859	6.04501	8.91765	10.8865	9.30835	10.194	16.2533	11.4184	11.0841	11.2069	7.96868	12.0313	1.50983	0.594384	0.0316984	#N/A	-0.0885863
P61219	Polr2f	RPAB2_MOUSE DNA-directed RNA polymerases I, II, and III subunit RPABC2	3	21.0514	20.0146	8.78349	8.08533	6.96177	7.05795	6.5543	7.27843	6.69162	7.5211	12.9793	7.02068	0.540913	-0.886532	0.127116	#N/A	-0.674803
F6U4F1	Sh3tc1	F6U4F1_MOUSE Protein Sh3tc1 (Fragment)	3	8.38584	9.44079	8.48322	10.3637	9.76939	10.2371	11.5928	11.061	10.2353	10.4307	9.28859	10.7114	1.15318	0.205613	0.0175458	#N/A	-0.0910122
Q67FY2	Bcl9l	BCL9L_MOUSE B-cell CLL/lymphoma 9-like protein	3	11.3797	11.6388	10.4447	8.23424	10.2998	9.32811	10.4767	9.37528	9.58069	9.24195	10.3994	9.60055	0.923178	-0.115319	0.266721	#N/A	-0.674699
O08550	Kmt2b	KMT2B_MOUSE Histone-lysine N-methyltransferase 2B	29	9.91129	10.0226	9.38856	10.7003	9.8079	9.88647	10.2684	10.0073	9.84493	10.1623	9.96613	10.0339	1.0068	0.00977429	0.777378	#N/A	-0.674641
Q8R5H1	Usp15	UBP15_MOUSE Ubiquitin carboxyl-terminal hydrolase 15	57	9.92638	10.0682	10.1048	10.1911	9.85281	9.9333	10.2563	9.70064	9.83851	10.1278	10.0287	9.97131	0.994282	-0.0082736	0.639414	#N/A	-0.674618
P61759	Vbp1	PFD3_MOUSE Prefoldin subunit 3	37	10.8539	10.5407	10.8541	9.07522	10.1966	10.1804	9.60659	10.0098	9.4526	9.23015	10.3041	9.69591	0.940975	-0.0877711	0.154403	#N/A	-0.67449
Q9CQC7	Ndufb4	NDUB4_MOUSE NADH dehydrogenase [ubiquinone] 1 beta subcomplex subunit 4	17	6.62793	6.68742	10.6977	12.8396	9.67225	10.2024	10.6624	10.3966	10.2291	11.9846	9.30498	10.695	1.14939	0.200864	0.31753	#N/A	-0.674419
Q9Z1P6	Ndufa7	NDUA7_MOUSE NADH dehydrogenase [ubiquinone] 1 alpha subcomplex subunit 7	48	9.76683	9.02995	9.63457	10.3459	10.3644	10.1967	10.1635	10.0956	10.6946	9.70792	9.82833	10.1717	1.03493	0.0495375	0.282429	YES	-0.674336
B1AQJ2	Usp36	UBP36_MOUSE Ubiquitin carboxyl-terminal hydrolase 36	29	10.6845	11.2396	11.0998	9.63044	9.56053	10.324	9.91258	9.94118	8.50248	9.10482	10.443	9.55701	0.915162	-0.127901	0.106583	#N/A	-0.674317
Q8BHS3	Rbm22	RBM22_MOUSE Pre-mRNA-splicing factor RBM22	44	9.62929	9.76556	9.87301	10.1636	10.1717	9.80086	9.88147	9.85705	10.3947	10.4627	9.92063	10.0794	1.016	0.0228995	0.404754	#N/A	-0.674286
E9Q374	Baz2a	E9Q374_MOUSE Bromodomain adjacent to zinc finger domain protein 2A	31	9.5032	9.43704	10.2119	10.2579	9.83615	9.87182	10.3288	10.3782	9.88006	10.2951	9.84924	10.1508	1.03062	0.0435088	0.185963	#N/A	-0.674258
Q8CBW3	Abi1	ABI1_MOUSE Abl interactor 1	25	13.1267	12.5899	9.92355	8.89928	8.27076	9.31321	8.9531	9.2963	9.86788	9.75923	10.562	9.43794	0.893572	-0.162344	0.317096	#N/A	-0.674012
Q9DAW9	Cnn3	CNN3_MOUSE Calponin-3	41	9.62758	10.5868	9.59273	10.678	10.0231	9.52791	9.5281	9.60462	10.6524	10.1788	10.1016	9.89837	0.979877	-0.0293275	0.544675	#N/A	-0.673939
Q60520	Sin3a	SIN3A_MOUSE Paired amphipathic helix protein Sin3a	77	9.71942	9.67253	9.56098	10.2461	10.2775	9.93404	10.2049	9.89775	10.1975	10.2893	9.89531	10.1047	1.02116	0.03021	0.267033	#N/A	-0.673391
B9EJ86	Osbpl8	B9EJ86_MOUSE Oxysterol-binding protein	57	10.0016	9.66732	10.2443	10.5708	9.2795	9.79403	10.5377	10.411	9.25682	10.2369	9.9527	10.0473	1.0095	0.013646	0.777899	#N/A	-0.673116
F6Q750	Macf1	F6Q750_MOUSE Microtubule-actin cross-linking factor 1 (Fragment)	2	7.21008	9.97991	8.44427	11.9216	9.47173	10.4886	10.1131	10.847	10.7676	10.7562	9.40552	10.5945	1.12641	0.171736	0.207164	#N/A	-0.673064
P70302	Stim1	STIM1_MOUSE Stromal interaction molecule 1	17	9.97164	10.6523	9.37558	10.4647	9.17932	9.79769	10.2199	10.3397	9.54556	10.4537	9.92871	10.0713	1.01436	0.0205734	0.68585	#N/A	-0.672847
Q9DBX2	Pdcl	PHLP_MOUSE Phosducin-like protein	18	10.5561	10.15	10.0116	9.70499	9.65212	9.89166	9.85704	10.9624	9.47257	9.74146	10.015	9.98503	0.997011	-0.00431886	0.924238	#N/A	-0.672757
Q9QX11	Cyth1	CYH1_MOUSE Cytohesin-1	22	7.37905	8.83216	8.94336	11.0645	10.3161	9.93915	9.90693	10.6266	11.0936	11.8985	9.30703	10.693	1.14891	0.200267	0.107244	#N/A	-0.672362
Q5D1E7	Zc3h12a	ZC12A_MOUSE Ribonuclease ZC3H12A	9	10.2409	9.69762	9.66557	9.49616	10.9079	10.1007	9.83899	10.758	9.76643	9.52768	10.0016	9.99836	0.999673	-0.000471762	0.992432	#N/A	-0.672315
E9PUA7	Tpd52	E9PUA7_MOUSE Tumor protein D52	17	9.65333	9.18476	10.8714	9.08928	10.1316	10.3871	9.86631	11.1535	9.76425	9.89856	9.78607	10.2139	1.04372	0.061738	0.33777	#N/A	-0.672165
Q8BG93	Nudt15	NUD15_MOUSE Probable 8-oxo-dGTP diphosphatase NUDT15	5	9.19383	10.7835	9.95471	10.6363	9.42978	8.19048	9.41727	9.86212	10.5413	11.9907	9.99962	10.0004	1.00008	0.000108202	0.999184	#N/A	-0.671765
Q03141	Mark3	MARK3_MOUSE MAP/microtubule affinity-regulating kinase 3	42	9.41091	9.05318	9.58717	10.3267	10.138	10.5864	10.0918	10.3844	10.1278	10.2936	9.70319	10.2968	1.06118	0.0856647	0.0629188	#N/A	-0.671713
Q9D219	Bcl9	BCL9_MOUSE B-cell CLL/lymphoma 9 protein	1	11.1672	9.80461	9.20046	11.2416	9.12456	9.10039	9.87346	10.2784	9.80096	10.4083	10.1077	9.8923	0.978691	-0.0310746	0.691692	#N/A	-0.671579
Q8BMK4	Ckap4	CKAP4_MOUSE Cytoskeleton-associated protein 4	77	10.1323	10.9113	9.27299	10.2587	9.81671	10.2663	9.31848	9.60596	10.7369	9.68033	10.0784	9.92159	0.984441	-0.0226228	0.68363	#N/A	-0.671478
Q8K4L0	Ddx54	DDX54_MOUSE ATP-dependent RNA helicase DDX54	50	9.79169	9.5526	11.412	9.43319	9.96083	10.0458	10.4755	10.8135	9.16673	9.34816	10.0301	9.96994	0.994006	-0.00867409	0.902953	#N/A	-0.670824
D3YTR4	Mbd3	D3YTR4_MOUSE Methyl-CpG-binding domain protein 3	1	9.14032	10.6261	11.0556	10.3958	9.98921	10.3747	9.7993	9.54171	10.1379	8.93934	10.2414	9.75859	0.952856	-0.0696692	0.274455	#N/A	-0.670819
Q9QXN3	Trip4	TRIP4_MOUSE Activating signal cointegrator 1	23	9.13169	8.75563	9.61376	10.6819	10.9156	9.97646	11.3101	9.98072	9.78858	9.84552	9.81972	10.1803	1.03672	0.0520235	0.502967	#N/A	-0.67074
Q9ER41	Tor1b	TOR1B_MOUSE Torsin-1B	13	8.11806	7.81469	9.9252	10.68	9.59843	10.4754	11.6198	10.8727	10.1868	10.709	9.22728	10.7727	1.16749	0.223409	0.0446487	#N/A	-0.0916667
Q9CPV5	Pmf1	PMF1_MOUSE Polyamine-modulated factor 1	1	9.77702	8.47393	10.3909	9.54521	9.86162	10.214	10.9307	11.9042	9.2302	9.67229	9.60974	10.3903	1.08122	0.112666	0.21253	#N/A	-0.670297
Q7TT00	Supt20h	SP20H_MOUSE Transcription factor SPT20 homolog	11	9.37393	9.23928	9.8197	10.4955	9.87829	9.90992	10.475	10.1571	10.3803	10.2709	9.76134	10.2386	1.0489	0.0688735	0.100209	#N/A	-0.670189
O88508	Dnmt3a	DNM3A_MOUSE DNA (cytosine-5)-methyltransferase 3A	38	11.089	10.3534	9.92868	10.0012	8.61708	11.1044	10.0861	9.81886	9.3633	9.63805	9.99787	10.0021	1.00043	0.00061603	0.993428	#N/A	-0.670044
Q61827	Mafk	MAFK_MOUSE Transcription factor MafK	12	9.18652	8.97646	9.40306	11.0487	10.7227	9.94354	10.5019	9.78609	10.1626	10.2685	9.86749	10.1325	1.02686	0.0382391	0.576751	#N/A	-0.669872
Q9CQX8	Mrps36	RT36_MOUSE 28S ribosomal protein S36, mitochondrial	11	18.4875	19.1504	8.67128	6.85241	9.05153	8.8448	5.74911	7.07811	7.89569	8.2192	12.4426	7.55738	0.607378	-0.719332	0.137533	YES	-0.669608
P51863	Atp6v0d1	VA0D1_MOUSE V-type proton ATPase subunit d 1	31	9.26777	9.54146	9.71523	9.86112	9.23724	10.3019	10.6195	10.5267	10.5072	10.4219	9.52456	10.4754	1.09983	0.137286	0.000569604	#N/A	-0.0925926
Q8VE62	Paip1	PAIP1_MOUSE Polyadenylate-binding protein-interacting protein 1	8	8.81073	9.53191	10.1326	8.95803	10.4769	10.6787	10.0572	11.0288	9.89648	10.4287	9.58203	10.418	1.08724	0.120671	0.0666686	#N/A	-0.669
B7ZCC4	Atxn7l2	B7ZCC4_MOUSE Protein Atxn7l2	2	9.9204	10.1818	8.89844	11.2426	11.5403	9.08989	11.0788	10.319	8.06584	9.66292	10.3567	9.64329	0.931115	-0.102968	0.339184	#N/A	-0.668533
Q61026	Ncoa2	NCOA2_MOUSE Nuclear receptor coactivator 2	21	9.35794	9.41866	9.656	10.8412	10.2423	9.94951	10.0936	10.1568	10.0452	10.2388	9.90322	10.0968	1.01955	0.027926	0.533683	#N/A	-0.668126
Q920B9	Supt16h	SP16H_MOUSE FACT complex subunit SPT16	155	9.46942	9.51681	10.1877	10.2376	10.4365	9.74631	10.0484	9.78157	10.4425	10.1331	9.96961	10.0304	1.0061	0.00876729	0.804583	#N/A	-0.667908
Q08509	Eps8	EPS8_MOUSE Epidermal growth factor receptor kinase substrate 8	1	10.7598	10.5382	9.23211	11.3016	10.8349	8.62499	8.508	9.01329	10.718	10.4691	10.5333	9.46668	0.898736	-0.154031	0.108508	#N/A	-0.667844
Q9Z0J0	Npc2	NPC2_MOUSE Epididymal secretory protein E1	15	8.80657	10.0087	10.0386	9.20136	9.31244	10.5953	11.1995	10.4391	10.4248	9.97358	9.47353	10.5265	1.11114	0.152045	0.0100513	#N/A	-0.0932886
Q9DCI9	Mrpl32	RM32_MOUSE 39S ribosomal protein L32, mitochondrial	7	10.1767	10.1998	9.82497	10.1632	9.73028	10.1025	10.1335	9.77392	10.2824	9.61271	10.019	9.98101	0.996209	-0.00547994	0.817659	YES	-0.66738
Q8BGT0	Ostm1	OSTM1_MOUSE Osteopetrosis-associated transmembrane protein 1	4	8.52003	8.87185	8.58079	9.76168	9.46281	10.6789	11.7885	11.2965	10.7337	10.3052	9.03943	10.9606	1.21253	0.278017	0.000684037	#N/A	-0.0970414
Q9Z0R4	Itsn1	ITSN1_MOUSE Intersectin-1	11	9.31846	9.12592	9.52501	10.7198	10.952	9.71144	10.0446	10.8956	10.0462	9.66091	9.92824	10.0717	1.01445	0.0207048	0.753376	#N/A	-0.667095
Q99N19	Cyp4f13	Q99N19_MOUSE Cytochrome P450 CYP4F13	4	8.19311	7.91018	9.38183	9.71097	10.1672	10.6307	11.4453	10.6994	11.0633	10.7981	9.07266	10.9274	1.20443	0.268348	0.0105405	#N/A	-0.0998088
Q80TE0	Rpap1	RPAP1_MOUSE RNA polymerase II-associated protein 1	21	9.89348	9.65607	9.91628	9.56476	9.48332	10.3536	10.4064	10.9259	9.88591	9.91428	9.70278	10.2972	1.06126	0.0857843	0.0320072	#N/A	-0.101207
Q8C0T5	Sipa1l1	SI1L1_MOUSE Signal-induced proliferation-associated 1-like protein 1	2	8.28179	8.55358	9.42952	11.0342	10.8167	9.5275	10.411	9.19044	11.6381	11.1171	9.62316	10.3768	1.07832	0.108783	0.333384	#N/A	-0.666442
Q8BHT7	Rgp1	RGP1_MOUSE Retrograde Golgi transport protein RGP1 homolog	3	8.77747	9.15096	9.91196	9.86802	9.68079	10.3366	11.5095	10.4037	10.2356	10.1253	9.47784	10.5221	1.11018	0.150798	0.0145363	#N/A	-0.102813
Q924H2	Med15	MED15_MOUSE Mediator of RNA polymerase II transcription subunit 15	10	9.70867	10.4362	9.88916	10.6114	9.72777	9.8481	9.72881	10.048	10.0799	9.92197	10.0746	9.92536	0.985182	-0.0215375	0.487117	#N/A	-0.666414
E0CX86	Agl	E0CX86_MOUSE Protein Agl (Fragment)	1	9.26423	11.0464	7.3748	13.0299	7.9394	8.92095	8.71167	13.1131	8.75231	11.8473	9.73095	10.2691	1.0553	0.077653	0.709142	#N/A	-0.666379
P84089	Erh	ERH_MOUSE Enhancer of rudimentary homolog	19	11.4843	8.90596	12.8525	8.37589	7.9733	9.05558	10.1163	10.4281	9.87692	10.9312	9.91839	10.0816	1.01646	0.0235496	0.877497	#N/A	-0.666346
Q9QYC0	Add1	ADDA_MOUSE Alpha-adducin	71	10.0112	10.4395	10.3405	10.5357	9.53085	9.43019	9.47224	9.92499	10.0498	10.2652	10.1715	9.82848	0.966272	-0.0494987	0.199996	#N/A	-0.666259
Q9D142	Nudt14	NUD14_MOUSE Uridine diphosphate glucose pyrophosphatase	7	9.99651	9.58449	9.71351	9.79904	9.34403	10.4597	10.0529	10.4603	10.3316	10.258	9.68752	10.3125	1.06451	0.0901954	0.00206748	#N/A	-0.105405
Q3TU27	Mbd4	Q3TU27_MOUSE Methyl-CpG-binding domain protein 4	1	9.39804	9.05573	8.41704	10.6233	12.2925	9.03524	8.70932	8.46602	9.87793	14.1249	9.95732	10.0427	1.00857	0.0123149	0.947591	#N/A	-0.666027
P54729	Nub1	NUB1_MOUSE NEDD8 ultimate buster 1	59	9.76136	9.45633	10.1473	10.1776	9.88207	9.66021	10.2756	10.2188	10.3185	10.1022	9.88493	10.1151	1.02328	0.0332022	0.234139	#N/A	-0.665961
Q9D8E6	Rpl4	RL4_MOUSE 60S ribosomal protein L4	134	11.8051	12.3796	10.6904	8.12613	9.83054	10.017	9.76992	9.88108	8.66376	8.83632	10.5664	9.43362	0.892798	-0.163595	0.216854	#N/A	-0.665394
Q3UFY8	Trmt10c	MRRP1_MOUSE Mitochondrial ribonuclease P protein 1	47	9.54338	9.65423	9.95069	10.406	9.2064	9.5886	10.4059	10.6789	10.2166	10.3493	9.75214	10.2479	1.05083	0.0715319	0.105786	YES	-0.664976
P62717	Rpl18a	RL18A_MOUSE 60S ribosomal protein L18a	48	10.058	10.4908	10.7777	9.01392	9.67308	10.5387	10.7134	10.337	9.20788	9.18961	10.0027	9.99732	0.999462	-0.000776458	0.990836	#N/A	-0.664773
Q9CSU0	Rprd1b	RPR1B_MOUSE Regulation of nuclear pre-mRNA domain-containing protein 1B	37	9.75105	9.50771	10.1801	9.86921	10.4126	9.68375	9.7268	10.0271	10.4898	10.3519	9.94413	10.0559	1.01124	0.0161203	0.636015	#N/A	-0.664724
Q8C863	Itch	ITCH_MOUSE E3 ubiquitin-protein ligase Itchy	31	11.5699	11.2553	9.40697	10.4913	9.92756	9.03318	9.34895	9.44728	9.36903	10.1504	10.5302	9.46977	0.899296	-0.153133	0.0563465	#N/A	-0.664236
Q6PDK2	Kmt2d	KMT2D_MOUSE Histone-lysine N-methyltransferase 2D	42	10.5426	10.1892	9.70142	9.87488	10.0285	9.64286	10.2528	10.4657	9.5419	9.76027	10.0673	9.93271	0.986629	-0.019421	0.576728	#N/A	-0.663762
Q8C5L3	Cnot2	CNOT2_MOUSE CCR4-NOT transcription complex subunit 2	26	10.5228	9.84164	10.285	9.78356	9.56209	9.38648	10.3039	9.66577	10.6113	10.0374	9.99902	10.001	1.0002	0.000281614	0.994626	#N/A	-0.663704
Q9QXY1	Tjp3	ZO3_MOUSE Tight junction protein ZO-3	4	10.651	9.49132	10.0323	9.66923	10.2136	9.85814	10.6504	10.2298	9.26884	9.93533	10.0115	9.9885	0.997704	-0.00331647	0.94197	#N/A	-0.663536
D3Z3H0	Ino80e	D3Z3H0_MOUSE Protein Ino80e	4	10.0431	9.95121	10.7408	10.5036	9.89471	9.92407	9.39844	9.94859	10.1199	9.47553	10.2267	9.77331	0.955667	-0.0654199	0.0736704	#N/A	-0.663525
P56581	Tdg	TDG_MOUSE G/T mismatch-specific thymine DNA glycosylase	14	11.4558	10.6195	10.15	9.35693	8.97694	10.3838	10.6306	10.6987	8.66072	9.06707	10.1118	9.88818	0.977882	-0.0322681	0.725429	#N/A	-0.66342
P56528	Cd38	CD38_MOUSE ADP-ribosyl cyclase/cyclic ADP-ribose hydrolase 1	18	7.48454	9.45361	9.59529	10.5083	8.70684	9.09377	11.1704	10.6725	11.7564	11.5584	9.14972	10.8503	1.18586	0.245935	0.0401274	#N/A	-0.105921
Q8R316	Hbp1	HBP1_MOUSE HMG box-containing protein 1	7	7.27134	8.20077	7.94549	12.32	10.4079	9.56296	10.1262	10.7057	11.7696	11.69	9.2291	10.7709	1.16706	0.222876	0.188113	#N/A	-0.662791
Q80TE7	Lrrc7	LRRC7_MOUSE Leucine-rich repeat-containing protein 7	6	9.82205	9.81403	10.7438	10.0129	10.248	9.36761	9.2788	10.7138	10.3366	9.66239	10.1282	9.87184	0.974693	-0.0369806	0.463601	#N/A	-0.662752
P70371	Terf1	TERF1_MOUSE Telomeric repeat-binding factor 1	11	9.34108	9.82033	9.10765	10.7069	9.42958	10.0139	9.61127	11.2108	10.4509	10.3077	9.68111	10.3189	1.06588	0.0920471	0.13755	#N/A	-0.662708
Q9DCH6	Zfand6	ZFAN6_MOUSE AN1-type zinc finger protein 6	6	10.014	9.73809	10.489	9.71131	10.6012	10.2153	10.3079	10.0955	9.60307	9.22465	10.1107	9.88928	0.978099	-0.0319478	0.448013	#N/A	-0.661883
O88487	Dync1i2	DC1I2_MOUSE Cytoplasmic dynein 1 intermediate chain 2	37	10.1469	10.1275	10.1348	10.1693	9.7829	9.88128	9.66591	10.2379	9.57109	10.2825	10.0723	9.92774	0.985649	-0.0208536	0.407536	#N/A	-0.661765
Q8K2H6	Anapc10	APC10_MOUSE Anaphase-promoting complex subunit 10	7	10.345	9.59459	10.3821	10.2166	9.91949	10.5388	10.0198	9.50536	9.54601	9.93217	10.0916	9.90843	0.981853	-0.0264205	0.467163	#N/A	-0.661622
Q7TMI3	Uhrf2	UHRF2_MOUSE E3 ubiquitin-protein ligase UHRF2	26	8.70567	9.47209	9.27178	10.9934	10.1566	10.0589	10.6702	10.1852	9.82513	10.6612	9.71991	10.2801	1.05764	0.0808434	0.243579	#N/A	-0.661519
O35618	Mdm4	MDM4_MOUSE Protein Mdm4	1	9.86748	10.9403	10.0914	11.0702	9.37919	11.1677	8.15249	9.84023	9.36185	10.1292	10.2697	9.73029	0.947475	-0.0778407	0.390726	#N/A	-0.66135
Q5EBH1	Rassf5	RASF5_MOUSE Ras association domain-containing protein 5	19	9.75105	9.80519	9.18931	11.318	9.09205	9.18905	9.39175	9.96256	11.1068	11.1942	9.83112	10.1689	1.03436	0.048732	0.576028	#N/A	-0.661259
A1A546	Isx	ISX_MOUSE Intestine-specific homeobox	2	9.00991	8.3857	10.8264	12.4546	10.4176	9.98894	9.18583	9.58733	9.83766	10.306	10.2188	9.78115	0.957168	-0.0631554	0.582171	#N/A	-0.66125
Q925I1	Atad3	ATAD3_MOUSE ATPase family AAA domain-containing protein 3	92	11.8485	11.1825	10.0012	9.13771	9.66927	9.88748	10.0174	9.81317	9.53484	8.90795	10.3678	9.63217	0.929043	-0.106182	0.226842	YES	-0.661083
Q60855	Ripk1	RIPK1_MOUSE Receptor-interacting serine/threonine-protein kinase 1	26	9.81706	9.80019	10.1901	9.91487	10.375	10.3008	9.87481	10.0676	9.37942	10.2801	10.0194	9.98055	0.996118	-0.00561181	0.853826	#N/A	-0.660976
Q80W37	Snupn	SPN1_MOUSE Snurportin-1	3	9.74882	10.4441	10.2157	9.57475	9.68825	10.4942	10.3121	10.1939	9.49825	9.83	9.93432	10.0657	1.01322	0.0189524	0.606632	#N/A	-0.660894
Q8C9X6	Epc1	EPC1_MOUSE Enhancer of polycomb homolog 1	10	9.51819	9.62151	9.89625	10.5012	9.99686	10.1219	9.62002	10.2889	9.90805	10.5271	9.9068	10.0932	1.01881	0.0268915	0.445792	#N/A	-0.660763
Q9CX66	D10Wsu102e	CL045_MOUSE Uncharacterized protein C12orf45 homolog	2	11.503	10.1478	10.3692	9.97842	9.75064	10.3301	9.81764	10.6354	8.69272	8.77516	10.3498	9.6502	0.932404	-0.100973	0.202109	#N/A	-0.660541
O54790	Mafg	MAFG_MOUSE Transcription factor MafG	12	10.2012	9.88712	9.41753	10.8919	10.97	9.30748	9.6599	9.56095	10.2703	9.83375	10.2736	9.72648	0.946749	-0.0789457	0.154196	#N/A	-0.660494
Q8C170	Myo9a	MYO9A_MOUSE Unconventional myosin-IXa	4	10.7198	10.5229	10.7484	9.49902	9.56781	9.95889	10.04	9.7822	9.82665	9.33434	10.2116	9.78842	0.95856	-0.0610596	0.219646	#N/A	-0.660425
Q99KZ6	Znf639	ZN639_MOUSE Zinc finger protein 639	11	9.79437	9.99032	9.30278	11.1416	9.90104	9.20074	10.1877	10.0412	10.2672	10.1731	10.026	9.97399	0.99481	-0.00750693	0.889648	#N/A	-0.660412
Q99LE1	Rilpl2	RIPL2_MOUSE RILP-like protein 2	24	10.7308	10.132	10.7482	9.16236	10.0813	10.7671	10.1544	10.2928	9.04228	8.88873	10.1709	9.82906	0.966388	-0.0493262	0.486908	#N/A	-0.660406
Q60902	Eps15l1	EP15R_MOUSE Epidermal growth factor receptor substrate 15-like 1	73	9.69636	9.39636	10.1606	10.3896	9.96069	10.0296	9.78153	10.3184	10.1014	10.1654	9.92072	10.0793	1.01598	0.0228736	0.44755	#N/A	-0.660309
Q9R1J0	Nsdhl	NSDHL_MOUSE Sterol-4-alpha-carboxylate 3-dehydrogenase, decarboxylating	18	7.03988	7.10016	10.3114	10.0674	9.68586	10.8831	12.0188	10.9667	11.1811	10.7455	8.84094	11.159	1.2622	0.335941	0.0308365	#N/A	-0.109116
Q9D8T2	Gsdmdc1	GSDMD_MOUSE Gasdermin-D	49	8.37186	8.74359	9.09211	10.3992	9.67735	11.1345	10.3123	10.1263	10.8972	11.2455	9.25682	10.7432	1.16057	0.21483	0.0103316	#N/A	-0.110883
Q925J9	Med1	MED1_MOUSE Mediator of RNA polymerase II transcription subunit 1	41	9.66263	9.85951	10.126	10.2904	9.65925	10.2506	9.75369	10.6391	9.69377	10.0651	9.91956	10.0805	1.01622	0.0232126	0.475445	#N/A	-0.660063
P62855	Rps26	RS26_MOUSE 40S ribosomal protein S26	23	10.0069	11.3444	9.60755	8.3872	13.0178	11.9146	8.82061	9.51134	8.3446	9.04503	10.4728	9.52724	0.909715	-0.136513	0.377783	#N/A	-0.66
Q921L3	Tmco1	TMCO1_MOUSE Transmembrane and coiled-coil domain-containing protein 1	9	9.15536	8.55618	9.06147	10.3493	9.79415	10.7282	10.7868	10.6111	10.4851	10.4724	9.38329	10.6167	1.13145	0.178172	0.0153682	#N/A	-0.112766
Q8BUH8	Senp7	SENP7_MOUSE Sentrin-specific protease 7	64	8.49055	9.02147	9.33222	10.9408	10.0486	9.66652	10.312	10.0283	11.3731	10.7865	9.56673	10.4333	1.09058	0.125096	0.138545	#N/A	-0.659499
Q8R2M0	Tceanc2	TEAN2_MOUSE Transcription elongation factor A N-terminal and central domain-containing protein 2	9	9.0191	8.84442	10.5468	10.7672	10.6546	9.88231	9.859	9.87428	10.0658	10.4864	9.96642	10.0336	1.00674	0.00968543	0.885463	#N/A	-0.65942
Q3UIA2-3	Arhgap17	RHG17_MOUSE Isoform 3 of Rho GTPase-activating protein 17	2	9.2504	10.4823	11.7869	8.57406	10.2675	10.0765	11.202	10.706	8.69295	8.96151	10.0722	9.92779	0.98566	-0.0208386	0.848987	#N/A	-0.659324
A2A4P0	Dhx8	DHX8_MOUSE ATP-dependent RNA helicase DHX8	64	10.1794	9.93644	10.0365	10.7012	9.95577	9.62329	9.66335	9.78274	9.94375	10.1776	10.1619	9.83815	0.968144	-0.0467064	0.10385	#N/A	-0.659084
O88783	F5	FA5_MOUSE Coagulation factor V	32	3.69915	3.44676	3.37026	21.095	17.9166	4.10621	4.34794	4.26342	19.6552	18.0994	9.90555	10.0944	1.01907	0.0272505	0.972667	#N/A	-0.659047
Q99JX7	Nxf1	NXF1_MOUSE Nuclear RNA export factor 1	66	9.93029	9.39282	9.68397	10.3595	9.78924	9.97671	10.6745	10.0214	10.0706	10.1009	9.83116	10.1688	1.03435	0.0487184	0.138333	#N/A	-0.658738
Q9JLI8	Sart3	SART3_MOUSE Squamous cell carcinoma antigen recognized by T-cells 3	104	9.25765	9.22734	9.81301	10.7709	10.4762	9.72824	9.80285	10.2037	10.3641	10.356	9.90902	10.091	1.01836	0.0262517	0.615291	#N/A	-0.65842
Q99N84	Mrps18b	RT18B_MOUSE 28S ribosomal protein S18b, mitochondrial	8	11.9249	10.6145	10.5633	8.9372	9.78238	10.7672	9.42906	10.3865	8.43146	9.16345	10.3645	9.63553	0.929671	-0.105208	0.296045	YES	-0.658268
Q5SUH7	Clint1	Q5SUH7_MOUSE Clathrin interactor 1	52	10.1308	9.88133	10.6131	9.59003	10.306	9.86655	10.1278	10.241	9.53502	9.70839	10.1043	9.89575	0.979365	-0.0300813	0.369852	#N/A	-0.658266
Q9D3G5	Stx11	STX11_MOUSE Syntaxin-11	8	9.75038	9.5618	10.4454	9.30649	9.29093	9.72878	10.4355	9.60139	12.0502	9.82922	9.671	10.329	1.06804	0.0949661	0.239278	#N/A	-0.658188
Q91VY9	Znf622	ZN622_MOUSE Zinc finger protein 622	30	10.4579	12.0376	10.6412	8.71538	9.24697	10.6414	9.40262	10.5933	8.66843	9.59506	10.2198	9.78016	0.956981	-0.0634381	0.545592	#N/A	-0.657983
Q6DID5	Mum1	MUM1_MOUSE PWWP domain-containing protein MUM1	16	11.4388	11.1418	9.40934	10.0706	9.55896	9.27436	9.68537	9.55411	9.79408	10.0725	10.3239	9.67608	0.937251	-0.0934929	0.196899	#N/A	-0.657918
O35615	Zfpm1	FOG1_MOUSE Zinc finger protein ZFPM1	11	10.6188	10.3676	9.57567	10.2179	9.97888	10.2206	9.82216	10.1698	9.43477	9.59383	10.1518	9.84823	0.9701	-0.0437946	0.234117	#N/A	-0.657789
Q8BFW3	Ppp1r15b	PR15B_MOUSE Protein phosphatase 1 regulatory subunit 15B	3	9.70773	10.588	9.82848	10.8833	8.90464	9.92672	10.7787	9.88086	9.38796	10.1137	9.98243	10.0176	1.00352	0.00507223	0.934976	#N/A	-0.657676
Q99PG4	Rgs18	RGS18_MOUSE Regulator of G-protein signaling 18	2	9.67572	8.31616	9.18823	9.82697	10.4822	10.7245	9.39372	9.84727	10.2828	12.2625	9.49786	10.5022	1.10574	0.145012	0.14204	#N/A	-0.657447
Q9JLJ1	Selk	SELK_MOUSE Selenoprotein K	3	6.72205	6.30215	9.29227	10.9522	11.1302	10.7623	12.3558	10.3809	10.7983	11.3038	8.87977	11.1202	1.25231	0.32459	0.093164	#N/A	-0.656989
Q9D6K7	Ttc33	TTC33_MOUSE Tetratricopeptide repeat protein 33	21	11.2535	10.434	9.81711	9.87261	9.98143	9.65456	9.93453	9.7756	9.82921	9.44744	10.2717	9.72827	0.947091	-0.0784243	0.113783	#N/A	-0.65687
Q8BVU5	Nudt9	NUDT9_MOUSE ADP-ribose pyrophosphatase, mitochondrial	12	10.747	10.5325	10.596	9.01367	8.85902	10.3896	10.4617	11.415	8.43719	9.54829	9.94964	10.0504	1.01012	0.0145307	0.880891	YES	-0.656571
Q8BX94	Osbpl2	OSBL2_MOUSE Oxysterol-binding protein-related protein 2	9	9.46251	9.76125	10.376	11.0045	8.94128	8.85735	9.4937	10.7319	10.3574	11.014	9.90911	10.0909	1.01834	0.0262235	0.744261	#N/A	-0.656198
Q9JI10	Stk3	STK3_MOUSE Serine/threonine-protein kinase 3	38	9.28563	9.40214	9.66955	10.9387	9.60444	9.18097	10.0386	9.91536	10.963	11.0016	9.78009	10.2199	1.04497	0.063462	0.362636	#N/A	-0.656137
Q9CQS5	Riok2	RIOK2_MOUSE Serine/threonine-protein kinase RIO2	13	10.4629	11.2591	10.3134	10.1569	9.58737	10.1777	9.60073	10.3756	8.42523	9.64099	10.3559	9.64405	0.931258	-0.102747	0.141466	#N/A	-0.656124
Q6P9J9	Ano6	ANO6_MOUSE Anoctamin-6	23	8.87451	8.76565	9.25252	10.6649	9.78954	10.0693	10.2792	10.8259	10.3423	11.1363	9.46942	10.5306	1.11206	0.153239	0.0360621	#N/A	-0.11405
Q9CQ06	Mrpl24	RM24_MOUSE 39S ribosomal protein L24, mitochondrial	21	10.4483	10.0488	11.2357	9.6125	9.90656	9.67116	9.3393	10.5628	9.88483	9.28998	10.2504	9.74961	0.951147	-0.0722593	0.206858	YES	-0.656019
O54984	Asna1	ASNA_MOUSE ATPase Asna1	42	11.1079	12.1738	11.1304	10.5267	10.2129	9.56937	8.47966	8.57351	9.01546	9.21016	11.0303	8.96963	0.813178	-0.298357	0.00142396	#N/A	-0.115517
Q8JZQ9	Eif3b	EIF3B_MOUSE Eukaryotic translation initiation factor 3 subunit B	131	10.9422	10.6972	10.5167	9.67752	9.745	9.89319	10.0779	9.73555	9.34206	9.37269	10.3157	9.68428	0.938788	-0.0911287	0.0730249	#N/A	-0.655915
Q5NCY0	Kdm6b	KDM6B_MOUSE Lysine-specific demethylase 6B	6	8.59986	6.88307	9.6179	12.7766	13.8397	8.54228	10.6302	9.48061	10.0874	9.54236	10.3434	9.65657	0.933595	-0.0991314	0.632915	#N/A	-0.655759
Q99ML1	Bbc3	BBC3_MOUSE Bcl-2-binding component 3	2	10.9221	9.30073	10.4688	9.59623	10.9371	10.1654	8.9805	8.28496	10.7497	10.5944	10.245	9.75499	0.952172	-0.0707063	0.431736	#N/A	-0.65544
Q8VDC1	Fyco1	FYCO1_MOUSE FYVE and coiled-coil domain-containing protein 1	10	9.97099	10.357	9.09848	10.4839	9.45849	9.61757	9.86021	9.81324	10.2186	11.1215	9.87377	10.1262	1.02557	0.0364231	0.519993	#N/A	-0.655324
Q3U2S4	Otud5	OTUD5_MOUSE OTU domain-containing protein 5	8	9.90016	10.9837	10.4406	10.1968	9.38275	9.75091	10.2836	10.3027	9.21359	9.54522	10.1808	9.8192	0.964482	-0.0521732	0.321327	#N/A	-0.6553
Q3KNY0	Igfn1	IGFN1_MOUSE Immunoglobulin-like and fibronectin type III domain-containing protein 1	4	8.16292	9.53093	8.60672	7.69251	6.46823	9.18661	9.59627	28.026	6.32004	6.40975	8.09226	11.9077	1.4715	0.557284	0.405132	#N/A	-0.655283
Q9QWV9	Ccnt1	CCNT1_MOUSE Cyclin-T1	23	10.4425	10.4233	9.746	9.90928	9.95709	10.2485	9.58577	9.86609	9.46877	10.3527	10.0956	9.90437	0.981054	-0.027595	0.421763	#N/A	-0.655249
Q9CZX8	Rps19	RS19_MOUSE 40S ribosomal protein S19	61	11.2268	10.0485	10.9698	8.8234	10.4052	10.3154	10.7433	9.92195	8.712	8.83365	10.2947	9.70526	0.94274	-0.0850686	0.341871	#N/A	-0.655172
Q80T06	Eef1d	Q80T06_MOUSE Elongation factor 1-delta	7	9.3523	9.53054	12.2558	8.57506	9.23816	10.7052	11.9034	10.9211	8.49535	9.02314	9.79037	10.2096	1.04282	0.0604961	0.652622	#N/A	-0.65516
Q6P9Q6	Fkbp15	FKB15_MOUSE FK506-binding protein 15	76	9.96693	9.67688	9.75119	10.2678	10.0876	10.0529	9.75545	10.021	10.042	10.3782	9.95008	10.0499	1.01003	0.0144026	0.515218	#N/A	-0.655016
Q922B9	Ssfa2	SSFA2_MOUSE Sperm-specific antigen 2 homolog	8	9.43571	10.4166	9.28954	9.85405	11.1985	10.9334	9.21893	10.2504	9.51544	9.88743	10.0389	9.96112	0.992254	-0.0112185	0.870041	#N/A	-0.654872
Q64010	Crk	CRK_MOUSE Adapter molecule crk	11	10.0714	10.0097	10.6108	10.0252	9.82319	9.89292	10.0734	10.3364	9.00709	10.15	10.1081	9.89196	0.978621	-0.0311772	0.448461	#N/A	-0.654605
Q61069	Usf1	USF1_MOUSE Upstream stimulatory factor 1	14	10.1476	10.8162	10.3392	9.66888	9.30101	9.36506	9.76671	9.7201	10.4183	10.4569	10.0546	9.94541	0.989143	-0.0157492	0.755675	#N/A	-0.654516
Q6NVE8	Wdr44	WDR44_MOUSE WD repeat-containing protein 44	52	9.72761	9.82985	10.2303	10.1201	9.6161	10.0131	10.0704	10.0324	10.0375	10.3226	9.90479	10.0952	1.01922	0.0274709	0.195261	#N/A	-0.654426
Q8VHE0	Sec63	SEC63_MOUSE Translocation protein SEC63 homolog	51	9.46887	9.54663	9.9562	10.6203	9.01293	10.2636	10.4579	10.3665	9.9612	10.3459	9.72099	10.279	1.05741	0.0805282	0.108444	#N/A	-0.654342
Q8K4R4	Pitpnc1	PITC1_MOUSE Cytoplasmic phosphatidylinositol transfer protein 1	2	7.45081	7.5447	11.0117	10.2194	11.5599	9.73739	9.40979	9.67117	11.593	11.8021	9.5573	10.4427	1.09264	0.127818	0.411625	#N/A	-0.654217
Q8VH51	Rbm39	RBM39_MOUSE RNA-binding protein 39	83	10.0394	10.436	10.3495	9.66508	9.39791	9.54289	10.3313	10.0395	10.3208	9.87764	9.97758	10.0224	1.00449	0.00647021	0.860879	#N/A	-0.653962
P70459	Erf	ERF_MOUSE ETS domain-containing transcription factor ERF	11	8.05148	8.95036	9.59945	10.1102	11.4849	11.1235	10.8145	10.4395	9.27437	10.1517	9.63928	10.3607	1.07484	0.104126	0.313052	#N/A	-0.653902
Q91YW3	Dnajc3	DNJC3_MOUSE DnaJ homolog subfamily C member 3	43	10.0045	9.3224	9.52341	10.225	10.0687	10.8882	10.1645	9.76679	10.0824	9.95418	9.8288	10.1712	1.03484	0.0494044	0.220901	#N/A	-0.65377
P62204	Calm1	CALM_MOUSE Calmodulin	67	9.02526	9.57821	11.9321	8.9662	9.7256	10.7892	11.1414	10.2167	9.36972	9.25565	9.84547	10.1545	1.03139	0.0445915	0.653213	#N/A	-0.653691
Q8R480	Nup85	NUP85_MOUSE Nuclear pore complex protein Nup85	49	8.42316	8.77497	9.09659	10.5207	10.2624	10.712	10.8998	10.5075	10.4824	10.3204	9.41556	10.5844	1.12414	0.168823	0.0459686	#N/A	-0.117683
Q9CTH6	Fcf1	FCF1_MOUSE rRNA-processing protein FCF1 homolog	12	9.87126	11.5284	10.3594	8.95426	8.91594	10.3054	10.3459	10.4433	9.32859	9.94752	9.92585	10.0741	1.01494	0.0213941	0.789007	#N/A	-0.652525
Q8C6I2	Sdhaf2	SDHF2_MOUSE Succinate dehydrogenase assembly factor 2, mitochondrial	10	19.6517	16.9845	9.71932	6.46064	8.16774	8.11289	7.41797	8.18095	7.58311	7.72114	12.1968	7.80321	0.639776	-0.64436	0.164652	YES	-0.652439
Q62084	Ppp1r14b	PP14B_MOUSE Protein phosphatase 1 regulatory subunit 14B	4	11.432	11.0686	11.307	8.25629	7.8006	10.6407	10.5793	10.3386	8.89333	9.68349	9.9729	10.0271	1.00543	0.00781741	0.952322	#N/A	-0.652381
Q3TGS7	Snx12	Q3TGS7_MOUSE Sorting nexin 12, isoform CRA_b	29	10.456	9.97161	10.718	9.10638	10.4328	10.2606	9.65458	10.0682	9.97878	9.35298	10.137	9.86303	0.972977	-0.0395222	0.4322	#N/A	-0.651807
Q61656	Ddx5	DDX5_MOUSE Probable ATP-dependent RNA helicase DDX5	160	10.1296	9.83873	10.28	9.56177	10.4159	9.94403	10.2714	9.94334	9.90328	9.71202	10.0452	9.95481	0.991002	-0.01304	0.629687	#N/A	-0.651792
Q3UHF3	Mier3	MIER3_MOUSE Mesoderm induction early response protein 3	1	9.64697	9.79754	8.44347	11.5963	9.23976	12.0242	10.3394	9.01083	9.87877	10.0228	9.74481	10.2552	1.05238	0.07365	0.496592	#N/A	-0.651361
F8VQG7	N4bp2	F8VQG7_MOUSE Protein N4bp2	35	10.5004	11.0062	9.27779	10.1763	10.1588	9.64075	9.48903	9.82502	10.061	9.8648	10.2239	9.77612	0.956203	-0.0646114	0.194444	#N/A	-0.651311
Q64511	Top2b	TOP2B_MOUSE DNA topoisomerase 2-beta	205	9.35367	9.58765	9.67955	10.9994	9.98154	9.4746	9.97006	9.73925	10.5869	10.6273	9.92036	10.0796	1.01605	0.0229769	0.677204	#N/A	-0.651179
P57780	Actn4	ACTN4_MOUSE Alpha-actinin-4	176	9.95954	10.2021	11.0078	9.31903	9.32489	10.692	9.0413	10.2954	9.95282	10.2052	9.96267	10.0373	1.0075	0.0107729	0.862708	#N/A	-0.650987
Q99P69	Nuf2	NUF2_MOUSE Kinetochore protein Nuf2	1	14.5314	11.5747	9.22559	7.14309	10.8499	10.9844	8.64705	7.55637	9.18432	10.3032	10.6649	9.33507	0.875305	-0.192143	0.37064	#N/A	-0.650972
Q6P7W0	Senp6	SENP6_MOUSE Sentrin-specific protease 6	17	9.73329	10.1609	10.23	10.6363	9.44863	10.321	10.1127	10.413	9.27377	9.67038	10.0418	9.95817	0.991669	-0.0120688	0.78533	#N/A	-0.650883
Q08775	Runx2	RUNX2_MOUSE Runt-related transcription factor 2	11	10.2255	9.8399	9.69751	10.0759	10.6434	9.56358	9.88158	9.20022	11.0046	9.86774	10.0964	9.90354	0.980894	-0.0278302	0.594606	#N/A	-0.650741
P14115	Rpl27a	RL27A_MOUSE 60S ribosomal protein L27a	32	10.6988	11.9602	12.0646	8.32804	7.44817	8.98238	11.0036	10.4725	9.1226	9.91911	10.1	9.90004	0.980205	-0.0288439	0.852019	#N/A	-0.650676
Q5FWH2	Unkl	UNKL_MOUSE Putative E3 ubiquitin-protein ligase UNKL	5	10.5305	10.6831	8.92957	9.44914	11.0062	12.1157	8.92069	8.35479	11.265	8.74539	10.1197	9.88031	0.976344	-0.034538	0.788607	#N/A	-0.650619
Q78WZ7	Twistnb	RPA43_MOUSE DNA-directed RNA polymerase I subunit RPA43	8	10.5262	10.9756	9.8586	10.0842	9.30773	9.63786	10.5994	9.45706	9.47034	10.0831	10.1505	9.84955	0.970355	-0.043416	0.428115	#N/A	-0.650606
E9Q6T9	Kctd1	E9Q6T9_MOUSE BTB/POZ domain-containing protein KCTD1	2	9.83927	9.39123	8.83029	9.94842	10.8091	9.98057	10.2455	9.8386	11.0454	10.0717	9.76366	10.2364	1.04841	0.0682077	0.265975	#N/A	-0.650407
Q8C0R0	Usp37	UBP37_MOUSE Ubiquitin carboxyl-terminal hydrolase 37	2	11.8186	10.4001	9.55093	10.0326	9.75312	10.2678	8.69173	11.1853	8.771	9.52892	10.3111	9.68895	0.939665	-0.0897818	0.345603	#N/A	-0.650358
Q8K1K4	Cenpi	CENPI_MOUSE Centromere protein I	3	8.49767	7.68852	8.55154	11.3449	8.96021	11.0231	11.8766	10.6381	10.9028	10.5166	9.00857	10.9914	1.22011	0.287011	0.0293542	#N/A	-0.118901
B2RX14	Zcchc11	TUT4_MOUSE Terminal uridylyltransferase 4	82	9.35886	9.59953	9.45954	10.4334	9.95133	10.1551	10.1231	10.1328	10.569	10.2173	9.76053	10.2395	1.04907	0.0691079	0.0703489	#N/A	-0.650243
O70374	Cbfa2t2	MTG8R_MOUSE Protein CBFA2T2	3	8.54083	9.68042	11.2668	9.99281	10.391	9.81338	9.88201	9.68483	10.284	10.4639	9.97437	10.0256	1.00514	0.00739412	0.91759	#N/A	-0.649832
Q3B7Z2	Osbp	OSBP1_MOUSE Oxysterol-binding protein 1	48	9.63709	9.94245	10.2374	10.4894	9.8594	9.59676	9.77698	9.84983	10.1061	10.5047	10.0331	9.96687	0.993394	-0.00956134	0.767724	#N/A	-0.649689
B9EJ54	Nup205	B9EJ54_MOUSE MCG21756, isoform CRA_b	125	8.58019	9.38042	9.56884	10.3629	9.74621	10.4342	10.743	10.2474	10.3207	10.6162	9.52771	10.4723	1.09914	0.136377	0.0277741	#N/A	-0.12261
Q9D1B9	Mrpl28	RM28_MOUSE 39S ribosomal protein L28, mitochondrial	12	10.2049	10.081	10.5753	10.4774	9.36428	9.18324	10.0363	9.57174	10.5709	9.9348	10.1406	9.8594	0.972272	-0.0405684	0.399581	YES	-0.649416
P63147	Ube2b	UBE2B_MOUSE Ubiquitin-conjugating enzyme E2 B	6	10.3342	10.5286	11.1118	8.84499	9.32691	9.95548	10.3479	11.0742	9.14061	9.33537	10.0293	9.97071	0.994158	-0.00845248	0.916564	#N/A	-0.649342
Q9EQH4	Taf8	TAF8_MOUSE Transcription initiation factor TFIID subunit 8	8	9.91719	10.2629	10.2038	10.9079	9.59011	9.78887	9.53828	9.89096	9.57964	10.3204	10.1764	9.82363	0.965336	-0.0508963	0.217414	#N/A	-0.649026
G5E924	Hnrnpl	G5E924_MOUSE Heterogeneous nuclear ribonucleoprotein L (Fragment)	185	9.05606	9.43214	9.10704	10.4727	10.4031	9.35685	10.8385	9.9024	10.757	10.6741	9.69421	10.3058	1.06309	0.0882574	0.18844	#N/A	-0.649023
P62073	Timm10	TIM10_MOUSE Mitochondrial import inner membrane translocase subunit Tim10	15	13.3548	10.1465	12.6331	8.20311	8.07174	9.92053	8.30159	10.3659	9.55213	9.45054	10.4818	9.51814	0.908059	-0.139142	0.441175	YES	-0.648889
Q91XF0	Pnpo	PNPO_MOUSE Pyridoxine-5'-phosphate oxidase	7	9.83787	10.7097	10.0315	9.0119	9.37299	9.7291	10.5136	10.5052	10.2514	10.0368	9.79279	10.2072	1.04232	0.0597978	0.251217	YES	-0.648659
Q9Z150	Zbtb12	Q9Z150_MOUSE Protein Zbtb12	2	8.67765	8.60398	8.23671	9.68298	9.08336	9.99165	11.6247	12.0728	10.3438	11.6823	8.85694	11.143	1.25812	0.331265	0.00238998	#N/A	-0.122658
Q8BYR1	Lcmt2	TYW4_MOUSE tRNA wybutosine-synthesizing protein 4	1	13.3234	10.3694	11.7554	9.30418	11.0651	7.84908	10.8679	8.79266	8.32936	8.34363	11.1635	8.83653	0.791555	-0.337238	0.0279377	#N/A	-0.12449
Q9CY62	Rnf181	RN181_MOUSE E3 ubiquitin-protein ligase RNF181	13	10.7094	9.8935	10.8112	9.83406	10.1037	9.66507	10.0379	10.6319	9.488	8.82529	10.2704	9.72963	0.94735	-0.0780313	0.179366	#N/A	-0.648485
Q4QQP3	A530054K11Rik	Q4QQP3_MOUSE Protein A530054K11Rik	2	10.3073	11.2671	10.8265	11.2431	8.44429	9.34815	9.83873	9.38292	9.17166	10.1702	10.4177	9.58233	0.919816	-0.120582	0.19269	#N/A	-0.648407
Q7TT18	Atf7ip	MCAF1_MOUSE Activating transcription factor 7-interacting protein 1	42	10.6292	10.5486	11.0869	10.1167	9.0485	10.0028	9.77309	9.43258	9.38206	9.97958	10.286	9.71402	0.944394	-0.0825386	0.181065	#N/A	-0.648239
Q8BFU3	Rnf214	RN214_MOUSE RING finger protein 214	15	9.68387	9.44212	9.63408	10.595	10.0307	10.0918	10.2298	9.9744	10.1169	10.2013	9.87715	10.1228	1.02487	0.0354468	0.297481	#N/A	-0.648054
E9Q8I7	Nfxl1	E9Q8I7_MOUSE Protein Nfxl1	7	7.42154	9.51772	9.27612	10.3657	9.99496	10.5852	10.2132	11.1155	10.4137	11.0963	9.31521	10.6848	1.14703	0.197897	0.0524334	#N/A	-0.64793
P70295	Aup1	AUP1_MOUSE Ancient ubiquitous protein 1	27	9.29971	9.48347	9.784	10.2788	9.52748	10.063	10.5129	10.1498	10.449	10.4519	9.67469	10.3253	1.06725	0.0938989	0.0144081	#N/A	-0.12561
Q8BKX1	Baiap2	BAIP2_MOUSE Brain-specific angiogenesis inhibitor 1-associated protein 2	25	11.74	11.0599	10.993	8.349	9.26314	10.9973	10.1886	9.97973	8.38783	9.04152	10.281	9.719	0.945335	-0.0811025	0.493654	#N/A	-0.64785
Q7M759	Abhd17b	AB17B_MOUSE Alpha/beta hydrolase domain-containing protein 17B	22	8.44377	8.98555	8.99105	10.3513	10.0129	10.2632	10.3342	10.6381	10.9854	10.9946	9.35691	10.6431	1.13746	0.185814	0.0184101	#N/A	-0.125694
Q9EP69	Sacm1l	SAC1_MOUSE Phosphatidylinositide phosphatase SAC1	59	9.01965	9.10299	9.70192	10.2691	9.95005	10.1207	10.5319	10.3045	10.6987	10.3004	9.60874	10.3912	1.08144	0.112948	0.0278651	#N/A	-0.126576
Q8C845	Efhd2	Q8C845_MOUSE EF-hand domain-containing protein D2	35	10.8234	10.5228	10.3583	8.36766	10.1187	10.2679	10.3325	10.4446	9.45359	9.31058	10.0382	9.96183	0.992395	-0.0110133	0.882274	#N/A	-0.6475
E9Q3L2	Pi4ka	E9Q3L2_MOUSE Protein Pi4ka	105	7.84123	8.36826	9.58915	10.0834	8.83445	10.7885	11.2584	11.2475	10.7913	11.1979	8.9433	11.0567	1.23631	0.306045	0.00504323	#N/A	-0.127078
Q5RKN9	Capza1	Q5RKN9_MOUSE Capping protein (Actin filament) muscle Z-line, alpha 1	61	8.8683	9.36051	9.86061	10.8194	9.87025	9.51575	9.9988	9.93867	10.9835	10.7842	9.75581	10.2442	1.05006	0.0704709	0.28508	#N/A	-0.647203
Q3UQA7	Selh	SELH_MOUSE Selenoprotein H	25	8.96879	8.88975	10.0613	10.6389	10.9937	9.41363	9.46667	9.23455	11.5382	10.7945	9.91049	10.0895	1.01806	0.0258281	0.782047	#N/A	-0.646957
P63034	Cyth2	CYH2_MOUSE Cytohesin-2	7	8.29311	9.35686	9.07005	10.6465	10.2275	9.17961	9.6933	10.6117	11.1026	11.8187	9.5188	10.4812	1.1011	0.138949	0.167432	#N/A	-0.64675
Q9R207	Nbn	NBN_MOUSE Nibrin	35	10.5042	10.2324	10.1243	9.78582	10.1456	10.2533	9.78362	9.91263	9.58597	9.67226	10.1585	9.84156	0.968804	-0.0457239	0.0892018	#N/A	-0.646738
Q80T69	Rsbn1	RSBN1_MOUSE Round spermatid basic protein 1	29	8.9932	9.44704	10.1765	10.7111	9.44956	9.78806	10.7638	10.7216	9.68228	10.2669	9.75548	10.2445	1.05013	0.0705688	0.236611	#N/A	-0.646667
G5E8R8	Ubxn7	G5E8R8_MOUSE MCG129950, isoform CRA_a	26	9.73741	8.83569	10.4401	10.6268	10.0062	9.82618	9.70919	10.3934	9.91399	10.5112	9.92924	10.0708	1.01426	0.0204219	0.702855	#N/A	-0.646626
Q9JMD0	Znf207	ZN207_MOUSE BUB3-interacting and GLEBS motif-containing protein ZNF207	27	9.68548	9.69856	10.244	9.74156	9.96987	9.92109	10.1039	10.2255	10.1467	10.2633	9.86789	10.1321	1.02677	0.0381188	0.0728655	#N/A	-0.646263
Q6P9R4	Arhgef18	ARHGI_MOUSE Rho guanine nucleotide exchange factor 18	34	7.88605	9.07211	9.1081	11.9927	9.96931	9.35165	10.1201	9.96577	11.0467	11.4874	9.60565	10.3943	1.0821	0.11384	0.351299	#N/A	-0.646131
Q8K409	Polb	DPOLB_MOUSE DNA polymerase beta	27	8.66322	9.55239	10.2003	10.0291	10.4195	10.2076	9.55645	9.8209	11.1294	10.4211	9.7729	10.2271	1.04647	0.0655368	0.304178	#N/A	-0.64597
Q64337	Sqstm1	SQSTM_MOUSE Sequestosome-1	29	8.1278	10.5696	10.0695	9.92944	9.1788	10.4345	10.6147	11.5646	9.45989	10.0511	9.57503	10.425	1.08877	0.122693	0.161337	#N/A	-0.645928
Q8K3J5	Znf131	ZN131_MOUSE Zinc finger protein 131	5	9.34846	10.1281	9.32392	10.963	9.72036	9.64793	10.5112	10.4241	9.84622	10.0867	9.89677	10.1032	1.02086	0.0297872	0.571879	#N/A	-0.64588
Q9CR83	Rbm18	RBM18_MOUSE Probable RNA-binding protein 18	3	9.57412	8.82402	10.3395	11.0572	10.4575	9.51251	9.71752	9.4124	10.5404	10.5649	10.0505	9.94955	0.989958	-0.0145601	0.833168	#N/A	-0.645789
Q9D0R2	Tars	SYTC_MOUSE Threonine--tRNA ligase, cytoplasmic	100	10.3384	10.5223	11.035	9.42321	9.44718	10.1714	9.78854	10.2634	9.23081	9.77974	10.1532	9.84678	0.969818	-0.0442134	0.429759	YES	-0.645706
Q3V0C5-5	Usp48	UBP48_MOUSE Isoform 5 of Ubiquitin carboxyl-terminal hydrolase 48	45	9.7041	9.71473	9.6423	10.809	9.82201	9.81907	10.068	9.75444	10.2222	10.4441	9.93843	10.0616	1.01239	0.0177647	0.643807	#N/A	-0.645679
P51432	Plcb3	PLCB3_MOUSE 1-phosphatidylinositol 4,5-bisphosphate phosphodiesterase beta-3	8	9.39336	9.47074	10.5817	9.02453	9.74929	10.1713	10.8883	10.8269	9.95668	9.93731	9.64392	10.3561	1.07385	0.102788	0.0676906	#N/A	-0.6453
E9PVC5	Eif4g1	E9PVC5_MOUSE Eukaryotic translation initiation factor 4 gamma 1	1	10.7436	10.6614	10.9292	10.4661	9.51134	11.0176	9.49521	9.21054	8.80816	9.15689	10.4623	9.53768	0.911621	-0.133494	0.0848583	#N/A	-0.645107
Q9CWM4	Pfdn1	PFD1_MOUSE Prefoldin subunit 1	20	11.2255	10.3865	10.4006	9.47533	9.82933	10.5849	9.65788	9.84864	9.18202	9.4093	10.2635	9.73655	0.948662	-0.0760338	0.206976	#N/A	-0.645082
P70662	Ldb1	LDB1_MOUSE LIM domain-binding protein 1	3	11.9304	10.3939	8.39185	9.72573	10.2263	10.6528	9.58482	10.2688	8.91139	9.91396	10.1336	9.86635	0.973624	-0.038563	0.692202	#N/A	-0.644769
Q7TMF2	Eri1	ERI1_MOUSE 3'-5' exoribonuclease 1	11	10.1277	9.83688	10.3411	9.55496	9.91001	10.8307	9.61748	9.98758	9.87168	9.92192	9.95413	10.0459	1.00922	0.0132357	0.71972	#N/A	-0.644348
Q6ZWN5	Rps9	RS9_MOUSE 40S ribosomal protein S9	94	12.2558	11.9702	10.3533	8.6034	9.90444	10.9552	9.37154	9.43448	8.65956	8.4921	10.6174	9.38258	0.883696	-0.178378	0.169675	#N/A	-0.64433
Q9CZ44	Nsfl1c	NSF1C_MOUSE NSFL1 cofactor p47	67	11.2153	11.4483	10.5437	8.56884	9.4882	10.455	9.51895	10.0847	8.91841	9.75856	10.2529	9.74712	0.950673	-0.072979	0.433351	#N/A	-0.644324
Q9D0D5	Gtf2e1	T2EA_MOUSE General transcription factor IIE subunit 1	32	10.2361	9.74314	10.3572	10.0357	10.0456	10.5688	10.0554	9.80097	9.68574	9.47145	10.0835	9.91647	0.983431	-0.0241045	0.46614	#N/A	-0.644318
P61358	Rpl27	RL27_MOUSE 60S ribosomal protein L27	55	11.4717	9.93852	11.7233	8.3004	10.403	9.7198	11.0778	9.66929	9.35507	8.34103	10.3674	9.6326	0.929125	-0.106055	0.36098	#N/A	-0.644118
Q62048	Pea15	PEA15_MOUSE Astrocytic phosphoprotein PEA-15	3	12.549	8.08198	18.8062	6.14345	7.8072	8.82899	8.12869	12.9828	7.34304	9.32871	10.6776	9.32245	0.873087	-0.195802	0.608137	#N/A	-0.643846
Q8BVF2	Pdcl3	PDCL3_MOUSE Phosducin-like protein 3	21	10.4927	9.516	11.1384	9.26513	9.60567	10.3135	10.2644	10.5044	9.23929	9.66052	10.0036	9.99642	0.999284	-0.00103268	0.986982	#N/A	-0.64375
Q8R4C2	Rufy2	RUFY2_MOUSE RUN and FYVE domain-containing protein 2	5	9.42756	9.77587	9.35767	10.328	11.1655	9.76298	10.8858	8.67486	10.637	9.98473	10.0109	9.98907	0.997818	-0.00315171	0.96708	#N/A	-0.643729
Q61062	Dvl3	DVL3_MOUSE Segment polarity protein dishevelled homolog DVL-3	3	9.74775	9.75871	10.129	9.88151	10.0772	10.0653	10.083	10.379	10.4981	9.38052	9.91883	10.0812	1.01637	0.0234226	0.471885	#N/A	-0.643575
Q80UZ2	Sdad1	SDA1_MOUSE Protein SDA1 homolog	47	10.5945	10.7161	11.2566	9.80708	9.35514	9.9189	9.71736	9.94688	9.15525	9.53221	10.3459	9.65412	0.933136	-0.0998403	0.115154	#N/A	-0.642795
Q80UY2	Kcmf1	KCMF1_MOUSE E3 ubiquitin-protein ligase KCMF1	3	10.423	9.29768	10.4581	9.17356	10.0519	10.2869	9.97198	10.6874	10.0214	9.62815	9.88085	10.1192	1.02412	0.0343836	0.488503	#N/A	-0.642782
Q80WC1	Ubn2	UBN2_MOUSE Ubinuclein-2	10	9.87838	9.60206	9.58236	9.30165	10.4402	11.218	10.1061	9.46671	10.9636	9.44091	9.76093	10.2391	1.04898	0.0689933	0.295034	#N/A	-0.642618
Q61083	Map3k2	M3K2_MOUSE Mitogen-activated protein kinase kinase kinase 2	17	9.94103	10.1892	9.38994	10.468	10.4285	9.06362	10.4253	9.98857	9.59231	10.5136	10.0833	9.91668	0.983472	-0.0240436	0.632526	#N/A	-0.642488
Q6NZJ6	Eif4g1	IF4G1_MOUSE Eukaryotic translation initiation factor 4 gamma 1	163	10.3008	10.164	10.7607	9.65736	9.93202	10.3521	9.93691	10.0729	9.39333	9.42988	10.163	9.83702	0.967928	-0.0470291	0.249617	#N/A	-0.642375
Q6GQT1	A2mp	A2MP_MOUSE Alpha-2-macroglobulin-P	5	13.9443	11.5889	9.43233	10.9752	13.3976	9.1526	6.88386	7.75736	9.32408	7.54382	11.8677	8.13234	0.685252	-0.545293	0.00667372	#N/A	-0.130665
P81269	Atf1	ATF1_MOUSE Cyclic AMP-dependent transcription factor ATF-1	18	10.1118	9.33841	9.96125	10.0811	10.3131	10.007	10.1406	10.7436	9.66679	9.63631	9.96113	10.0389	1.0078	0.0112138	0.773293	#N/A	-0.642007
Q3UTB2	A630001G21Rik	Q3UTB2_MOUSE Protein A630001G21Rik	8	9.8669	9.57722	9.96826	10.3562	9.22048	10.0561	9.71825	10.5807	9.67809	10.9778	9.79781	10.2022	1.04127	0.0583471	0.239691	#N/A	-0.641921
Q91ZU6	Dst	DYST_MOUSE Dystonin	7	8.7591	8.62474	9.62115	10.538	10.4779	10.3448	11.0409	10.3048	10.2576	10.0311	9.60418	10.3958	1.08243	0.114272	0.128607	#N/A	-0.641837
A2ALW5	Dnajc25	DJC25_MOUSE DnaJ homolog subfamily C member 25	3	11.2074	10.5361	9.79337	10.1807	8.6092	9.28849	10.6323	10.9029	9.55842	9.29105	10.0654	9.93463	0.987013	-0.0188595	0.819563	#N/A	-0.641737
Q8VE92	Rbm4b	RBM4B_MOUSE RNA-binding protein 4B	2	11.5877	11.0666	10.4272	13.1903	5.55578	8.8997	8.46045	10.0706	9.99042	10.7512	10.3655	9.63447	0.929474	-0.105514	0.612808	#N/A	-0.641737
Q8BY87	Usp47	UBP47_MOUSE Ubiquitin carboxyl-terminal hydrolase 47	53	8.97439	9.2471	9.81798	10.5248	10.0405	10.1667	10.2727	10.0617	10.2487	10.6454	9.72095	10.279	1.05741	0.0805357	0.116636	#N/A	-0.641715
Q3UIA2	Arhgap17	RHG17_MOUSE Rho GTPase-activating protein 17	79	9.63204	9.17156	10.4728	10.5943	10.4415	9.56805	10.1011	9.54314	10.3699	10.1057	10.0624	9.93758	0.987591	-0.018014	0.712921	#N/A	-0.641253
Q9Z2R6	Unc119	U119A_MOUSE Protein unc-119 homolog A	5	9.83646	9.68011	9.50818	10.598	10.1379	9.96469	8.76313	9.79054	10.5584	11.1626	9.95213	10.0479	1.00962	0.0138128	0.837148	#N/A	-0.64125
P20664	Prim1	PRI1_MOUSE DNA primase small subunit	18	10.9842	10.2743	10.0628	10.1651	10.1427	10.1435	9.51136	8.81651	9.71208	10.1874	10.3258	9.67417	0.936891	-0.0940466	0.0670742	#N/A	-0.641007
P47810	Wee1	WEE1_MOUSE Wee1-like protein kinase	6	11.7703	10.641	10.5431	9.3077	10.0122	10.4888	9.77031	9.46366	9.12842	8.87447	10.4549	9.54513	0.912985	-0.131337	0.10668	#N/A	-0.640712
A2AWL7	Mga	MGAP_MOUSE MAX gene-associated protein	31	9.80278	9.7679	10.1344	10.2707	9.60266	10.026	10.7868	10.1583	9.58353	9.86689	9.91569	10.0843	1.017	0.0243267	0.497846	#N/A	-0.640493
Q91VH2	Snx9	SNX9_MOUSE Sorting nexin-9	59	11.6628	11.3271	9.72207	9.72482	9.16636	9.62067	9.06817	9.41575	9.95499	10.3373	10.3206	9.67938	0.937867	-0.0925451	0.283035	#N/A	-0.640168
Q8BG15	Ctdspl2	CTSL2_MOUSE CTD small phosphatase-like protein 2	16	9.82644	9.90497	9.91747	10.2253	10.2006	9.94591	9.92288	10.067	9.98907	10.0003	10.015	9.98503	0.997012	-0.00431713	0.743084	#N/A	-0.63957
Q8BTT6	Diexf	DIEXF_MOUSE Digestive organ expansion factor homolog	27	10.8905	10.8419	10.4971	9.70385	9.76779	9.8357	9.50799	10.094	9.35672	9.50436	10.3402	9.65975	0.934192	-0.0982096	0.0564536	#N/A	-0.639508
Q9JJ80	Rpf2	RPF2_MOUSE Ribosome production factor 2 homolog	28	10.7252	10.2085	11.0378	9.01635	9.62851	10.2374	10.4309	10.5035	9.1232	9.08856	10.1233	9.87671	0.975644	-0.0355729	0.624832	#N/A	-0.639216
Q8BZ32	Asxl2	ASXL2_MOUSE Putative Polycomb group protein ASXL2	5	10.763	10.569	10.1019	10.7053	9.54683	10.3776	9.64952	9.50061	9.139	9.64729	10.3372	9.6628	0.93476	-0.0973325	0.0586295	#N/A	-0.638759
Q62141	Sin3b	SIN3B_MOUSE Paired amphipathic helix protein Sin3b	17	9.03134	9.341	9.82471	10.7197	10.5587	9.6704	10.1626	9.97433	10.1349	10.5822	9.89509	10.1049	1.0212	0.0302683	0.584652	#N/A	-0.638616
Q9CQZ6	Ndufb3	NDUB3_MOUSE NADH dehydrogenase [ubiquinone] 1 beta subcomplex subunit 3	10	10.1291	8.9899	10.1629	9.71723	9.59313	10.2082	10.6273	11.453	10.46	8.65933	9.71845	10.2816	1.05794	0.0812616	0.30863	YES	-0.638462
Q7TN98	Cpeb4	CPEB4_MOUSE Cytoplasmic polyadenylation element-binding protein 4	1	7.73	8.95013	9.65006	12.0614	10.4064	9.88679	10.8681	10.2821	9.86199	10.303	9.7596	10.2404	1.04926	0.0693779	0.551301	#N/A	-0.638409
Q9ER64	Osbpl5	OSBL5_MOUSE Oxysterol-binding protein-related protein 5	21	9.23094	9.33883	9.33707	10.7036	9.29237	9.51138	10.2968	10.1521	11.1543	10.9826	9.58056	10.4194	1.08756	0.121095	0.074737	#N/A	-0.638101
Q9JM90	Stap1	STAP1_MOUSE Signal-transducing adaptor protein 1	48	11.1268	9.68035	10.0898	9.3869	10.6637	9.50824	9.84159	9.28274	10.7969	9.62302	10.1895	9.8105	0.962804	-0.0546864	0.385482	#N/A	-0.638047
Q6PFY1	Fchsd1	FCSD1_MOUSE FCH and double SH3 domains protein 1	12	9.35707	9.49276	9.70345	10.5428	11.3027	9.78715	9.71881	10.4649	9.64318	9.98716	10.0798	9.92024	0.984175	-0.0230138	0.703771	#N/A	-0.637936
Q8BIY3	Zc3h12d	ZC12D_MOUSE Probable ribonuclease ZC3H12D	6	9.63624	8.95474	8.86772	11.2422	10.0009	9.12708	9.99072	10.0269	10.3642	11.7893	9.74036	10.2596	1.05331	0.0749331	0.420289	#N/A	-0.637336
Q9WVA4	Tagln2	TAGL2_MOUSE Transgelin-2	86	11.6211	9.7899	10.923	8.8655	10.275	10.2339	10.2176	9.74818	9.35422	8.97149	10.2949	9.70508	0.942707	-0.0851181	0.309772	#N/A	-0.637186
Q8N7N6	Traf3ip2	Q8N7N6_MOUSE Protein Traf3ip2	2	10.178	8.79819	8.36974	9.93914	13.7297	12.7858	9.40889	8.52281	8.39507	9.87266	10.203	9.79705	0.960217	-0.0585682	0.751142	#N/A	-0.637117
P27659	Rpl3	RL3_MOUSE 60S ribosomal protein L3	133	10.625	10.4732	10.693	8.59894	10.1202	10.543	10.9899	10.1139	9.07323	8.76956	10.1021	9.89792	0.979791	-0.0294537	0.732118	#N/A	-0.636725
F8VQ70	Scaper	F8VQ70_MOUSE Protein Scaper	20	10.1601	10.6888	9.49031	10.032	9.01996	10.2755	9.62319	11.0009	9.62243	10.0869	9.87823	10.1218	1.02466	0.0351385	0.543456	#N/A	-0.636695
Q505G8	Znf827	ZN827_MOUSE Zinc finger protein 827	1	8.82286	8.5746	8.98053	8.96362	11.3486	10.5166	13.0654	10.3405	9.0078	10.3795	9.33804	10.662	1.14178	0.191281	0.153093	#N/A	-0.636271
Q50H33	Kctd8	KCTD8_MOUSE BTB/POZ domain-containing protein KCTD8	4	11.4088	10.9991	9.20335	10.2454	10.5553	9.11217	9.20931	9.04212	9.9031	10.3213	10.4824	9.5176	0.907961	-0.139298	0.0706021	#N/A	-0.635924
E9PY16	Adap1	E9PY16_MOUSE Protein Adap1	6	9.06293	8.95797	9.83466	11.582	10.0007	8.60726	10.0006	9.25381	10.8371	11.863	9.88765	10.1124	1.02273	0.032419	0.770282	#N/A	-0.635829
Q91Z67	Srgap2	SRGP2_MOUSE SLIT-ROBO Rho GTPase-activating protein 2	6	10.4855	9.21887	9.57262	10.594	11.6166	9.66795	9.5266	9.52955	9.58241	10.2058	10.2975	9.70246	0.942214	-0.0858739	0.23774	#N/A	-0.635761
P59999	Arpc4	ARPC4_MOUSE Actin-related protein 2/3 complex subunit 4	44	10.9287	9.97846	10.4654	9.93125	10.3261	9.57232	9.17122	9.78495	9.78884	10.0528	10.326	9.67403	0.936863	-0.0940907	0.0245271	#N/A	-0.132738
Q9D710	Tmx2	TMX2_MOUSE Thioredoxin-related transmembrane protein 2	15	9.51031	9.51503	9.35202	10.4185	9.115	10.2781	10.5531	10.0389	10.6228	10.5962	9.58217	10.4178	1.08721	0.120629	0.0153826	#N/A	-0.134915
Q8BFU3-2	Rnf214	RN214_MOUSE Isoform 2 of RING finger protein 214	1	7.91347	8.96292	10.426	10.502	11.1916	10.3415	7.83073	11.4596	11.1663	10.2059	9.7992	10.2008	1.04098	0.0579476	0.657716	#N/A	-0.635401
P24270	Cat	CATA_MOUSE Catalase	58	9.85631	10.4625	8.77516	10.1237	8.94725	9.50569	10.6766	10.0369	10.6746	10.9414	9.63298	10.367	1.0762	0.105949	0.121862	YES	-0.635104
P61202	Cops2	CSN2_MOUSE COP9 signalosome complex subunit 2	27	10.0077	10.2197	10.5987	9.5173	10.8719	9.22534	10.3116	9.89345	9.40223	9.95207	10.2431	9.75694	0.952541	-0.0701464	0.152425	#N/A	-0.634763
P63101	Ywhaz	1433Z_MOUSE 14-3-3 protein zeta/delta	124	11.4099	10.9758	10.139	9.07269	10.1071	9.6702	9.66995	9.36717	9.9304	9.65778	10.3409	9.6591	0.934068	-0.0984008	0.167607	#N/A	-0.634694
Q9Z2U2	Zfp292	ZN292_MOUSE Zinc finger protein 292	34	9.02401	9.03777	9.42235	10.9837	10.2018	9.66709	10.6034	10.2399	10.2211	10.5989	9.73393	10.2661	1.05467	0.0767914	0.251007	#N/A	-0.634692
Q9QUG2	Polk	POLK_MOUSE DNA polymerase kappa	4	11.9087	12.0125	9.20262	9.84909	9.79054	9.48138	8.50387	10.0305	10.2081	9.01273	10.5527	9.44732	0.895252	-0.159634	0.146789	#N/A	-0.634624
Q6PAL0	Bend3	BEND3_MOUSE BEN domain-containing protein 3	17	10.4891	10.603	10.6389	9.58471	9.96142	10.3415	10.1548	9.76836	8.90505	9.5531	10.2554	9.74456	0.950186	-0.0737182	0.157107	#N/A	-0.634424
P70338	Gfi1	GFI1_MOUSE Zinc finger protein Gfi-1	2	12.68	14.0859	14.6932	7.30436	8.4914	10.1239	8.98718	7.4552	5.22502	10.9538	11.451	8.54902	0.746576	-0.421639	0.15292	#N/A	-0.634279
Q8R033	Lyrm2	LYRM2_MOUSE LYR motif-containing protein 2	4	11.1826	10.0561	10.561	9.58313	9.3625	9.6766	9.13121	12.9338	8.01704	9.49596	10.1491	9.85092	0.970624	-0.0430163	0.749713	YES	-0.634091
Q62137	Jak3	JAK3_MOUSE Tyrosine-protein kinase JAK3	16	9.87811	8.84375	9.69631	9.88061	10.0753	9.83901	10.5145	10.1007	10.8218	10.35	9.67482	10.3252	1.06722	0.0938639	0.0469722	#N/A	-0.139636
Q01320	Top2a	TOP2A_MOUSE DNA topoisomerase 2-alpha	98	11.1539	9.68813	9.544	9.63846	10.455	10.0127	9.57806	8.70231	10.1512	11.0763	10.0959	9.90411	0.981004	-0.0276694	0.709709	#N/A	-0.633181
A2A7F4	Rlf	A2A7F4_MOUSE Insulin-like 3	8	8.53576	8.72313	9.74654	10.1724	10.9468	9.83794	10.801	10.4684	10.5517	10.2163	9.62493	10.3751	1.07794	0.108273	0.177997	#N/A	-0.632951
E9QP49	Ehbp1l1	E9QP49_MOUSE EH domain-binding protein 1-like protein 1	18	9.88423	9.71978	9.67102	10.3201	9.93735	9.98075	9.90684	10.588	9.55774	10.4342	9.9065	10.0935	1.01888	0.0269806	0.422578	#N/A	-0.632945
P28740	Kif2a	KIF2A_MOUSE Kinesin-like protein KIF2A	47	9.04704	9.46112	9.55458	10.5214	10.0986	10.1795	10.1558	10.0772	10.3855	10.5193	9.73655	10.2635	1.05412	0.0760349	0.111577	#N/A	-0.632908
B1AVZ9	Stk40	B1AVZ9_MOUSE Serine/threonine-protein kinase 40 (Fragment)	1	5.50702	6.71117	5.13215	4.20595	12.4495	27.2618	5.04519	3.29761	25.9899	4.39974	6.80116	13.1988	1.94068	0.95656	0.316068	#N/A	-0.632787
Q6PIU9		YJ005_MOUSE Uncharacterized protein FLJ45252 homolog	22	10.3399	9.97233	10.3866	9.22798	10.0209	10.5698	9.90812	10.3108	9.5343	9.72926	9.98954	10.0105	1.00209	0.00301725	0.942545	#N/A	-0.632768
Q80TL0	Ppm1e	PPM1E_MOUSE Protein phosphatase 1E	2	9.60723	7.03378	9.24644	10.8968	12.5842	10.4706	11.928	9.31148	9.96081	8.96067	9.87369	10.1263	1.02559	0.0364476	0.818638	#N/A	-0.632443
Q7SIG6	Asap2	ASAP2_MOUSE Arf-GAP with SH3 domain, ANK repeat and PH domain-containing protein 2	3	8.59087	8.39349	10.0357	11.1338	10.6437	9.22766	9.74236	11.0116	10.6312	10.5896	9.75951	10.2405	1.04928	0.069403	0.476675	#N/A	-0.632255
Q91X84	Crtc3	CRTC3_MOUSE CREB-regulated transcription coactivator 3	4	10.1052	9.11174	9.05933	10.0848	12.3351	8.96372	10.9413	10.7626	9.10535	9.5308	10.1392	9.86075	0.972534	-0.0401788	0.712044	#N/A	-0.632149
Q91X20	Ash2l	ASH2L_MOUSE Set1/Ash2 histone methyltransferase complex subunit ASH2	42	9.42204	9.61455	9.85899	10.5569	9.60945	9.70655	10.1414	9.93039	10.4023	10.7575	9.81239	10.1876	1.03824	0.0541423	0.202527	#N/A	-0.632103
Q3TJM4	Cenpt	CENPT_MOUSE Centromere protein T	3	9.21695	8.58934	8.69044	10.7432	9.85814	11.3859	9.7148	10.101	10.636	11.0643	9.41961	10.5804	1.12323	0.167654	0.052266	#N/A	-0.632039
Q6P1E1	Zmiz1	ZMIZ1_MOUSE Zinc finger MIZ domain-containing protein 1	8	8.11128	8.54823	9.52807	11.3527	10.5579	10.0628	10.5508	10.1083	10.3105	10.8694	9.61964	10.3804	1.07908	0.109802	0.282318	#N/A	-0.631996
Q3TTA7	Cblb	CBLB_MOUSE E3 ubiquitin-protein ligase CBL-B	11	10.3883	10.0887	9.45481	10.6252	9.02708	9.72847	9.66088	10.4169	10.0078	10.602	9.91682	10.0832	1.01678	0.0240058	0.6495	#N/A	-0.631976
Q9CQE0	Rnf138	RN138_MOUSE E3 ubiquitin-protein ligase RNF138	4	10.6232	10.9726	9.42632	10.0734	9.61318	10.5715	9.35087	10.2037	9.68361	9.48163	10.1417	9.85826	0.972048	-0.0409	0.469737	#N/A	-0.631837
P10404		ENV1_MOUSE MLV-related proviral Env polyprotein	46	9.42249	8.1232	9.53175	9.31264	10.5982	11.0053	9.33934	10.8767	10.5047	11.2858	9.39766	10.6024	1.12819	0.174014	0.0497034	#N/A	-0.141498
Q9CWI3	Bccip	BCCIP_MOUSE BRCA2 and CDKN1A-interacting protein	29	9.86886	9.92576	9.57502	10.1332	11.6025	10.2583	9.77756	9.34752	10.0517	9.45953	10.2211	9.77892	0.956742	-0.0637986	0.308598	#N/A	-0.631646
Q7TSG1	Cep120	CE120_MOUSE Centrosomal protein of 120 kDa	23	9.26613	9.05352	8.79384	11.3908	10.1464	9.00906	9.94876	10.9699	10.5457	10.8759	9.73014	10.2699	1.05547	0.0778849	0.39344	#N/A	-0.631579
Q9D7M8	Polr2d	RPB4_MOUSE DNA-directed RNA polymerase II subunit RPB4	13	11.0834	9.99129	12.9685	9.48651	9.51115	10.0668	9.14199	10.2499	8.48221	9.01817	10.6082	9.39181	0.885338	-0.1757	0.150492	#N/A	-0.630986
Q9CQT7	Desi1	DESI1_MOUSE Desumoylating isopeptidase 1	3	13.3622	13.5417	12.876	12.7795	10.6065	8.1794	7.35513	7.4264	6.68779	7.18542	12.6332	7.36683	0.583133	-0.778102	0.000145893	#N/A	-0.141667
Q9JLZ6	Hic2	HIC2_MOUSE Hypermethylated in cancer 2 protein	3	10.5125	7.92904	10.1709	10.441	10.3543	9.34059	9.55447	10.2355	10.3524	11.1093	9.88155	10.1185	1.02397	0.0341796	0.697094	#N/A	-0.630856
Q6TYB5	Fez2	FEZ2_MOUSE Fasciculation and elongation protein zeta-2	1	12.6035	12.1553	9.05334	9.71935	9.90464	9.94581	8.83715	9.76414	8.67344	9.34335	10.6872	9.31278	0.871393	-0.198604	0.127146	#N/A	-0.630747
Q61466	Smarcd1	SMRD1_MOUSE SWI/SNF-related matrix-associated actin-dependent regulator of chromatin subfamily D member 1	56	9.56949	10.3815	9.67276	10.525	9.38841	9.94268	10.1141	9.98432	9.78733	10.6344	9.90743	10.0926	1.01869	0.02671	0.516819	#N/A	-0.63068
Q9EQ61	Pes1	PESC_MOUSE Pescadillo homolog	80	10.5489	10.7734	10.483	9.56206	10.061	10.1773	9.95967	9.7541	9.51328	9.16734	10.2857	9.71434	0.944453	-0.0824485	0.0745442	#N/A	-0.630479
Q7TMY7	Ipo8	IPO8_MOUSE Importin-8	16	8.64955	8.77316	9.92533	10.6535	9.00862	9.73743	11.2319	10.7382	10.3019	10.9803	9.40203	10.5979	1.1272	0.17274	0.0369603	#N/A	-0.144158
Q80YR4	Znf598	ZN598_MOUSE Zinc finger protein 598	26	9.74086	9.89626	10.7073	10.2243	9.66676	9.92886	10.3211	9.92408	9.6656	9.92488	10.0471	9.9529	0.990625	-0.0135891	0.680005	#N/A	-0.629956
P25916	Bmi1	BMI1_MOUSE Polycomb complex protein BMI-1	16	11.5554	11.2008	10.3222	9.23485	9.96213	9.44291	9.33582	10.9827	9.10438	8.85881	10.4551	9.54492	0.912946	-0.131398	0.144113	#N/A	-0.629938
Q60876	Eif4ebp1	4EBP1_MOUSE Eukaryotic translation initiation factor 4E-binding protein 1	2	11.5396	9.45323	17.852	5.46706	5.3983	10.3123	10.4887	16.8162	6.09512	6.57752	9.94204	10.058	1.01166	0.0167253	0.970133	#N/A	-0.629915
Q9DC71	Mrps15	RT15_MOUSE 28S ribosomal protein S15, mitochondrial	24	10.4382	8.90378	9.76304	10.4589	10.1064	10.2273	10.1153	10.0733	9.80262	10.1111	9.93406	10.0659	1.01327	0.0190237	0.676455	YES	-0.629845
Q78ZM0	Snx3	Q78ZM0_MOUSE Sorting nexin 3	39	10.1696	10.333	10.2239	9.6245	10.7785	10.118	9.34091	10.0079	9.97594	9.42777	10.2259	9.7741	0.955818	-0.0651915	0.103362	#N/A	-0.62963
Q9DB34	Chmp2a	CHM2A_MOUSE Charged multivesicular body protein 2a	29	11.0672	8.55349	10.0234	9.38125	11.1093	9.60612	11.0577	9.67194	10.4967	9.03285	10.0269	9.97306	0.994628	-0.00777124	0.931822	#N/A	-0.629279
P83093	Stim2	STIM2_MOUSE Stromal interaction molecule 2	10	9.68928	9.90327	9.41998	10.1978	10.8914	9.59138	10.1966	10.2051	10.378	9.52713	10.0203	9.97964	0.995938	-0.00587236	0.898218	#N/A	-0.629088
Q6ZPS6	Ankib1	AKIB1_MOUSE Ankyrin repeat and IBR domain-containing protein 1	10	10.7052	9.12338	10.5535	10.7375	10.3841	9.25253	9.90482	9.66186	9.97409	9.70297	10.3007	9.69925	0.941608	-0.0868017	0.120679	#N/A	-0.62894
Q8K3D3-2	Swi5	SWI5_MOUSE Isoform 2 of DNA repair protein SWI5 homolog	5	11.9581	11.5149	11.7548	9.14271	9.36815	9.80502	8.86851	9.73147	9.17388	8.68246	10.7477	9.25227	0.860858	-0.216153	0.0704448	#N/A	-0.628926
O55125	Nipsnap1	NIPS1_MOUSE Protein NipSnap homolog 1	16	10.0161	12.1584	9.25237	10.02	9.23828	9.63371	9.08764	9.76397	10.3393	10.4902	10.137	9.86296	0.972964	-0.0395419	0.660041	YES	-0.628873
P70351	Ezh1	EZH1_MOUSE Histone-lysine N-methyltransferase EZH1	24	9.49497	9.85472	9.89893	10.4997	9.79493	9.44399	10.5155	9.64403	10.4305	10.4227	9.90865	10.0913	1.01844	0.0263579	0.533143	#N/A	-0.628648
Q8CH09	Sugp2	SUGP2_MOUSE SURP and G-patch domain-containing protein 2	10	9.21247	9.6065	9.49208	10.8702	10.0043	10.1508	10.2802	10.2381	9.69996	10.4455	9.83711	10.1629	1.03312	0.0470074	0.343137	#N/A	-0.628585
Q9CQ40	Mrpl49	RM49_MOUSE 39S ribosomal protein L49, mitochondrial	14	12.5724	12.2962	9.80751	9.37908	9.19858	9.13149	9.37421	9.36479	9.73965	9.13619	10.6508	9.34927	0.877803	-0.188031	0.152202	YES	-0.628313
Q9Z255	Ube2a	UBE2A_MOUSE Ubiquitin-conjugating enzyme E2 A	9	11.383	10.5139	10.5567	9.33258	8.78567	10.2947	9.97292	10.4886	8.77205	9.89989	10.1144	9.88563	0.977385	-0.0330014	0.691958	#N/A	-0.628289
Q9Z2E2	Mbd1	MBD1_MOUSE Methyl-CpG-binding domain protein 1	18	7.96084	9.24167	9.19921	10.7737	9.97515	9.92086	10.8842	10.3493	10.6817	11.0133	9.43011	10.5699	1.12086	0.164611	0.0703774	#N/A	-0.628145
P17012	Zfx	ZFX_MOUSE Zinc finger X-chromosomal protein	13	7.81195	10.7341	8.6162	10.4509	10.741	9.88189	10.157	10.6548	10.2768	10.6754	9.67083	10.3292	1.06808	0.0950138	0.348227	#N/A	-0.62791
B2RRF6	Znf518a	Z518A_MOUSE Zinc finger protein 518A	3	9.80851	9.64087	8.95201	11.205	9.64555	10.6966	8.57104	10.4292	10.5756	10.4755	9.85039	10.1496	1.03037	0.0431687	0.596433	#N/A	-0.62774
A2AH22	Ambra1	AMRA1_MOUSE Activating molecule in BECN1-regulated autophagy protein 1	23	10.2431	9.63363	9.56139	9.59564	10.2972	10.2659	10.5389	10.2884	9.87776	9.69802	9.86619	10.1338	1.02712	0.0386094	0.267867	#N/A	-0.627308
P97314	Csrp2	CSRP2_MOUSE Cysteine and glycine-rich protein 2	13	9.9219	11.3406	10.6319	9.60439	9.26991	10.528	9.83374	8.8378	10.2959	9.73581	10.1537	9.84625	0.969717	-0.0443649	0.534694	#N/A	-0.626943
E9QNP0	Kxd1	E9QNP0_MOUSE KxDL motif-containing protein 1	4	9.20465	10.5422	10.9973	9.36559	10.6696	10.1345	10.7206	9.93167	9.06332	9.37051	10.1559	9.84412	0.969304	-0.0449794	0.523297	#N/A	-0.626293
Q7TSH4	Ccp110	CP110_MOUSE Centriolar coiled-coil protein of 110 kDa	5	14.6487	12.9914	9.81752	9.03265	9.90467	8.41567	8.10043	9.24586	8.55279	9.29031	11.279	8.72101	0.773209	-0.37107	0.076098	#N/A	-0.626195
P61022	Chp1	CHP1_MOUSE Calcineurin B homologous protein 1	24	10.2455	10.8444	9.10602	9.88313	9.4674	10.3133	9.95646	10.1127	9.72949	10.3416	9.90929	10.0907	1.01831	0.0261741	0.598336	#N/A	-0.626154
Q8C2A2	Tsen54	SEN54_MOUSE tRNA-splicing endonuclease subunit Sen54	16	8.64325	8.74546	9.18282	9.79646	12.4202	11.1669	9.59448	10.3231	9.81367	10.3137	9.75764	10.2424	1.04968	0.0699457	0.543989	#N/A	-0.626095
F8WHY8	Mta1	F8WHY8_MOUSE Metastasis-associated protein MTA1	48	10.3803	10.1905	9.96824	9.93211	9.78561	10.4956	9.89773	9.52748	9.93195	9.89037	10.0514	9.94863	0.98978	-0.0148204	0.600521	#N/A	-0.626074
Q9DA08	Ccdc101	SGF29_MOUSE SAGA-associated factor 29 homolog	8	10.0754	9.3809	10.1443	10.5314	9.4756	9.54334	10.1068	10.1693	10.0686	10.5045	9.92152	10.0785	1.01582	0.022649	0.572804	#N/A	-0.625939
Q99PI5	Lpin2	LPIN2_MOUSE Phosphatidate phosphatase LPIN2	1	10.0614	10.1219	11.3571	9.6756	10.1708	10.3267	8.33783	10.866	10.1455	8.937	10.2774	9.72261	0.946022	-0.0800548	0.346732	#N/A	-0.625868
E9Q6R7	Utrn	E9Q6R7_MOUSE Protein Utrn	14	8.99318	8.95571	9.2375	11.1914	11.0384	9.25286	10.078	10.0597	10.4283	10.765	9.88324	10.1168	1.02363	0.0336933	0.694017	#N/A	-0.625802
P00520	Abl1	ABL1_MOUSE Tyrosine-protein kinase ABL1	4	9.62393	8.92846	8.52042	9.73729	11.2643	16.2855	8.85616	9.19872	8.37907	9.20612	9.61488	10.3851	1.08011	0.111176	0.642295	#N/A	-0.625646
P20693	Fcer2	FCER2_MOUSE Low affinity immunoglobulin epsilon Fc receptor	25	8.63099	8.58664	8.35083	10.5852	10.6419	9.40936	9.74578	9.55466	12.2515	12.2431	9.35911	10.6409	1.13695	0.185174	0.165586	#N/A	-0.625378
Q8BYY4	Ttc39b	TT39B_MOUSE Tetratricopeptide repeat protein 39B	17	10.7551	10.2443	10.7119	10.2115	10.5775	10.2143	9.86111	9.40038	8.98419	9.03957	10.5001	9.49991	0.904748	-0.144412	0.00974373	#N/A	-0.147488
Q8R088	Golph3l	GLP3L_MOUSE Golgi phosphoprotein 3-like	11	10.1285	9.55237	10.0132	10.4894	10.4881	10.3933	9.68398	9.03838	10.1517	10.061	10.1343	9.86567	0.973492	-0.0387592	0.388749	#N/A	-0.625263
Q9ESL4	Zak	MLTK_MOUSE Mitogen-activated protein kinase kinase kinase MLT	2	9.54003	10.799	9.21333	10.1449	9.48944	11.0186	8.72154	9.50672	9.76107	11.8054	9.83734	10.1627	1.03307	0.0469387	0.619308	#N/A	-0.625062
Q9D3R3	Cep72	CEP72_MOUSE Centrosomal protein of 72 kDa	1	10.4679	9.27332	10.5012	11.4334	11.5224	9.05052	9.52917	11.3008	8.47082	8.4504	10.6396	9.36034	0.879761	-0.184817	0.0926573	#N/A	-0.624923
Q69ZP3-2	Pnkd	PNKD_MOUSE Isoform 2 of Probable hydrolase PNKD	5	8.40181	8.58338	10.7307	11.4937	10.1177	10.5106	10.4113	9.3911	9.77773	10.582	9.86546	10.1345	1.02728	0.0388235	0.69372	#N/A	-0.624648
Q6PDI6	Fam63b	FA63B_MOUSE Protein FAM63B	10	9.33331	9.34703	10.3594	11.1498	8.93592	9.18879	10.1269	11.288	9.55172	10.7192	9.82509	10.1749	1.03561	0.0504749	0.547375	#N/A	-0.624459
F8VQC1	Srp72	F8VQC1_MOUSE Signal recognition particle subunit SRP72	63	9.64052	10.1541	9.76601	10.0249	10.0888	10.1872	9.94576	9.99485	9.90967	10.2882	9.93487	10.0651	1.01311	0.0187943	0.323272	#N/A	-0.624441
Q80WT5	Aftph	AFTIN_MOUSE Aftiphilin	42	10.3626	10.5574	10.0695	9.91128	9.65097	10.1009	9.81689	10.1186	9.47299	9.93887	10.1104	9.88965	0.978171	-0.0318416	0.303015	#N/A	-0.624275
Q99LH4	Znf672	ZN672_MOUSE Zinc finger protein 672	1	9.50697	9.97158	10.4486	8.55471	11.4072	8.76526	11.3462	9.60037	10.1324	10.2668	9.97781	10.0222	1.00445	0.00640471	0.946102	#N/A	-0.624145
Q80V24	Vgll4	VGLL4_MOUSE Transcription cofactor vestigial-like protein 4	2	12.1559	10.1634	9.75321	8.93428	8.90601	10.547	11.0047	9.00342	10.8395	8.69258	9.98256	10.0174	1.00349	0.00503213	0.964909	#N/A	-0.624042
Q9CQF8	Mrpl57	RT63_MOUSE Ribosomal protein 63, mitochondrial	11	10.3947	10.3524	9.2904	10.05	9.95291	10.0591	10.7603	9.89331	9.19876	10.0482	10.0081	9.99193	0.998387	-0.00232966	0.960828	YES	-0.623529
A2A716	Osbpl7	A2A716_MOUSE Oxysterol-binding protein	13	8.84791	10.0594	9.19187	10.4288	9.97469	10.4465	10.1969	10.5655	9.9612	10.3274	9.70053	10.2995	1.06175	0.0864382	0.112357	#N/A	-0.623364
P03975	Iap	IGEB_MOUSE IgE-binding protein	13	8.72222	9.64101	8.47323	9.26529	13.1159	13.5219	9.22493	12.5797	7.14981	8.306	9.84353	10.1565	1.03179	0.0451511	0.840192	#N/A	-0.62298
Q9CWW6	Pin4	PIN4_MOUSE Peptidyl-prolyl cis-trans isomerase NIMA-interacting 4	24	11.1738	10.1214	10.4312	9.43333	10.1478	9.73224	9.54349	9.59997	10.1579	9.65889	10.2615	9.7385	0.949032	-0.0754713	0.141305	#N/A	-0.622901
A2A5Y4	Kansl1	A2A5Y4_MOUSE KAT8 regulatory NSL complex subunit 1	25	9.51575	9.63731	9.68044	10.7859	9.88293	9.64686	10.106	10.2246	9.96395	10.5563	9.90047	10.0995	1.02011	0.0287215	0.490904	#N/A	-0.622657
Q99LT0	Dpy30	DPY30_MOUSE Protein dpy-30 homolog	2	10.5442	6.9323	22.6981	6.78687	7.25606	9.21288	9.14513	10.2579	7.87895	9.28763	10.8435	9.1565	0.844422	-0.243963	0.610705	#N/A	-0.622222
P23780	Glb1	BGAL_MOUSE Beta-galactosidase	21	8.48341	8.58719	8.94154	10.8829	8.87266	10.8932	10.2881	10.8941	10.6805	11.4764	9.15354	10.8465	1.18495	0.244823	0.014567	#N/A	-0.148068
Q8BPM0	Daam1	DAAM1_MOUSE Disheveled-associated activator of morphogenesis 1	4	8.36942	7.78584	7.07967	5.52449	4.38105	9.53145	6.92213	43.6809	3.80414	2.92088	6.62809	13.3719	2.01746	1.01254	0.429877	#N/A	-0.622006
Q793I8	Tifa	TIFA_MOUSE TRAF-interacting protein with FHA domain-containing protein A	5	7.57926	7.28024	7.74926	12.7072	9.72223	10.8035	10.1479	10.0128	11.8449	12.1528	9.00764	10.9924	1.22034	0.287283	0.129031	#N/A	-0.621739
[truncated: 5,684 more rows]
